# Supplementary material for: Metabolomic and Transcriptomic Analyses Revealed Lipid Differentiation Mechanisms in Agaricus bisporus at Ambient Conditions
Source: J Fungi (Basel). 2024 Jul 30;10(8):533. doi: 10.3390/jof10080533 (PMC11355595; doi:10.3390/jof10080533)
Supplement: Supplementary file 1 [file jof-10-00533-s001.zip]

Archive with 11 entries (11 files):
- Supplementary Material/Figure S1.pdf
- Supplementary Material/Figure S2.pdf
- Supplementary Material/Figure S3.pdf
- Supplementary Material/Figure S4.pdf
- Supplementary Material/table S1.xlsx
- Supplementary Material/table S2.xlsx
- Supplementary Material/table S3.xlsx
- Supplementary Material/table S4.xlsx
- Supplementary Material/table S5.xlsx
- Supplementary Material/table S6.xlsx
- Supplementary Material/table S7.xlsx
