# Supplementary material for: Metabolomic and Transcriptomic Analyses Revealed Lipid Differentiation Mechanisms in Agaricus bisporus at Ambient Conditions
Source: J Fungi (Basel). 2024 Jul 30;10(8):533. doi: 10.3390/jof10080533 (PMC11355595; doi:10.3390/jof10080533)
Supplement: Supplementary file 1 [file jof-10-00533-s001.zip › Supplementary Material/table S1.xlsx]

## Sheet: Sheet1
Table S1 The identified metabolites in the button mushrooms flesh tissues
Index	Q1 (Da)	Q3 (Da)	Molecular weight (Da)	Formula	Ionization model	Compounds	Class I	Class II	CAS	Level	CK-1	CK-2	CK-3	RT_6_1	RT_6_2	RT_6_3	RT_24_1	RT_24_2	RT_24_3	QC01	QC02	QC03	cpd_ID	kegg_map
Hmtp000776	168.07	105.03	167.058	C8H9NO3	[M+H]+	4,5,6-Trihydroxy-2-cyclohexen-1-ylideneacetonitrile	Alkaloids	Alkaloids	-	3	2.66689e+06	2.78535e+06	2.50394e+06	2.90145e+06	2.78073e+06	2.46109e+06	2.41225e+06	2.44726e+06	2.75488e+06	2.41746e+06	2.43725e+06	2.40916e+06	-	-
Zasp102439	118.06	91.05	117.058	C8H7N	[M+H]+	m-Aminophenylacetylene	Alkaloids	Alkaloids	54060-30-9	2	1.29006e+06	1.38179e+06	1.19836e+06	1.5052e+06	1.49812e+06	1.20923e+06	1.20768e+06	1.36653e+06	1.45773e+06	1.2545e+06	1.24232e+06	1.2404e+06	-	-
pmb0818	206.08	145.05	205.074	C11H11NO3	[M+H]+	Methoxyindoleacetic acid	Alkaloids	Plumerane	3471-31-6	3	1.74539e+07	1.92674e+07	1.62867e+07	2.07647e+07	2.00487e+07	1.6607e+07	1.73157e+07	1.84403e+07	2.01194e+07	1.60274e+07	1.62426e+07	1.60787e+07	C05660	ko00380
pmp001287	120.08	103.05	119.073	C8H9N	[M+H]+	N-Benzylmethylene isomethylamine	Alkaloids	Alkaloids	-	1	784907	903937	727354	932364	878507	703331	717687	798924	838004	746326	734767	753614	-	-
pme1841	103.12	86.1	102.116	C5H14N2	[M+H]+	Cadaverine	Alkaloids	Alkaloids	462-94-2	3	3.09564e+06	3.95741e+06	5.45602e+06	3.36213e+06	3.56874e+06	3.36177e+06	5.98854e+06	6.59691e+06	5.58746e+06	4.55059e+06	4.46003e+06	4.44026e+06	C01672	ko00310,ko00470,ko00480,ko00960,ko01100,ko01110
MWS1777	128.03	93.06	127.019	C6H6ClN	[M+H]+	3-Chloroaniline	Alkaloids	Alkaloids	108-42-9	3	1.90534e+07	1.79064e+07	1.80988e+07	1.94696e+07	1.91656e+07	1.96421e+07	1.80047e+07	1.77376e+07	18955646	1.5922e+07	1.63608e+07	1.64398e+07	-	-
pmp001073	168.1	150.09	167.095	C9H13NO2	[M+H]+	Synephrine; 4-[1-Hydroxy-2-(methylamino)ethyl]phenol	Alkaloids	Phenolamine	94-07-5	2	796492	725083	777096	751958	783207	732589	343534	356868	341409	485143	503865	497601	C04548	-
pma2987	142.1	124.09	141.09	C6H11N3O	[M+H]+	Histidinol	Alkaloids	Alkaloids	501-28-0	3	2.75349e+07	2.9344e+07	2.70936e+07	3.07163e+07	3.15083e+07	2.96811e+07	2.86348e+07	2.54922e+07	2.83609e+07	2.65268e+07	2.61048e+07	2.54841e+07	C00860	ko00340,ko01100,ko01110,ko01230
Hmcp003783	211.09	193.07	210.079	C13H10N2O	[M+H]+	1-Acetyl-β-carboline	Alkaloids	Plumerane	-	3	104982	153177	66611.9	127939	119404	80558.2	167370	184590	219926	113788	111409	109034	-	-
pme2122	112.09	95.06	111.08	C5H9N3	[M+H]+	Histamine	Alkaloids	Alkaloids	51-45-6	3	266284	234033	263097	279095	266467	269757	275719	296342	328873	280484	287382	275305	C00388	ko00340,ko01100,ko01110
pmb1754	184.07	125	184.073	C5H15NO4P+	[M]+	O-Phosphocholine	Alkaloids	Alkaloids	107-73-3	3	1.15578e+06	1.86421e+06	1.74831e+06	1.52775e+06	1.83208e+06	1.50017e+06	1.30105e+06	966418	1.15046e+06	1.51324e+06	1.53338e+06	1.46597e+06	C00588	ko00564,ko01100
MWStz070	182.08	91.05	181.074	C9H11NO3	[M+H]+	N-(2-Hydroxy-4-methoxyphenyl)acetamide	Alkaloids	Phenolamine	58469-06-0	1	1.44832e+07	1.74905e+07	1.53268e+07	1.91667e+07	1.56715e+07	1.54339e+07	1.63987e+07	1.46364e+07	1.43981e+07	1.36639e+07	1.36914e+07	1.43586e+07	-	-
mws1346	162.08	98.06	161.069	C6H11NO4	[M+H]+	DL-2-Aminoadipic acid	Alkaloids	Alkaloids	542-32-5	3	5.5637e+06	5.89234e+06	6.54782e+06	6.11967e+06	6.18279e+06	7.36958e+06	8.20411e+06	5.10275e+06	6.67715e+06	7.52332e+06	7.17334e+06	7.6022e+06	C00956	ko00300,ko00310,ko00311,ko01100,ko01110,ko01210,ko01230
Zmzp005934	284.3	102.09	283.288	C18H37NO	[M+H]+	Stearamide	Alkaloids	Alkaloids	124-26-5	3	2.80525e+06	6.70444e+06	1.79358e+06	1.61023e+06	1.9128e+06	2.31641e+06	2.79939e+06	2.18446e+06	2.41198e+06	1.48688e+06	1.39125e+06	1.41986e+06	C13846	-
MWSmce338	146.08	70.06	145.074	C6H11NO3	[M+H]+	N-Hydroxypipecolic acid	Alkaloids	Piperidine alkaloids	115819-92-6	3	422947	471778	436121	503187	961742	365965	583640	911382	789978	387569	414973	404104	-	-
MWS1113	232.15	57.03	231.147	C11H21NO4	[M+H]+	Isobutyryl carnitine	Alkaloids	Alkaloids	25518-49-4	1	666071	618291	562187	723157	679243	569995	742777	893520	963604	559441	594810	553840	-	-
mws0103	146.06	91.05	145.053	C9H7NO	[M+H]+	Indole-3-carboxaldehyde	Alkaloids	Plumerane	487-89-8	3	889390	670624	631360	576867	1.19924e+06	1.16733e+06	718067	667594	930851	853399	808194	790987	C08493	-
mws0596	154.05	136.04	153.043	C7H7NO3	[M+H]+	3-Hydroxyanthranilic acid	Alkaloids	Phenolamine	548-93-6	3	452834	453664	492923	143665	410635	509524	489202	430267	349989	364485	354991	383500	C00632	ko00380,ko01100,ko01240
Hahp000801	118.08	72.08	117.079	C5H11NO2	[M+H]+	alanine betaine	Alkaloids	Alkaloids	-	1	5.4213e+07	5.89788e+07	6.08798e+07	6.07019e+07	5.88323e+07	6.2856e+07	5.78937e+07	5.54842e+07	6.25463e+07	5.14378e+07	5.05142e+07	4.75144e+07	-	-
pmb0492	584.28	325	583.268	C34H37N3O6	[M+H]+	N',N'',N'''-p-Coumaroyl-cinnamoyl-caffeoyl spermidine	Alkaloids	Phenolamine	-	3	121548	220636	91657.4	83498.5	77701.9	141216	59910.1	79164	118538	96728	100614	105322	-	-
Lmcp000611	144.08	84.06	143.07	C5H9N3O2	[M+H]+	2-Amino-4,5-dihydro-1H-imidazole-4-acetic acid	Alkaloids	Alkaloids	69098-41-5	3	1.21888e+06	1.91073e+06	1.10409e+06	1.65751e+06	1.25665e+06	1.53693e+06	1.32215e+06	1.59841e+06	989704	1.17812e+06	1.16235e+06	1.08425e+06	-	-
pmp000966	144.1	84.08	143.095	C7H13NO2	[M+H]+	Stachydrine	Alkaloids	Pyrrole alkaloids	471-87-4	3	1.15417e+06	1.85326e+06	1.32249e+06	1.82411e+06	1.78994e+06	1.59386e+06	1.4693e+06	1.42386e+06	893421	1.25492e+06	1.37498e+06	1.31114e+06	C10172	-
pme1011	121.08	104.05	120.069	C7H8N2	[M+H]+	Benzamidine	Alkaloids	Alkaloids	618-39-3	2	426459	550260	513368	473437	509055	459583	550391	604527	532964	405239	407278	439503	C01784	-
Lmxn006423	150	122.01	151.009	C7H5NOS	[M-H]-	2(3H)-Benzothiazolone	Alkaloids	Alkaloids	934-34-9	2	236855	290575	235439	233265	252726	247134	253297	161267	145628	185637	184368	169881	-	-
Hmgp002327	188.07	118.06	187.063	C11H9O2N	[M+H]+	3-amino-2-naphthoic acid	Alkaloids	Alkaloids	-	1	696523	698346	601175	821207	877238	633012	683408	670388	828255	668283	610208	661232	-	-
pmb1912	474.17	327.12	473.166	C20H23N7O7	[M+H]+	10-Formyltetrahydrofolic Acid	Alkaloids	Alkaloids	2800-34-2	1	9.04883e+06	6.80857e+06	5.74628e+06	1.1032e+07	7.64313e+06	6.77844e+06	9.0973e+06	9.31175e+06	7.29046e+06	5.43475e+06	5.00349e+06	4.95392e+06	C00234	ko00670,ko00970,ko01100,ko01200,ko01240
MW0009121	144.08	115.05	121.089	C8H11N	[M+Na]+	N-Methylbenzylamine	Alkaloids	Alkaloids	103-67-3	3	388959	471761	346537	438891	429924	414843	403388	405903	456089	334668	372393	358293	-	-
pme2244	190.09	118.07	189.079	C11H11NO2	[M+H]+	3-Indolepropionic acid	Alkaloids	Plumerane	830-96-6	2	293692	349107	230478	349350	367522	276099	299501	311152	293337	272855	293588	262548	-	-
Lmxp000939	136.06	119.04	135.054	C5H5N5	[M+H]+	Zarzissine	Alkaloids	Alkaloids	160568-14-9	2	6.70691e+06	7.57403e+06	6.43266e+06	8.84079e+06	4.81268e+06	7.72952e+06	5.68084e+06	3.11307e+06	2.4496e+06	5.35381e+06	5.34045e+06	4.8332e+06	-	-
mws0005	161.11	144.08	160.1	C10H12N2	[M+H]+	Tryptamine	Alkaloids	Plumerane	61-54-1	3	98493.6	159207	221531	100048	148547	92816.7	136796	135964	195845	116026	126846	130452	C00398	ko00380,ko00901,ko01100,ko01110
Lssp210412	225.2	100.11	224.189	C13H24N2O	[M+H]+	Cuscohygrine	Alkaloids	Pyrrole alkaloids	454-14-8	2	6250.92	5513.1	3441.96	5188.26	5469.24	7119.4	4801.5	5574.95	5319.4	4155.51	4673.5	4308.73	C06521	ko00960,ko01110
mws1417	160.04	116.05	161.048	C9H7NO2	[M-H]-	Indole-3-carboxylic acid*	Alkaloids	Plumerane	771-50-6	3	123392	92415.5	63632.6	78089.5	71134.4	52328.8	239091	258116	335563	118126	116156	105339	C19837	-
HJKP000649	136.07	91.05	135.068	C8H9NO	[M+H]+	N-benzylformamide	Alkaloids	Alkaloids	6343-54-0	1	1.18745e+07	1.29547e+07	1.11967e+07	1.39034e+07	1.35585e+07	1.3056e+07	1.38359e+07	1.07281e+07	9.2735e+06	1.14405e+07	1.12979e+07	1.26722e+07	C15561	-
Hmcp009963	180.14	123.07	180.138	C11H18NO+	[M]+	Candicine	Alkaloids	Phenolamine	6656-13-9	1	937737	963526	1.1106e+06	936494	945320	1.08074e+06	794141	889984	680782	694249	725969	787843	C10575	-
Hmmp001310	188.07	118.07	187.063	C11H9NO2	[M+H]+	3-Indoleacrylic acid	Alkaloids	Plumerane	1204-06-4	1	5.8054e+07	5.39175e+07	5.68334e+07	5.89786e+07	5.26626e+07	5.2389e+07	4.70139e+07	57790211	4.96145e+07	5.83296e+07	5.78839e+07	5.18149e+07	C21283	-
pmb0782	86.1	69.07	85.0891	C5H11N	[M+H]+	Piperidine	Alkaloids	Piperidine alkaloids	110-89-4	3	1.34511e+07	1.50977e+07	1.16214e+07	1.60313e+07	1.4068e+07	1.19667e+07	1.11015e+07	8.23133e+06	8.99902e+06	1.09404e+07	1.10934e+07	1.2332e+07	C01746	ko00960
mws0983	326.31	62.06	325.298	C20H39NO2	[M+H]+	N-Oleoylethanolamine	Alkaloids	Alkaloids	111-58-0	3	34141.2	51091.5	26468.9	49173.5	50610.2	28928.9	43707.2	59269.5	71624.7	44064.8	50314.9	48030.8	C20792	-
mws1383	243.09	145.08	242.08	C12H10N4O2	[M+H]+	Lumichrome	Alkaloids	Alkaloids	1086-80-2	1	1.21952e+06	1.64613e+06	1.28821e+06	1.02197e+06	1.14274e+06	1.18103e+06	1.08187e+06	769725	929468	921170	992973	869054	C01727	ko00740
pme1651	176.07	130.07	175.063	C10H9NO2	[M+H]+	Indole-3-acetic acid (IAA)	Alkaloids	Plumerane	87-51-4	3	336034	374496	305376	382768	326897	321111	526707	711526	999552	371167	413315	425026	C00954	ko00380,ko01100,ko04075
mws0018	203.22	84.08	202.216	C10H26N4	[M+H]+	Spermine	Alkaloids	Alkaloids	71-44-3	3	5.7847e+06	4.76707e+06	5.18646e+06	4.43386e+06	4.98321e+06	6.09893e+06	5.09149e+06	4.74696e+06	6.91701e+06	4.33275e+06	3.76171e+06	4.06641e+06	C00750	ko00330,ko00410,ko00480,ko00770,ko01100,ko01240
mws0677	219.11	160.08	218.106	C12H14N2O2	[M+H]+	N-Acetyl-5-hydroxytryptamine	Alkaloids	Plumerane	1210-83-9	3	623588	756789	478617	759424	850768	635152	668284	677818	679663	677140	674365	596507	C00978	ko00380,ko01100,ko01110
Zasp001013	268.13	121.08	267.122	C12H17N3O4	[M+H]+	β-N-(ɑ-L-glutamyl)-4-hydroxymethyl-phenyl hydrazine(agaritine)	Alkaloids	Alkaloids	2757-90-6	1	4.06927e+07	5.63153e+07	4.71968e+07	4.71703e+07	4.41341e+07	4.48482e+07	5.40377e+07	5.49253e+07	5.66223e+07	3.8191e+07	4.01438e+07	4.38482e+07	C01550	-
Zasn000905	253.08	124.04	254.09	C11H14N2O5	[M-H]-	γ-L-glutaminy-3,4-dihydroxybenzene(GDHB)	Alkaloids	Alkaloids	-	1	2.00681e+06	2.4057e+06	1.55975e+06	2.98025e+06	2.02073e+06	1.45185e+06	2.59754e+06	1.89456e+06	2.71858e+06	1.26503e+06	1.267e+06	1.43247e+06	-	-
Zahp012577	280.26	81.07	279.256	C18H33NO	[M+H]+	octadecadienoic acid amide	Alkaloids	Alkaloids	-	1	358202	553220	338909	382472	281441	178934	371777	368642	723385	406653	451265	393258	-	-
pmp001198	132.1	57.03	131.095	C6H13NO2	[M+H]+	6-Deoxyfagomine	Alkaloids	Piperidine alkaloids	197449-09-5	1	2.18453e+07	2.39811e+07	1.87397e+07	2.53976e+07	2.2349e+07	1.99092e+07	1.97253e+07	1.42183e+07	1.42931e+07	1.79942e+07	1.83326e+07	2.06871e+07	-	-
Zmbp002538	205.1	146.06	204.09	C11H12N2O2	[M+H]+	1-Methoxy-indole-3-acetamide	Alkaloids	Plumerane	-	2	11121535	1.15513e+07	1.03583e+07	1.36134e+07	1.3145e+07	1.10817e+07	1.13422e+07	1.18916e+07	1.19029e+07	1.20272e+07	1.03992e+07	1.07563e+07	-	-
mws2218	195.09	83.06	194.08	C8H10N4O2	[M+H]+	Caffeine	Alkaloids	Alkaloids	58-08-2	1	97333.4	83742.6	207247	70736.5	197821	111538	11953.9	47381.6	50219.5	66264	76028.9	66488.3	C07481	ko00232,ko01100,ko01110
Lmcp000282	162.11	85.03	161.105	C7H15NO3	[M+H]+	L-Carnitine	Alkaloids	Alkaloids	541-15-1	1	1.07706e+07	9.68439e+06	8.71286e+06	1.02826e+07	9.84777e+06	1.04313e+07	1.00455e+07	9.46408e+06	7.99662e+06	8.02684e+06	9.37645e+06	9.40045e+06	C00318	-
MWSslk108	204.13	85.03	203.116	C9H17NO4	[M+H]+	O-Acetyl-L-carnitine	Alkaloids	Alkaloids	3040-38-8	1	3.8048e+07	4.00618e+07	3.70806e+07	8.85237e+07	4.37083e+07	3.83803e+07	9.24587e+07	9.40502e+07	3.94256e+07	4.47411e+07	4.66902e+07	3.89752e+07	-	-
pmb1096	118.07	91.05	117.058	C8H7N	[M+H]+	Indole	Alkaloids	Plumerane	120-72-9	2	936019	993675	789173	1.02451e+06	1.05054e+06	882319	961586	985079	1.05582e+06	726323	861228	862126	C00463	ko00380,ko00400,ko00402,ko01100,ko01110
MWStz279	243.08	183.06	242.069	C13H10N2O3	[M+H]+	1-Methoxycarbonyl-β-Carboline-N-Oxide	Alkaloids	Plumerane	74690-74-7	2	6261.72	10505.2	7238.69	13943	15320.8	19156.2	16240	22531.1	13955.6	13657.4	11405.9	11917.5	-	-
pmb0484	104.11	60.08	104.107	C5H14NO+	[M]+	Choline	Alkaloids	Alkaloids	62-49-7	3	7.88096e+06	9.04096e+06	8.4892e+06	7.82182e+06	7.5929e+06	6.74377e+06	1.02857e+07	1.15535e+07	1.11228e+07	7.28436e+06	7.24987e+06	8.54818e+06	C00114	ko00260,ko00564,ko01100,ko02010
pme2268	138.06	94.07	137.048	C7H7NO2	[M+H]+	Trigonelline	Alkaloids	Pyridine alkaloids	535-83-1	3	35562.1	35920.1	34249.9	31361.5	18031.3	31873	23947.6	55750.2	37115.7	17799.6	14922.7	15025.4	C01004	ko00760
Zasp001180	239.1	110.06	238.095	C11H14N2O4	[M+H]+	γ-L-glutaminy-4-hydroxybenzene	Alkaloids	Alkaloids	30382-24-2	1	1.09629e+07	1.21268e+07	9.42938e+06	1.51284e+07	1.63389e+07	1.71807e+07	4.02111e+06	4.8585e+06	6.54739e+06	9.36496e+06	1.0288e+07	8.34197e+06	-	-
pme3005	74.06	46.03	73.0528	C3H7NO	[M+H]+	N,N-Dimethylformamide	Alkaloids	Alkaloids	68-12-2	3	410419	309536	280737	448638	495820	316197	366886	304670	519305	422593	361191	346612	C03134	-
Zasp001145	110.06	65.04	109.053	C6H7NO	[M+H]+	4-Aminophenol	Alkaloids	Phenolamine	123-30-8	2	4.79678e+06	4.43935e+06	2.98548e+06	5.455e+06	6.31183e+06	6.75093e+06	2.09882e+06	2.21541e+06	2.79237e+06	3.43307e+06	4.07498e+06	3.36426e+06	C02372	-
pme1738	138.08	94.07	137.071	C7H9N2O	[M+H]+	3-Carbamyl-1-methylpyridinium;(1-Methylnicotinamide)	Alkaloids	Pyridine alkaloids	1005-24-9	3	24326	28135.3	27206.2	29615.5	31361.2	34835.8	40619.7	31524.2	36846.7	41120	33105.3	39883.7	C02918	ko00760,ko01100
Lmqp002784	138.06	77.04	137.048	C7H7NO2	[M+H]+	Salicylamide	Alkaloids	Phenolamine	65-45-2	2	298409	539668	948159	213899	278143	3.20298e+06	174069	242161	252849	526959	419373	526820	-	-
Zasn001080	251.07	122.02	252.075	C11H12N2O5	[M-H]-	γ-L-glutaminyl-3,4-benzoquinone	Alkaloids	Alkaloids	30382-25-3	1	4.14752e+06	5.93576e+06	3.60759e+06	7.02102e+06	4.41798e+06	3.90498e+06	6.26696e+06	4.95699e+06	6.252e+06	3.58188e+06	3.01971e+06	2.80969e+06	-	-
pmc0682	133.08	116.05	132.069	C8H8N2	[M+H]+	4-Aminoindole	Alkaloids	Plumerane	5192-23-4	3	11444.2	24431.6	25259.3	24825.9	26379.3	23573.5	25022.2	19194.7	18529	16094.2	13418.4	12630.1	-	-
MWSmce460	100.08	56.05	99.0684	C5H9NO	[M+H]+	2-Piperidone	Alkaloids	Piperidine alkaloids	675-20-7	3	75799.3	58764.1	60036.1	55446.2	59646.7	65322.9	97207.4	86428.3	84785.5	82366.5	88068.4	67589.6	-	-
pmb0323n	249.12	135.05	250.132	C13H18N2O3	[M-H]-	N-Caffeoylputrescine	Alkaloids	Phenolamine	29554-26-5	2	293818	312161	327883	349205	346339	382920	432511	300614	378507	290133	357419	275680	C03002	-
MWS2042	128.11	55.05	127.1	C7H13NO	[M+H]+	N-Cyclohexylformamide	Alkaloids	Alkaloids	766-93-8	3	74110.8	52864.3	51149.7	65820.5	52533.9	71517.3	73987.8	53274	72532.1	26111.3	33412.3	26147.3	C11519	-
mws0102	160.04	116.05	161.048	C9H7NO2	[M-H]-	Indole-5-carboxylic acid*	Alkaloids	Plumerane	1670-81-1	3	92315.9	93173.8	83515.1	82668.6	62771	57685.8	264077	239799	383053	173818	124576	123186	-	-
pme2617	166.05	102.06	165.046	C5H11NO3S	[M+H]+	L-Methionine Sulfoxide	Amino acids and derivatives	Amino acids and derivatives	3226-65-1	3	1.33973e+06	1.68199e+06	1.40715e+06	1.70961e+06	1.85088e+06	1.6819e+06	1.55219e+06	1.40648e+06	1.2338e+06	1.46187e+06	1.46406e+06	1.46373e+06	C02989	ko00270,ko01100
Zmdp000292	189.14	70.07	188.127	C7H16N4O2	[M+H]+	Arginine methyl ester	Amino acids and derivatives	Amino acids and derivatives	-	2	1.70557e+07	1.90005e+07	1.70348e+07	1.8578e+07	2.09939e+07	1.65775e+07	2.02547e+07	2.22148e+07	1.95684e+07	1.5887e+07	1.59205e+07	15877157	-	-
pme0057	136.04	118.03	135.035	C4H9NO2S	[M+H]+	L-Homocysteine	Amino acids and derivatives	Amino acids and derivatives	6027-13-0	3	84213.2	104052	88795.5	103188	77462.5	85154.9	71734	56230.2	67423.6	67630.9	67826.8	67604.1	C00155	ko00270,ko00920,ko01100,ko01110,ko01230
MW0149761	576.33	502.3	577.334	C26H43N9O6	[M-H]-	Gln-Lys-Phe-Arg	Amino acids and derivatives	Amino acids and derivatives	-	3	109125	139285	110984	135970	113140	114059	269831	302418	262494	147529	146970	146607	-	-
Lmbp000123	164.07	56.05	163.067	C6H13NO2S	[M+H]+	L-Homomethionine	Amino acids and derivatives	Amino acids and derivatives	25148-30-5	3	854963	827825	1.04739e+06	724921	1.09162e+06	1.15745e+06	882520	717634	722129	810968	814862	806507	C17213	ko00966,ko01110,ko01210
MWS3035	160.06	116.05	161.069	C6H11NO4	[M-H]-	N-Methyl-L-Glutamate	Amino acids and derivatives	Amino acids and derivatives	35989-16-3	2	214780	214953	195963	221849	193262	214587	211740	186465	194487	191526	189745	191947	C01046	ko01100
mws0629	281.11	166.09	280.106	C13H16N2O5	[M+H]+	L-Aspartyl-L-Phenylalanine	Amino acids and derivatives	Amino acids and derivatives	13433-09-5	2	933777	1.20558e+06	915890	1.35721e+06	1.20637e+06	979090	1.32869e+06	1.68695e+06	1.79147e+06	1.03423e+06	1.02169e+06	1.03058e+06	-	-
pme0193	147.08	84.04	146.069	C5H10N2O3	[M+H]+	L-Glutamine	Amino acids and derivatives	Amino acids and derivatives	56-85-9	2	537295	748335	633085	793051	801396	717561	545887	477147	617472	764312	773917	767029	C00064	ko00220,ko00230,ko00240,ko00250,ko00470,ko00630,ko00750,ko00910,ko00970,ko01100,ko01230,ko01232,ko01240,ko02010
pme2527	133.1	116.07	132.09	C5H12N2O2	[M+H]+	L-Ornithine	Amino acids and derivatives	Amino acids and derivatives	70-26-8	3	4.04349e+07	4.23469e+07	4.26107e+07	4.14086e+07	4.29675e+07	4.41563e+07	5.0607e+07	62786490	5.59814e+07	4.47469e+07	4.51703e+07	4.4558e+07	C00077	ko00220,ko00330,ko00470,ko00480,ko01100,ko01110,ko01210,ko01230,ko02010
Zmdp001663	279.1	133.03	278.094	C10H18N2O5S	[M+H]+	γ-glutamylmethionine	Amino acids and derivatives	Amino acids and derivatives	17663-87-5	3	114204	144579	133446	164127	165328	137849	140214	149219	144588	113231	114429	112666	-	-
pme0006	116.07	70.07	115.063	C5H9NO2	[M+H]+	L-Proline	Amino acids and derivatives	Amino acids and derivatives	147-85-3	1	4.23136e+07	3.95681e+07	4.28245e+07	4.22364e+07	4.40272e+07	4.18316e+07	5.01703e+07	6.27543e+07	5.40663e+07	4.40951e+07	4.36155e+07	4.31527e+07	C00148	ko00330,ko00332,ko00470,ko00970,ko01100,ko01110,ko01230,ko02010
MW0158282	460.27	119.09	459.259	C22H33N7O4	[M+H]+	Trp-Val-Arg	Amino acids and derivatives	Amino acids and derivatives	-	3	2.58491e+06	2.48873e+06	2.23784e+06	2.49761e+06	2.40921e+06	1.21088e+06	2.14492e+06	2.38936e+06	2.65724e+06	1.84875e+06	1.82402e+06	1.86367e+06	-	-
pme1313	237.09	192.07	236.08	C11H12N2O4	[M+H]+	N'-Formylkynurenine	Amino acids and derivatives	Amino acids and derivatives	1022-31-7	3	372100	623242	450025	504582	569230	639985	640059	683281	536372	431265	431347	440418	C02700	ko00380,ko01100,ko01240
MW0159069	542.38	483.25	541.384	C27H51N5O6	[M+H]+	Val-Leu-Leu-Val-Val	Amino acids and derivatives	Amino acids and derivatives	-	3	9.68943e+06	1.08441e+07	1.05721e+07	1.00269e+07	9.68605e+06	8.30206e+06	1.23917e+07	1.29446e+07	1.28414e+07	1.10555e+07	1.10348e+07	1.08004e+07	-	-
MW0158961	471.27	427.28	472.276	C19H36N8O6	[M-H]-	Val-Gln-Ala-Arg	Amino acids and derivatives	Amino acids and derivatives	-	3	15864.2	20270.8	9896.9	29949.5	30406	25493.4	32134.6	21450.6	17994.5	17846	18319.9	18171.1	-	-
MW0148044	368.1	270.12	367.087	C12H21N3O6S2	[M+H]+	Cys-Met-Asp	Amino acids and derivatives	Amino acids and derivatives	-	3	966739	928371	938619	759316	871592	831921	306563	314997	328744	447261	434746	442173	-	-
MW0108805	204.09	132.07	145.074	C6H11NO3	[M+CH3COO]-	Isobutyrylglycine	Amino acids and derivatives	Amino acids and derivatives	15926-18-8	3	439064	480936	376202	511846	458385	430436	425627	370689	379428	338408	334506	344134	-	-
pme0122	189.12	126.09	188.116	C8H16N2O3	[M+H]+	N6-Acetyl-L-lysine	Amino acids and derivatives	Amino acids and derivatives	692-04-6	1	2.94163e+06	4.09121e+06	3.44663e+06	4.64502e+06	3.99364e+06	3.77186e+06	4.68826e+06	3.80531e+06	4.67094e+06	3.78145e+06	3.73854e+06	3.67481e+06	C02727	ko00310,ko01100
MW0153637	642.25	624.23	641.237	C27H39N5O11S	[M+H]+	Met-Phe-Thr-Glu-Asp	Amino acids and derivatives	Amino acids and derivatives	-	3	71453	74914.7	90249.1	82682.3	76174.4	48807.8	81165.7	85806.6	100278	85067.5	87131	87363.6	-	-
MWS201419	204.13	84.08	203.127	C8H17N3O3	[M+H]+	Lys-Gly	Amino acids and derivatives	Amino acids and derivatives	7563-03-3	2	1.06115e+06	1.16677e+06	966545	1.21984e+06	1.14558e+06	1.18359e+06	1.239e+06	1.22187e+06	1.0958e+06	1.1466e+06	1.13398e+06	1.11222e+06	-	-
Zmdp001928	291.1	130.05	290.094	C11H18N2O5S	[M+H]+	γ-L-Glutamyl-S-(trans-1-propenyl)-L-cysteine	Amino acids and derivatives	Amino acids and derivatives	-	3	143174	130135	135031	131373	140317	154279	129710	153487	134477	95692.3	97603.2	98714.2	-	-
MW0150866	496.22	316.15	497.223	C20H31N7O8	[M-H]-	His-Asn-Val-Glu	Amino acids and derivatives	Amino acids and derivatives	-	3	45656.7	67425.5	37372.8	88900.4	74817.7	69282.2	100471	76470.6	76620.6	58801.1	60452.6	60432.4	-	-
MW0149956	475.17	218.1	476.175	C18H28N4O11	[M-H]-	Glu-Asp-Val-Asp	Amino acids and derivatives	Amino acids and derivatives	-	3	870559	872710	895176	1.09426e+06	959527	977285	852820	812776	772600	785162	761246	778090	-	-
ML10181668	130.09	84.08	129.079	C6H11NO2	[M+H]+	Cycloleucine	Amino acids and derivatives	Amino acids and derivatives	52-52-8	1	1.80309e+07	1.9942e+07	1.63456e+07	2.15267e+07	2.23801e+07	1.69321e+07	1.18873e+07	1.44812e+07	1.52819e+07	1.77453e+07	1.78306e+07	1.72977e+07	C03969	-
MW0153864	285.12	122.06	262.135	C11H22N2O3S	[M+Na]+	Met-Leu	Amino acids and derivatives	Amino acids and derivatives	14486-16-9	3	590250	787179	882697	997362	820979	388739	7.41526e+06	1.04362e+07	1.20273e+07	2.82952e+06	2.74047e+06	2.76708e+06	-	-
mws1050	148.06	88.04	147.053	C5H9NO4	[M+H]+	O-Acetylserine	Amino acids and derivatives	Amino acids and derivatives	5147-00-2	3	414292	618324	358204	587771	445871	300984	393483	390566	324451	352322	361702	363278	C00979	ko00270,ko00908,ko00920,ko01100,ko01110,ko01200,ko01230,ko04122
MWS04412	175.12	70.07	174.137	C8H18N2O2	[M+H]+	N(6),N(6)-Dimethyl-L-lysine	Amino acids and derivatives	Amino acids and derivatives	2259-86-1	2	6.38735e+07	7.06226e+07	7.47705e+07	9.73865e+07	1.10625e+08	8.9261e+07	4.86185e+07	9.47167e+07	6.37603e+07	7.92227e+07	8.08348e+07	7.81703e+07	-	-
Zmjp000182	189.13	70.07	188.127	C7H16N4O2	[M+H]+	N-Monomethyl-L-arginine	Amino acids and derivatives	Amino acids and derivatives	17035-90-4	2	2.21547e+07	2.76718e+07	1.8159e+07	1.9301e+07	2.93086e+07	1.67967e+07	2.11371e+07	2.43665e+07	1.91144e+07	1.58289e+07	1.55644e+07	1.61217e+07	C03884	-
MWSprf117	221.09	130.06	220.085	C11H12N2O3	[M+H]+	5-Hydroxy-DL-tryptophan（5-HTP）	Amino acids and derivatives	Amino acids and derivatives	56-69-9	2	564930	761660	656651	1.03494e+06	818345	570000	732206	815340	711201	558924	548358	539351	C01017	-
MWSmce190	148.09	74.02	147.089	C6H13NO3	[M+H]+	4-Hydroxy-L-Isoleucine	Amino acids and derivatives	Amino acids and derivatives	781658-23-9	3	612537	613954	603510	676420	607060	663596	556119	593944	635997	671891	670897	650773	-	-
pme3388	189.13	144.1	188.127	C7H16N4O2	[M+H]+	Homoarginine	Amino acids and derivatives	Amino acids and derivatives	156-86-5	2	1.5209e+06	1.58251e+06	1.58239e+06	1.49106e+06	1.62133e+06	1.44057e+06	1.4282e+06	1.50722e+06	1.63164e+06	1.42022e+06	1.37124e+06	1.40695e+06	C01924	-
pme1210	150.06	61.01	149.051	C5H11NO2S	[M+H]+	L-Methionine	Amino acids and derivatives	Amino acids and derivatives	63-68-3	1	1.22536e+07	1.53276e+07	1.32795e+07	1.62325e+07	1.10751e+07	12049085	1.20475e+07	8.47123e+06	8.1626e+06	1.11278e+07	1.13449e+07	1.15643e+07	C00073	ko00270,ko00470,ko00966,ko00970,ko00999,ko01100,ko01110,ko01210,ko01230,ko01240
MW0150931	574.25	476.27	575.27	C26H37N7O8	[M-H]-	His-Glu-Tyr-Lys	Amino acids and derivatives	Amino acids and derivatives	-	3	87044.5	102983	93593.5	108682	83587.3	78668.1	143393	146297	148954	95267	91725.1	92281.4	-	-
MW0153150	305.19	94.06	304.175	C12H24N4O5	[M+H]+	Lys-Thr-Gly	Amino acids and derivatives	Amino acids and derivatives	-	3	7.89537e+06	9.71777e+06	7.50687e+06	3.4361e+06	4.96808e+06	3.67132e+06	1.72959e+06	1.46973e+06	1.08361e+06	3.52973e+06	3.44745e+06	3.38777e+06	-	-
MWStz091	169.1	70.07	168.09	C8H12N2O2	[M+H]+	Cyclo(L-Ala-L-Pro)	Amino acids and derivatives	Amino acids and derivatives	36357-32-1	3	37818.5	37763.6	48961.6	44474.3	34600.2	44833.8	97236.4	120627	98221.2	73065.4	72298.3	70195.5	-	-
MW0144704	258.15	129.1	257.138	C11H19N3O4	[M+H]+	Ala-Pro-Ala	Amino acids and derivatives	Amino acids and derivatives	-	3	9.98823e+06	1.22624e+07	1.04017e+07	1.32885e+07	1.27898e+07	1.14327e+07	1.57401e+07	2.04891e+07	1.60096e+07	9.69835e+06	9.29813e+06	9.50656e+06	-	-
MWS4296	223.11	120.08	222.1	C11H14N2O3	[M+H]+	Glycylphenylalanine	Amino acids and derivatives	Amino acids and derivatives	3321-03-7	1	2.10405e+06	2.74985e+06	1.94068e+06	1.67622e+06	1.48892e+06	1.09041e+06	3.21186e+06	3.1162e+06	3.44084e+06	1.80783e+06	1.77315e+06	1.73269e+06	-	-
mws0250	182.08	136.08	181.074	C9H11NO3	[M+H]+	L-Tyrosine	Amino acids and derivatives	Amino acids and derivatives	60-18-4	1	5.44661e+06	6.30382e+06	5.64553e+06	7.1341e+06	6.25072e+06	5.63968e+06	6.02436e+06	5.1945e+06	5.39257e+06	5.22489e+06	5.45376e+06	5.35739e+06	C00082	ko00130,ko00261,ko00350,ko00360,ko00400,ko00460,ko00730,ko00940,ko00950,ko00965,ko00966,ko00970,ko00999,ko01100,ko01110,ko01210,ko01230,ko01240
MW0151159	531.22	128.03	532.228	C24H32N6O8	[M-H]-	His-Val-Tyr-Asp	Amino acids and derivatives	Amino acids and derivatives	-	3	792304	1.55738e+06	1.15728e+06	1.39626e+06	1.53002e+06	757769	987839	1.08853e+06	1.23059e+06	1.40439e+06	1.46474e+06	1.45056e+06	-	-
Zmzp000145	189.16	84.08	188.153	C9H20N2O2	[M+H]+	Trimethyllysine	Amino acids and derivatives	Amino acids and derivatives	23284-33-5	1	8.58633e+07	8.88684e+07	8.33431e+07	9.4878e+07	9.20549e+07	7.99884e+07	8.77005e+07	8.6033e+07	8.78224e+07	7.47169e+07	7.80478e+07	7.59398e+07	C03793	ko00310,ko01100
MW0153141	319.2	257.27	318.19	C13H26N4O5	[M+H]+	Lys-Thr-Ala	Amino acids and derivatives	Amino acids and derivatives	-	3	5.53179e+06	6.43255e+06	4.79782e+06	5.70154e+06	5.36644e+06	5.17176e+06	5.00998e+06	4.63007e+06	3.86397e+06	6.35987e+06	6.49188e+06	6.64728e+06	-	-
pme0021	166.09	120.08	165.079	C9H11NO2	[M+H]+	L-Phenylalanine	Amino acids and derivatives	Amino acids and derivatives	63-91-2	1	3.1707e+06	3.39794e+06	3.43894e+06	3.68822e+06	3.71184e+06	3.34338e+06	3.0895e+06	3.29932e+06	3.45378e+06	3.19777e+06	3.18157e+06	3.31456e+06	C00079	ko00360,ko00400,ko00460,ko00470,ko00940,ko00960,ko00966,ko00970,ko00996,ko00999,ko01100,ko01110,ko01210,ko01230,ko02010
MW0144518	465.16	283.08	466.17	C20H26N4O9	[M-H]-	Ala-Asp-Phe-Asp	Amino acids and derivatives	Amino acids and derivatives	-	3	147114	138431	125714	126735	147552	133910	114039	99519.6	75880.7	93065.5	94387.3	90266.8	-	-
mws0006	214.03	117.03	215.035	C9H10ClNO3	[M-H]-	3-Chloro-L-tyrosine	Amino acids and derivatives	Amino acids and derivatives	7423-93-0	1	564560	591154	691460	582841	698510	718138	641850	666759	674868	545425	564343	540489	-	-
Lmhp001670	231.17	72.08	230.163	C11H22N2O3	[M+H]+	L-Valyl-L-Leucine	Amino acids and derivatives	Amino acids and derivatives	3989-97-7	3	1.98076e+06	1.51314e+06	1.83144e+06	2.27719e+06	1.7891e+06	1.52824e+06	1.96779e+06	2.23306e+06	2.14324e+06	1.6302e+06	1.56052e+06	1.6163e+06	-	-
pme0075	188.06	128.04	189.064	C7H11NO5	[M-H]-	N-Acetyl-L-glutamic acid	Amino acids and derivatives	Amino acids and derivatives	1188-37-0	3	65581.8	46551.6	72308.6	86976	85005.6	71753.9	102840	123470	127916	82153.3	78279.9	81128.7	C00624	ko00220,ko01100,ko01110,ko01210,ko01230
MW0107268	425.15	381.16	302.138	C15H18N4O3	[M+H]+	His-Phe	Amino acids and derivatives	Amino acids and derivatives	16874-81-0	3	1.50343e+06	3.54075e+06	1.60437e+06	4.87115e+06	4.16259e+06	3.94373e+06	7.25388e+06	1.05417e+07	7.1068e+06	2.7503e+06	2.87034e+06	2.74683e+06	-	-
MW0158668	572.3	490.29	573.302	C26H39N9O6	[M-H]-	Tyr-Val-His-Arg	Amino acids and derivatives	Amino acids and derivatives	-	3	72834.8	72659.1	75168.5	88366.6	37822.2	84030.1	97120.4	64362.7	40682.2	64503.2	66554.6	63263.5	-	-
MW0153715	386.18	240.11	385.178	C16H27N5O4S1	[M+H]+	Met-Val-His	Amino acids and derivatives	Amino acids and derivatives	-	3	25880.3	60015.1	4377.16	53911.5	59991.8	16692.6	42881.3	29148.5	36853.6	15917.1	16262.2	16755.9	-	-
MW0150821	483.31	465.3	482.297	C21H38N8O5	[M+H]+	His-Ala-Lys-Lys	Amino acids and derivatives	Amino acids and derivatives	-	3	27459.1	43884.3	27396.4	32842.3	19771.8	12721	19921.7	17006.1	15814.5	23301.4	22192	22410.9	-	-
mws0193	190.12	84.08	189.111	C7H15N3O3	[M+H]+	L-Homocitrulline	Amino acids and derivatives	Amino acids and derivatives	1190-49-4	3	5.45327e+06	6.56285e+06	5.18868e+06	7.2244e+06	6.66747e+06	5.43523e+06	7.81922e+06	7.15581e+06	7.42238e+06	6.00994e+06	6.07841e+06	6.31638e+06	C02427	-
MW0156935	476.24	444.22	477.243	C19H35N5O9	[M-H]-	Ser-Thr-Thr-Ala-Val	Amino acids and derivatives	Amino acids and derivatives	-	3	4.34292e+06	5.82704e+06	3.51842e+06	2.00487e+06	1.95456e+06	1.11795e+06	1.10265e+06	1.45192e+06	1.39098e+06	2.08009e+06	1.98102e+06	2.06988e+06	-	-
MW0155398	554.29	439.27	555.306	C29H41N5O6	[M-H]-	Phe-Tyr-Val-Lys	Amino acids and derivatives	Amino acids and derivatives	-	3	3922.31	9886.13	3898.47	5782.78	3564.24	8416.31	44952.9	55546.6	62060.6	14721.5	15539.3	15271.6	-	-
MW0105657	345.16	201.02	346.16	C12H22N6O6	[M-H]-	Arginyl-glycyl-aspartic acid	Amino acids and derivatives	Amino acids and derivatives	99896-85-2	3	2.11688e+06	2.05981e+06	1.3901e+06	2.63734e+06	2.481e+06	2.00764e+06	2.00388e+06	1.78795e+06	1.68788e+06	1.86186e+06	1.76392e+06	1.79435e+06	-	-
MW0110297	281.15	117.07	280.142	C14H20N2O4	[M+H]+	Tyrosyl-Valine	Amino acids and derivatives	Amino acids and derivatives	17355-09-8	3	915160	1.0689e+06	810050	956327	1.59809e+06	1.00602e+06	1.57746e+06	2.1036e+06	1.90942e+06	974903	1.02993e+06	1.01372e+06	-	-
MW0158189	449.22	126.05	448.214	C22H32N4O4S1	[M+H]+	Trp-Leu-Met	Amino acids and derivatives	Amino acids and derivatives	-	3	1.77355e+06	1.85489e+06	1.84831e+06	1.94496e+06	1.92982e+06	1.89934e+06	1.29147e+06	1.39722e+06	1.2697e+06	1.17983e+06	1.24579e+06	1.22903e+06	-	-
MW0154289	455.14	255.03	454.12	C23H22N2O6S	[M+H]+	Nap-Met-OH	Amino acids and derivatives	Amino acids and derivatives	-	3	337726	548505	411793	319479	383451	275395	353487	488094	509200	289124	277142	292657	-	-
MWS201449	246.14	141.1	245.138	C10H19N3O4	[M+H]+	Asn-Leu	Amino acids and derivatives	Amino acids and derivatives	22601-71-4	2	278131	360076	316782	311868	234429	205868	590289	555162	662199	306422	324578	317735	-	-
pme3827	198.08	152.07	197.069	C9H11NO4	[M+H]+	3,4-Dihydroxy-L-phenylalanine (L-Dopa)	Amino acids and derivatives	Amino acids and derivatives	59-92-7	3	169412	312767	211833	395546	278835	278279	761664	753404	380485	250349	252268	264166	C00355	ko00350,ko00950,ko00965,ko01100,ko01110
pme2773	223.07	134.03	222.067	C7H14N2O4S	[M+H]+	L-Cystathionine	Amino acids and derivatives	Amino acids and derivatives	56-88-2	2	3.29238e+06	3.88419e+06	2.35887e+06	3.82822e+06	3.41009e+06	1.804e+06	3.69135e+06	3.28661e+06	4.51454e+06	4.27147e+06	4.24558e+06	4.04583e+06	C02291	ko00260,ko00270,ko01100,ko01110,ko01230,ko01240
MW0158581	582.31	564.3	583.312	C29H41N7O6	[M-H]-	Tyr-Phe-Val-Arg	Amino acids and derivatives	Amino acids and derivatives	-	3	177052	260692	152374	299871	215168	156652	1.52721e+06	1.44732e+06	2.01187e+06	486770	516084	505507	-	-
MWS5164	203.15	70.07	202.143	C8H18N4O2	[M+H]+	N,N'-Dimethylarginine;SDMA*	Amino acids and derivatives	Amino acids and derivatives	30344-00-4	1	9.39659e+06	1.0173e+07	8.99465e+06	11347920	1.07513e+07	9.84848e+06	1.07474e+07	1.08553e+07	1.1791e+07	8.67579e+06	9.0369e+06	8.53258e+06	-	-
pmb2855	307.11	145.06	308.122	C11H20N2O8	[M-H]-	L-Glutamine-O-glycoside	Amino acids and derivatives	Amino acids and derivatives	-	3	42010.8	45987.2	51066.5	62741.2	35507.1	34602.3	19101.6	28379.6	34783.8	50857.3	50914.9	48308.8	-	-
pme0014	148.06	84.04	147.053	C5H9NO4	[M+H]+	L-Glutamic acid	Amino acids and derivatives	Amino acids and derivatives	56-86-0	3	5.21961e+07	5.36764e+07	5.60182e+07	5.56871e+07	5.1528e+07	6.34803e+07	4.24553e+07	4.34878e+07	5.60419e+07	6.87195e+07	7.02655e+07	7.29459e+07	C00025	ko00220,ko00250,ko00330,ko00332,ko00340,ko00430,ko00470,ko00480,ko00524,ko00630,ko00650,ko00660,ko00860,ko00910,ko00970,ko01100,ko01110,ko01200,ko01210,ko01230,ko01240,ko02010
MWSmce119	175.11	70.06	174.112	C6H14N4O2	[M+H]+	L-Arginine	Amino acids and derivatives	Amino acids and derivatives	74-79-3	1	6.53168e+07	7.07424e+07	7.65994e+07	9.93673e+07	1.13139e+08	9.44381e+07	5.24427e+07	9.2918e+07	6.47632e+07	8.05436e+07	8.25744e+07	7.77028e+07	C00062	ko00220,ko00261,ko00330,ko00470,ko00970,ko01100,ko01110,ko01230,ko02010
MW0153750	265.08	143.02	264.078	C9H16N2O5S	[M+H]+	Met-Asp	Amino acids and derivatives	Amino acids and derivatives	14595-65-4	3	506168	632465	474357	622169	470318	542113	562291	533745	611757	519779	529887	498986	-	-
MW0158300	486.16	442.18	487.174	C27H25N3O6	[M-H]-	Trp-HoPhe-OH	Amino acids and derivatives	Amino acids and derivatives	-	3	25117.3	31914.9	21776.7	49360.4	48734.6	33210.6	37477.6	38969.8	41142.3	32440	32110.5	30619.1	-	-
MWS201445	215.14	116.07	214.132	C10H18N2O3	[M+H]+	Val-Pro	Amino acids and derivatives	Amino acids and derivatives	20488-27-1	2	551975	703445	570761	423892	309607	267548	1.05967e+06	1.13474e+06	1.2102e+06	579047	605474	569914	-	-
mws4176	237.12	120.09	236.116	C12H16N2O3	[M+H]+	L-Alanyl-L-Phenylalanine	Amino acids and derivatives	Amino acids and derivatives	3061-90-3	2	488910	629446	602829	496515	459150	327263	864123	927598	969655	479834	501836	472247	-	-
MWS201458	279.17	120.09	278.163	C15H22N2O3	[M+H]+	Phe-Ile	Amino acids and derivatives	Amino acids and derivatives	22951-94-6	2	466079	705731	445660	637214	514450	374062	726343	505559	783406	430835	456298	432695	-	-
MW0151069	439.21	274.14	438.202	C22H26N6O4	[M+H]+	His-Pro-Trp	Amino acids and derivatives	Amino acids and derivatives	-	3	128611	156846	174352	90342.7	118063	136317	356459	449424	271546	153125	150580	160339	-	-
MW0149780	533.31	473.29	534.317	C26H42N6O6	[M-H]-	Gln-Phe-Ile-Lys	Amino acids and derivatives	Amino acids and derivatives	-	3	77235.5	108627	67781.2	226054	273049	214711	303363	270846	148012	151996	162296	155713	-	-
MEDP1670	278.11	234.13	279.122	C13H17N3O4	[M-H]-	Gly-Gly-Phe	Amino acids and derivatives	Amino acids and derivatives	6234-26-0	3	865717	806331	615681	656789	825243	537071	404593	530706	776072	544499	582765	562273	-	-
MW0145505	425.21	365.19	424.207	C18H28N6O6	[M+H]+	Arg-Ser-Tyr	Amino acids and derivatives	Amino acids and derivatives	-	3	37521.9	44610.1	32182.6	31036.1	28014.4	19050.2	24894	29808.9	26152	33263	31068.2	31950.5	-	-
MWSslk120	208.1	120.08	207.089	C11H13NO3	[M+H]+	N-Acetyl-DL-phenylalanine	Amino acids and derivatives	Amino acids and derivatives	2901-75-9	3	402983	356073	310431	344591	232106	220589	227026	270005	254839	233903	221337	219731	-	-
MWS0933	170.09	124.09	169.085	C7H11N3O2	[M+H]+	1-Methylhistidine	Amino acids and derivatives	Amino acids and derivatives	332-80-9	2	2.17776e+06	2.69377e+06	2.57002e+06	2.4837e+06	2.50304e+06	2.603e+06	2.60563e+06	2.45185e+06	2.98299e+06	2.50994e+06	2.35308e+06	2.37859e+06	-	-
MW0150464	301.14	170.05	300.143	C12H20N4O5	[M+H]+	Gly-Pro-Gln	Amino acids and derivatives	Amino acids and derivatives	-	3	104734	138294	115224	120402	123696	121743	77987.5	108506	77263.4	129404	130223	122111	-	-
Zmdn001564	293.11	164.07	294.122	C14H18N2O5	[M-H]-	γ-Glutamylphenylalanine	Amino acids and derivatives	Amino acids and derivatives	7432-24-8	1	461630	459925	400369	534704	549255	486400	490894	648090	803039	405916	390379	419463	-	-
mws5035	279.17	120.08	278.163	C15H22N2O3	[M+H]+	L-Leucyl-L-phenylalanine	Amino acids and derivatives	Amino acids and derivatives	56217-82-4	2	686232	872533	663804	765380	707376	458829	875794	778189	976114	725429	681108	681985	-	-
MW0150420	490.27	166.08	489.255	C19H35N7O8	[M+H]+	Gly-Lys-Gly-Thr-Gln	Amino acids and derivatives	Amino acids and derivatives	-	3	63025.6	69688.1	44817.5	74673.2	66768.5	66167.6	58133.8	55306	49762.1	54554.3	51932	50837.6	-	-
MW0158090	423.21	341.21	422.195	C23H26N4O4	[M+H]+	Trp-Ala-Phe	Amino acids and derivatives	Amino acids and derivatives	-	3	48637.1	54697.4	47579.7	44579.7	39145.2	30636.4	49885.1	49861.4	55968.7	48011.3	48025.2	45021.4	-	-
Zmdp000796	178.05	88.04	177.046	C6H11NO3S	[M+H]+	cycloalliin	Amino acids and derivatives	Amino acids and derivatives	15042-85-0	3	204305	265111	266118	242700	241778	217627	445234	339764	472369	273441	292917	290064	-	-
MW0110113	262.12	86.1	261.111	C13H15N3O3	[M+H]+	Tryptophylglycine	Amino acids and derivatives	Amino acids and derivatives	7360-09-0	3	3.83439e+06	4.2918e+06	3.29332e+06	5.29186e+06	4.3341e+06	3.36307e+06	4.30838e+06	5.17779e+06	5.25352e+06	3.37724e+06	3.48051e+06	3.63404e+06	-	-
Zmmp000635	130.09	84.08	129.079	C6H11NO2	[M+H]+	(2S)-2-amino-4-methyl-4-pentenoic acid	Amino acids and derivatives	Amino acids and derivatives	-	1	3.37702e+07	3.59288e+07	3.51836e+07	3.51575e+07	3.52106e+07	3.75596e+07	4.80895e+07	3.69155e+07	3.47131e+07	3.7183e+07	3.86062e+07	3.58322e+07	-	-
MW0158578	558.3	499.23	557.285	C28H39N5O7	[M+H]+	Tyr-Phe-Thr-Lys	Amino acids and derivatives	Amino acids and derivatives	-	3	812683	1.10593e+06	960667	1.03767e+06	1.02969e+06	655599	1.01791e+06	1.14521e+06	1.1963e+06	881587	939602	880361	-	-
mws0736	189.12	86.1	188.116	C8H16N2O3	[M+H]+	N-Glycyl-L-leucine	Amino acids and derivatives	Amino acids and derivatives	869-19-2	3	836953	1.08475e+06	909139	1.1033e+06	768094	752744	2.80894e+06	3.29588e+06	3.00459e+06	1.41781e+06	1.44881e+06	1.34584e+06	C02155	-
MW0145440	632.39	491.37	631.384	C27H53N9O6S	[M+H]+	Arg-Lys-Ile-Cys-Leu	Amino acids and derivatives	Amino acids and derivatives	-	3	4.57183e+06	7.06758e+06	3.25943e+06	5.72795e+06	4.29811e+06	3.2542e+06	4.5809e+06	4.98981e+06	3.876e+06	4.43056e+06	4.77862e+06	4.55569e+06	-	-
MW0145493	377.17	159.08	376.171	C13H24N6O7	[M+H]+	Arg-Ser-Asp	Amino acids and derivatives	Amino acids and derivatives	-	3	323711	565147	335621	199165	116150	223458	192313	86753.5	97976.3	168586	156086	161029	-	-
MWS201054	162.08	56.05	161.069	C6H11NO4	[M+H]+	O-Acetyl-L-homoserine	Amino acids and derivatives	Amino acids and derivatives	250736-84-6	2	7.16285e+06	7.20384e+06	9.29704e+06	6.18807e+06	9.56599e+06	1.09472e+07	8.93821e+06	6.24993e+06	6.23563e+06	7.12327e+06	7.5668e+06	7.68553e+06	-	-
MW0145287	544.33	485.25	543.324	C21H41N11O6	[M+H]+	Arg-Asn-Val-Arg	Amino acids and derivatives	Amino acids and derivatives	-	3	418604	446649	453470	440495	411373	359280	488541	599370	522733	449997	455479	422168	-	-
MW0155140	380.18	283.13	379.174	C18H25N3O6	[M+H]+	Phe-Asp-Val	Amino acids and derivatives	Amino acids and derivatives	-	3	271834	257717	280640	336873	289345	210189	188599	209879	177871	227735	230465	213195	-	-
MW0152397	624.38	483.37	623.364	C29H49N7O8	[M+H]+	Leu-Leu-Ile-His-Glu	Amino acids and derivatives	Amino acids and derivatives	-	3	781399	1.05273e+06	525132	775829	408365	396148	515419	647870	293476	488104	523535	485516	-	-
Zmdp000976	208.06	119.02	207.056	C7H13NO4S	[M+H]+	S-(2-Carboxypropyl)cysteine	Amino acids and derivatives	Amino acids and derivatives	6852-42-2	3	220313	357227	298043	347227	352954	259373	562030	600838	684365	376366	346654	370844	-	-
MW0168296	324.16	123.06	323.148	C15H21N3O5	[M+H]+	2-[2-[(2-Amino-3-phenylpropanoyl)amino]propanoylamino]-3-hydroxypropanoic acid	Amino acids and derivatives	Amino acids and derivatives	-	3	227731	233799	241585	230144	250980	333724	276908	320178	261151	174081	179317	189511	-	-
pme1228	221.09	204.07	220.085	C11H12N2O3	[M+H]+	5-Hydroxy-L-tryptophan	Amino acids and derivatives	Amino acids and derivatives	4350-09-8	3	295536	498746	380834	535283	528522	373550	422663	532308	525873	377858	367655	346771	C00643	ko00380,ko01100
MW0149726	446.23	315.14	445.233	C22H31N5O5	[M+H]+	Gln-Ile-Trp	Amino acids and derivatives	Amino acids and derivatives	-	3	134034	145559	164553	181252	152833	116431	103270	126925	105226	158529	157371	146370	-	-
MW0150948	604.26	522.26	603.265	C27H37N7O9	[M+H]+	His-Gly-Tyr-Val-Glu	Amino acids and derivatives	Amino acids and derivatives	-	3	9346.95	8153.19	11940.7	7698.25	8737.11	11021.4	9494.49	5156.67	6259	10891.6	10098.9	10115.6	-	-
MW0153076	415.21	119.09	414.205	C17H30N6O4S1	[M+H]+	Lys-Met-His	Amino acids and derivatives	Amino acids and derivatives	-	3	2.31549e+06	1.96189e+06	2.28554e+06	1.92386e+06	1.50668e+06	1.78804e+06	1.62259e+06	1.93929e+06	2.18415e+06	954791	930432	1.01357e+06	-	-
Zmzn000113	146.05	102.06	147.053	C5H9NO4	[M-H]-	L-threo-3-Methylaspartate	Amino acids and derivatives	Amino acids and derivatives	6061-13-8	1	6.44854e+06	6.23809e+06	6.07766e+06	7.23869e+06	6.67634e+06	7.64812e+06	4.67676e+06	5.41865e+06	5.67145e+06	5.94808e+06	6.50741e+06	6.21158e+06	C03618	ko00630,ko00660,ko01100,ko01200
pme0026	147.11	84.08	146.106	C6H14N2O2	[M+H]+	L-Lysine	Amino acids and derivatives	Amino acids and derivatives	56-87-1	1	1.65218e+06	1.75521e+06	1.5299e+06	1.92643e+06	1.8895e+06	1.44189e+06	1.10624e+06	1.19748e+06	1.34908e+06	1.56296e+06	1.52904e+06	1.43097e+06	C00047	ko00300,ko00310,ko00470,ko00780,ko00960,ko00970,ko01100,ko01110,ko01210,ko01230,ko02010
MW0155108	522.26	461.21	521.249	C24H35N5O8	[M+H]+	Phe-Asn-Ile-Glu	Amino acids and derivatives	Amino acids and derivatives	-	3	205391	185906	197437	196238	218343	175329	151064	185510	160940	243253	221934	233000	-	-
MW0153693	423.18	293.12	422.162	C19H26N4O5S1	[M+H]+	Met-Trp-Ser	Amino acids and derivatives	Amino acids and derivatives	-	3	77547	131073	49012.1	124391	133736	193390	132266	159777	248463	101063	97592.1	106927	-	-
MW0107802	229.16	116.07	228.147	C11H20N2O3	[M+H]+	1-(2-Amino-4-methylpentanoyl)pyrrolidine-2-carboxylic acid	Amino acids and derivatives	Amino acids and derivatives	-	3	9.72901e+06	7.11656e+06	7.29548e+06	1.32481e+06	2.11016e+06	2.17362e+06	5.49709e+06	2.8759e+06	3.47726e+06	4.50314e+06	4.84336e+06	4.45107e+06	-	-
MW0151309	444.21	128.03	445.217	C18H31N5O8	[M-H]-	Ile-Ala-Gln-Asp	Amino acids and derivatives	Amino acids and derivatives	-	3	2.00393e+06	3.35475e+06	1.94936e+06	1.22408e+06	1.29324e+06	664431	591536	936837	896540	996619	1.06291e+06	1.0945e+06	-	-
MW0145959	505.28	461.29	506.285	C24H38N6O6	[M-H]-	Asn-Val-Phe-Lys	Amino acids and derivatives	Amino acids and derivatives	-	3	57736.8	81359.8	46996.9	153854	169923	149667	142687	113139	94911	92712.2	85354.4	92893.8	-	-
pme1286	385.13	250	384.122	C14H20N6O5S	[M+H]+	S-(5'-Adenosy)-L-homocysteine	Amino acids and derivatives	Amino acids and derivatives	979-92-0	1	2.64187e+07	1.83412e+07	2.2667e+07	2.81131e+07	1.81474e+07	2.22708e+07	1.54066e+07	9.19482e+06	6.51301e+06	1.30917e+07	1.37591e+07	1.25081e+07	C00021	ko00270,ko01100,ko01230,ko01240
pme2758	162.04	144.03	163.048	C5H9NO5	[M-H]-	4-Hydroxy-L-glutamic acid	Amino acids and derivatives	Amino acids and derivatives	3913-68-6	3	453868	283525	423157	289274	295101	374612	324707	329064	259169	308018	331104	302804	C03079	-
NK10251888	203.15	70.07	202.143	C8H18N4O2	[M+H]+	NG,NG-Dimethyl-L-arginine*	Amino acids and derivatives	Amino acids and derivatives	30315-93-6	1	9.55988e+06	1.04219e+07	9.07431e+06	1.08569e+07	1.14742e+07	9.84538e+06	1.10737e+07	1.09758e+07	1.20711e+07	8.79115e+06	9.18118e+06	8.33822e+06	C03626	-
MWS1771	196.1	91.05	195.089	C10H13NO3	[M+H]+	L-Tyrosine methyl ester	Amino acids and derivatives	Amino acids and derivatives	1080-06-4	2	475002	665222	520512	578869	626624	453441	394955	436595	387010	451435	425009	467749	C03404	-
Lmhp002031	245.19	86.1	244.179	C12H24N2O3	[M+H]+	L-Leucyl-L-Leucine	Amino acids and derivatives	Amino acids and derivatives	3303-31-9	2	1.48542e+06	1.41396e+06	1.00649e+06	1.50114e+06	1.10185e+06	761143	2.45621e+06	3.2855e+06	2.69762e+06	1.35436e+06	1.36864e+06	1.25123e+06	-	-
mws0256	118.09	72.08	117.079	C5H11NO2	[M+H]+	L-Valine	Amino acids and derivatives	Amino acids and derivatives	72-18-4	1	1.25693e+07	1.42548e+07	1.09078e+07	1.50851e+07	1.36642e+07	1.09105e+07	9.9336e+06	9.14272e+06	9.87451e+06	1.02701e+07	1.11032e+07	1.12505e+07	C00183	ko00280,ko00290,ko00311,ko00460,ko00770,ko00966,ko00970,ko01100,ko01110,ko01210,ko01230,ko01240,ko02010
mws0219	132.03	88.04	133.037	C4H7NO4	[M-H]-	L-Aspartic Acid	Amino acids and derivatives	Amino acids and derivatives	56-84-8	1	1.42548e+06	1.5257e+06	1.26443e+06	1.37388e+06	1.36498e+06	1.43641e+06	1.18434e+06	1.24648e+06	1.29011e+06	1.33691e+06	1.26896e+06	1.39879e+06	C00049	ko00220,ko00250,ko00260,ko00261,ko00270,ko00300,ko00340,ko00410,ko00460,ko00470,ko00710,ko00760,ko00770,ko00970,ko00999,ko01100,ko01110,ko01200,ko01210,ko01230,ko01240,ko02010
MW0153878	417.1	357.08	250.099	C9H18N2O4S	[M+CH3COO]-	Met-Thr	Amino acids and derivatives	Amino acids and derivatives	40883-16-7	3	103396	106476	118317	41643.3	37568.2	34158.8	28689	26838.1	24454.2	62018.7	56345.3	58307.3	-	-
MWS201465	295.13	120.08	294.122	C14H18N2O5	[M+H]+	Glu-Phe	Amino acids and derivatives	Amino acids and derivatives	20556-22-3	1	2.67073e+06	2.90525e+06	2.01877e+06	1.4709e+06	1.27054e+06	1.17115e+06	1.05311e+06	1.30131e+06	1.39676e+06	1.40543e+06	1.41919e+06	1.29592e+06	-	-
MW0155873	272.16	157.1	271.153	C12H21N3O4	[M+H]+	Pro-Gly-Val	Amino acids and derivatives	Amino acids and derivatives	-	3	282848	241811	270872	282682	252714	328639	303725	353893	261825	233945	229417	251747	-	-
MW0106326	248.1	104.05	249.115	C9H19N3O3S	[M-H]-	Cys-Lys	Amino acids and derivatives	Amino acids and derivatives	-	3	57034.1	76822.9	50008.2	71373.1	66051.2	63372.3	44570.2	72967.7	69853.3	51962	57399.1	54502.3	-	-
MW0156647	606.31	493.23	605.313	C23H43N9O10	[M+H]+	Ser-Arg-Lys-Glu-Ser	Amino acids and derivatives	Amino acids and derivatives	-	3	9	9	9	3836.09	907.755	934.524	11595.7	11035.9	16774.5	3176.96	3293.41	3504.14	-	-
mws0224	150.06	61.01	149.051	C5H11NO2S	[M+H]+	DL-Methionine	Amino acids and derivatives	Amino acids and derivatives	59-51-8	3	2.55211e+07	2.88414e+07	2.3847e+07	3.179e+07	2.53237e+07	2.33999e+07	1.69104e+07	1.45512e+07	1.33864e+07	1.84954e+07	1.79683e+07	1.9805e+07	C01733	-
MWS201391	246.15	166.09	245.138	C10H19N3O4	[M+H]+	Asn-Ile	Amino acids and derivatives	Amino acids and derivatives	438533-59-6	2	239370	311950	247319	281911	185080	161075	494222	500325	604701	285215	267032	258481	-	-
Wcdp002433	205.1	146.06	204.09	C11H12N2O2	[M+H]+	L-Tryptophan	Amino acids and derivatives	Amino acids and derivatives	73-22-3	1	1.13833e+07	1.30672e+07	1.14612e+07	1.44504e+07	1.35035e+07	1.16204e+07	1.14999e+07	1.27068e+07	1.30232e+07	1.25814e+07	1.23281e+07	1.14085e+07	C00078	ko00260,ko00380,ko00400,ko00901,ko00966,ko00970,ko00996,ko01100,ko01110,ko01210,ko01230,ko01240
MW0144582	444.24	414.23	445.254	C19H35N5O7	[M-H]-	Ala-Gly-Leu-Val-Ser	Amino acids and derivatives	Amino acids and derivatives	-	3	114148	126426	171929	229021	235379	179988	623907	726175	584177	294347	270209	269396	-	-
MWS201444	204.1	84.04	203.091	C7H13N3O4	[M+H]+	Gln-Gly	Amino acids and derivatives	Amino acids and derivatives	2650-65-9	2	975054	1.19167e+06	1.00137e+06	1.37102e+06	1.13987e+06	1.16567e+06	1.15531e+06	1.2096e+06	1.0012e+06	1.0388e+06	990465	1.09843e+06	-	-
MW0151488	545.29	229.12	544.286	C23H40N6O9	[M+H]+	Ile-Leu-Glu-Asn-Gly	Amino acids and derivatives	Amino acids and derivatives	-	3	53701.8	104615	49192.6	240144	121911	62751.5	848903	1.4433e+06	1.6758e+06	347956	342669	315202	-	-
MW0158487	466.2	406.18	465.201	C24H27N5O5	[M+H]+	Tyr-His-Phe	Amino acids and derivatives	Amino acids and derivatives	-	3	89912.6	105246	68545.6	205062	202127	166888	148680	136638	161350	93091.2	103489	98607.4	-	-
MW0106770	275.09	78.96	276.096	C10H16N2O7	[M-H]-	gamma-Glutamylglutamate	Amino acids and derivatives	Amino acids and derivatives	1116-22-9	3	150939	151027	254282	95212.2	108140	135163	324575	275744	183827	208620	226331	205133	C05282	-
Lmhp001732	263.14	70.06	262.132	C14H18N2O3	[M+H]+	L-Prolyl-L-Phenylalanine	Amino acids and derivatives	Amino acids and derivatives	13589-02-1	2	444209	621750	561706	383100	395609	331090	280160	543810	436877	329288	362109	331943	-	-
pme1419	164.07	104.07	163.067	C6H13NO2S	[M+H]+	L-Methionine methyl ester	Amino acids and derivatives	Amino acids and derivatives	10332-17-9	3	195959	221870	200128	216122	216863	218284	207698	198444	212451	197394	199611	180500	-	-
MW0149687	606.24	299.16	605.229	C22H35N7O13	[M+H]+	Gln-Glu-Ser-Gln-Asp	Amino acids and derivatives	Amino acids and derivatives	-	3	777422	450767	401188	41045	109733	164206	31872.7	30140.9	21920.1	209179	191583	213699	-	-
Lmhp001461	229.15	70.07	228.147	C11H20N2O3	[M+H]+	L-Prolyl-L-Leucine	Amino acids and derivatives	Amino acids and derivatives	52899-07-7	2	4.56054e+06	4.75789e+06	3.20468e+06	1.37013e+06	1.16561e+06	968637	2.3812e+06	2.76781e+06	2.82268e+06	1.94422e+06	1.93739e+06	2.13988e+06	-	-
MW0155279	395.23	191.09	394.222	C19H30N4O5	[M+H]+	Phe-Lys-Thr	Amino acids and derivatives	Amino acids and derivatives	-	3	348425	326947	326226	246384	231311	252573	167812	357730	279174	220648	220959	199546	-	-
mws1587	132.1	86.1	131.095	C6H13NO2	[M+H]+	L-Norleucine*	Amino acids and derivatives	Amino acids and derivatives	327-57-1	1	9.26824e+06	1.07144e+07	9.10481e+06	1.18515e+07	9.8022e+06	9.29231e+06	7.94337e+06	7.12743e+06	7.91133e+06	7.92952e+06	8.81773e+06	8.72613e+06	C01933	-
MW0107510	385.12	153.03	218.127	C9H18N2O4	[M+CH3COO]-	Ile-Ser	Amino acids and derivatives	Amino acids and derivatives	6403-14-1	3	287021	290294	393043	293761	352085	268088	625595	763046	805343	353981	314856	336199	-	-
MW0144693	564.33	504.3	505.301	C24H39N7O5	[M+CH3COO]-	Ala-Phe-Ile-Arg	Amino acids and derivatives	Amino acids and derivatives	-	3	137542	182372	148734	161321	143694	156732	256117	255437	255487	193238	173422	176816	-	-
MW0107439	389.24	86.1	388.232	C17H32N4O6	[M+H]+	Ile-Glu-Lys	Amino acids and derivatives	Amino acids and derivatives	-	3	223735	328155	217051	381086	318313	313194	585905	569504	562136	287331	260051	260022	-	-
MW0145889	560.33	184.07	559.333	C24H45N7O8	[M+H]+	Asn-Ser-Lys-Ile-Val	Amino acids and derivatives	Amino acids and derivatives	-	3	123772	148641	146039	132267	114748	141929	250780	311672	308485	162701	163748	180700	-	-
pme3033	104.07	58.07	103.063	C4H9NO2	[M+H]+	N,N-Dimethylglycine	Amino acids and derivatives	Amino acids and derivatives	1118-68-9	2	4.37305e+06	5.5561e+06	4.63897e+06	4.29234e+06	4.86281e+06	4.34629e+06	5.63603e+06	7.12607e+06	6.24937e+06	4.59725e+06	5.06265e+06	4.55039e+06	C01026	ko00260,ko01100
MW0152344	604.29	442.23	603.284	C28H41N7O6S	[M+H]+	Leu-Gly-His-Phe-Met	Amino acids and derivatives	Amino acids and derivatives	-	3	1.43954e+06	2.13742e+06	1.16093e+06	2.94182e+06	2.15082e+06	1.85102e+06	3.98791e+06	3.53174e+06	3.54438e+06	2.22598e+06	2.36409e+06	2.09391e+06	-	-
mws0227	132.1	86.1	131.095	C6H13NO2	[M+H]+	L-Leucine*	Amino acids and derivatives	Amino acids and derivatives	61-90-5	1	9.19788e+06	1.04554e+07	8.58974e+06	1.09231e+07	1.20429e+07	8.533e+06	8.17924e+06	6.67248e+06	7.58954e+06	7.89605e+06	8.19066e+06	8.88034e+06	C00123	ko00280,ko00290,ko00966,ko00970,ko01100,ko01110,ko01210,ko01230,ko02010
MW0107745	277.16	129.1	278.163	C15H22N2O3	[M-H]-	Leu-Phe	Amino acids and derivatives	Amino acids and derivatives	3063-05-6	3	21715.5	41020.4	20019.3	34697.7	28062.2	21134.8	30087.9	23913	28813	27669.6	24480.6	26217.8	-	-
MW0109102	294.15	120.08	293.138	C14H19N3O4	[M+H]+	Phe-Gln	Amino acids and derivatives	Amino acids and derivatives	-	3	659305	824879	735911	861212	929399	566910	1.22777e+06	1.49499e+06	1.46865e+06	715614	792097	711663	-	-
MW0155893	358.2	86.1	357.19	C16H27N3O6	[M+H]+	Pro-Ile-Glu	Amino acids and derivatives	Amino acids and derivatives	-	3	4.867e+06	3.88023e+06	4.71224e+06	5.13665e+06	4.73428e+06	4.42089e+06	3.40079e+06	3.96473e+06	3.80898e+06	3.2726e+06	3.59406e+06	3.68356e+06	-	-
MW0156883	480.28	152.06	479.274	C23H37N5O6	[M+H]+	Ser-Phe-Val-Lys	Amino acids and derivatives	Amino acids and derivatives	-	3	724145	787160	807197	826939	1.10676e+06	760879	905308	1.89455e+06	2.18666e+06	854972	920664	815410	-	-
pme2602	184	96.97	185.009	C3H8NO6P	[M-H]-	O-Phospho-L-serine	Amino acids and derivatives	Amino acids and derivatives	407-41-0	3	450492	515058	480269	609967	586103	599805	557185	863776	493153	441849	451132	495491	C01005	ko00260,ko00270,ko00970,ko01100,ko01110,ko01200,ko01230
Zazp002547	205.1	146.06	204.09	C11H12N2O2	[M+H]+	cyclo-(Gly-Phe)	Amino acids and derivatives	Amino acids and derivatives	10125-07-2	1	5.10468e+07	5.59269e+07	5.14551e+07	5.30394e+07	5.49182e+07	5.38984e+07	5.68466e+07	5.02872e+07	4.77441e+07	5.11862e+07	5.05243e+07	5.65163e+07	-	-
MW0157571	460.19	278.11	461.212	C18H31N5O9	[M-H]-	Thr-Asn-Ile-Asp	Amino acids and derivatives	Amino acids and derivatives	-	3	481061	617434	520043	589400	648933	350991	313002	495083	685452	460688	408802	422615	-	-
MW0150310	331.21	289.08	330.202	C13H26N6O4	[M+H]+	Gly-Arg-Val	Amino acids and derivatives	Amino acids and derivatives	-	3	8603.37	4495.23	15532.6	7895.46	11318.7	9702.78	14753.8	13021.8	10013.3	17286.9	19071	17031.1	-	-
MW0159227	496.27	478.26	495.269	C23H37N5O7	[M+H]+	Val-Tyr-Ser-Lys	Amino acids and derivatives	Amino acids and derivatives	-	3	53831.3	49180.3	51822.9	17839	23366.2	19874.4	17650.5	23287	22691	22886.8	21308.9	24181.2	-	-
MW0144212	297.07	96.97	298.08	C12H14N2O7	[M-H]-	Abu-Ser-OH	Amino acids and derivatives	Amino acids and derivatives	-	3	55315.6	47543	52724.1	76246.3	60548.6	58496.2	62682.2	91971.6	94282.5	50518.2	46088.1	44796.4	-	-
MWSmce706	129.07	56.05	128.059	C5H8N2O2	[M+H]+	Cyclo(Ala-Gly)	Amino acids and derivatives	Amino acids and derivatives	4526-77-6	3	194106	174482	223480	132677	118260	270852	199070	277392	259034	222755	218177	197218	-	-
Zmmp002946	295.13	120.08	294.122	C14H18N2O5	[M+H]+	(3-(carboxyamino)-2-methylpropanoyl)phenylalanine	Amino acids and derivatives	Amino acids and derivatives	-	1	2.087e+06	2.66315e+06	1.85526e+06	2.73511e+06	2.66467e+06	1.90474e+06	2.08947e+06	3.30376e+06	2.71622e+06	1.90766e+06	1.7492e+06	1.68264e+06	-	-
pme0008	176.1	113.07	175.096	C6H13N3O3	[M+H]+	L-Citrulline	Amino acids and derivatives	Amino acids and derivatives	372-75-8	3	419868	482399	499666	639725	741593	620421	597286	644605	396990	530895	489720	558294	C00327	ko00220,ko01100,ko01110,ko01230
pme0253	174.11	86.1	173.105	C8H15NO3	[M+H]+	N-Acetyl-L-leucine	Amino acids and derivatives	Amino acids and derivatives	1188-21-2	3	577612	711721	575340	878949	598803	516186	400646	427770	348827	455075	441225	499776	C02710	-
pme3382	160.06	98.02	161.069	C6H11NO4	[M-H]-	N-Acetyl-L-threonine	Amino acids and derivatives	Amino acids and derivatives	17093-74-2	3	385789	480697	331167	418100	377965	473993	463180	540237	352271	285451	274524	312677	-	-
MW0158649	474.19	252.11	473.18	C23H27N3O8	[M+H]+	Tyr-Tyr-Glu	Amino acids and derivatives	Amino acids and derivatives	-	3	126843	142417	161935	192376	197724	149005	383587	391805	357505	132683	151785	145039	-	-
MW0155408	558.32	499.24	557.307	C26H39N9O5	[M+H]+	Phe-Val-His-Arg	Amino acids and derivatives	Amino acids and derivatives	-	3	89016.5	94535.5	55460.5	75959	40988	55156.4	71922.7	113050	75614.2	50430.6	47210.7	54057.7	-	-
Zmdp000972	136.04	91.05	135.035	C4H9NO2S	[M+H]+	S-Methyl-L-cysteine	Amino acids and derivatives	Amino acids and derivatives	1187-84-4	2	1.23658e+07	1.74747e+07	1.31755e+07	1.89847e+07	1.54681e+07	1.47638e+07	1.58648e+07	1.43747e+07	1.20841e+07	1.40829e+07	1.38902e+07	1.57109e+07	C22040	ko02010
MW0159195	530.36	250.12	529.348	C25H47N5O7	[M+H]+	Val-Thr-Val-Leu-Val	Amino acids and derivatives	Amino acids and derivatives	-	3	31263.8	112993	52226.2	28269.9	31678.7	19994.4	67008	97996.7	128725	72860	76516	66694.3	-	-
Hmsp000364	144.1	98.09	143.095	C7H13NO2	[M+H]+	L-Cyclopentylglycine	Amino acids and derivatives	Amino acids and derivatives	2521-84-8	3	1.86348e+06	1.85309e+06	1.98793e+06	1.87205e+06	1.96528e+06	2.01459e+06	2.40767e+06	2.17963e+06	2.02299e+06	2.08384e+06	1.8583e+06	2.11375e+06	-	-
mws4516	130.05	84.05	129.043	C5H7NO3	[M+H]+	Pyroglutamic acid	Amino acids and derivatives	Amino acids and derivatives	4042-36-8	2	1.8676e+07	1.83827e+07	1.79602e+07	1.77606e+07	1.58585e+07	1.71654e+07	1.78295e+07	1.73653e+07	1.55802e+07	1.46186e+07	1.39334e+07	1.59601e+07	-	-
MW0109212	251.1	128.04	252.111	C12H16N2O4	[M-H]-	Phenylalanylserine	Amino acids and derivatives	Amino acids and derivatives	16053-39-7	3	1.46712e+06	1.87989e+06	1.29833e+06	1.90862e+06	2.1418e+06	1.26097e+06	1.4853e+06	2.18198e+06	2.81753e+06	1.34289e+06	1.26542e+06	1.45538e+06	-	-
MW0157865	518.29	321.24	519.29	C22H41N5O9	[M-H]-	Thr-Val-Leu-Thr-Ser	Amino acids and derivatives	Amino acids and derivatives	-	3	2481.95	2479.95	4396	9	9	9	121049	98301.1	188309	28877.3	30855	26760	-	-
MW0151554	514.29	457.24	513.28	C23H39N5O8	[M+H]+	Ile-Pro-Ala-Asp-Val	Amino acids and derivatives	Amino acids and derivatives	-	3	498906	574557	459701	526961	260423	453453	480690	377145	263712	387989	447637	417215	-	-
MW0157740	366.13	348.11	365.126	C13H23N3O7S1	[M+H]+	Thr-Met-Asp	Amino acids and derivatives	Amino acids and derivatives	-	3	280381	206164	217083	191991	296340	405631	239839	205250	257025	251611	282207	288184	-	-
pme2679	132.1	86.1	131.095	C6H13NO2	[M+H]+	L-Allo-isoleucine	Amino acids and derivatives	Amino acids and derivatives	1509-34-8	3	3.29895e+06	1.66953e+06	2.86202e+06	3.2818e+06	3.36061e+06	2.57179e+06	1.46003e+06	1.82711e+06	1.77295e+06	2.38401e+06	2.26202e+06	2.6056e+06	C21096	-
MW0144724	519.24	354.14	518.234	C20H34N6O10	[M+H]+	Ala-Ser-Asn-Asp-Leu	Amino acids and derivatives	Amino acids and derivatives	-	3	557976	679427	482162	656752	721393	478386	469919	538085	541216	519754	502219	576372	-	-
MW0151629	692.45	184.07	691.438	C33H57N9O7	[M+H]+	Ile-Tyr-Lys-Ile-Arg	Amino acids and derivatives	Amino acids and derivatives	-	3	223959	297021	310367	267876	357385	271068	665939	513783	685651	484140	441828	511347	-	-
MW0145452	437.19	303.12	436.193	C16H32N6O4S2	[M+H]+	Arg-Met-Met	Amino acids and derivatives	Amino acids and derivatives	-	3	104786	123283	278797	118771	113027	60485.7	166042	237300	221336	57794.2	66170.2	65415.1	-	-
MW0155306	414.21	370.22	413.195	C22H27N3O5	[M+H]+	Phe-Phe-Thr	Amino acids and derivatives	Amino acids and derivatives	-	3	378828	333519	263499	175386	95028.1	169947	93052.1	92512.8	123626	136614	128305	148625	-	-
MW0145383	674.42	630.43	673.406	C28H55N11O6S	[M+H]+	Arg-Ile-Arg-Val-Met	Amino acids and derivatives	Amino acids and derivatives	-	3	1.09275e+06	993796	378356	716266	478605	918322	112441	272555	99006.8	362931	364911	412784	-	-
MWSmce585	104.07	59.01	103.063	C4H9NO2	[M+H]+	Methyl 3-aminopropanoate	Amino acids and derivatives	Amino acids and derivatives	4138-35-6	2	5.26959e+06	6.84025e+06	5.74205e+06	4.70855e+06	5.4573e+06	5.25823e+06	7.44342e+06	7.84919e+06	7.00491e+06	4.69199e+06	5.32964e+06	4.69712e+06	-	-
MW0145319	374.21	342.19	373.207	C14H27N7O5	[M+H]+	Arg-Gln-Ala	Amino acids and derivatives	Amino acids and derivatives	-	3	171604	224008	135948	107334	73768.6	56003.2	70386.2	63721.6	53200.4	63301.2	62312.1	71287.2	-	-
mws0520	224.09	136.08	223.084	C11H13NO4	[M+H]+	N-Acetyl-L-tyrosine	Amino acids and derivatives	Amino acids and derivatives	537-55-3	3	87291.2	106579	90688.8	94583.2	84345.6	70630	52892.9	59803.3	60455.2	58043.5	60152.8	66906.5	-	-
MW0158927	508.2	306.08	509.212	C22H31N5O9	[M-H]-	Val-Asn-Tyr-Asp	Amino acids and derivatives	Amino acids and derivatives	-	3	200072	239725	153657	59999.2	57714.8	89438.4	12058.4	7627.08	5501.78	43890.7	51127.7	47447.1	-	-
MW0158433	438.2	273.12	437.191	C19H27N5O7	[M+H]+	Tyr-Gln-Gln	Amino acids and derivatives	Amino acids and derivatives	-	3	34468.8	29453	30639.3	229238	190668	194694	14294	17103.4	9741.55	68344.1	70934.9	61095.8	-	-
MW0153149	576.33	119.08	575.328	C24H45N7O9	[M+H]+	Lys-Thr-Glu-Lys-Ala	Amino acids and derivatives	Amino acids and derivatives	-	3	158426	200997	186734	197735	73394.8	87229.5	110350	161905	215354	131452	112512	122252	-	-
MWSslk140	192.07	56.05	191.062	C7H13NO3S	[M+H]+	N-Acetyl-L-Methionine	Amino acids and derivatives	Amino acids and derivatives	65-82-7	3	144116	151011	126872	167975	121138	120077	196053	201073	220485	136559	116877	126427	C02712	-
MW0146150	360.21	201.12	359.206	C16H29N3O6	[M+H]+	Asp-Ile-Leu	Amino acids and derivatives	Amino acids and derivatives	-	3	488912	547241	484602	872536	593626	486565	2.56518e+06	4.11878e+06	3.53504e+06	1.09069e+06	1.2754e+06	1.18537e+06	-	-
MW0152336	414.23	382.21	413.227	C18H31N5O6	[M+H]+	Leu-Gly-Ala-Pro-Gly	Amino acids and derivatives	Amino acids and derivatives	-	3	237834	173150	186372	95161.8	66682.8	85739.1	81624.2	157693	83300	83642.8	84863.3	73362.3	-	-
MW0107996	250.12	121.08	249.115	C9H19N3O3S1	[M+H]+	Lys-Cys	Amino acids and derivatives	Amino acids and derivatives	106325-92-2	3	1.04086e+06	1.23951e+06	918676	1.03782e+06	1.00467e+06	1.07172e+06	1.04652e+06	1.14317e+06	1.15428e+06	1.00548e+06	873346	1.00372e+06	-	-
MW0107902	203.14	84.04	202.132	C9H18N2O3	[M+H]+	L-Leucyl-L-alanine	Amino acids and derivatives	Amino acids and derivatives	7298-84-2	3	2.22288e+07	2.57724e+07	1.97995e+07	2.80955e+07	2.71267e+07	2.24137e+07	2.71405e+07	2.65831e+07	3.20235e+07	2.20156e+07	2.08419e+07	2.43424e+07	-	-
MW0152340	516.31	457.23	515.296	C23H41N5O8	[M+H]+	Leu-Gly-Asp-Val-Ile	Amino acids and derivatives	Amino acids and derivatives	-	3	124593	151506	134244	147167	157858	122350	297104	296160	336322	148938	140124	164386	-	-
pmb0962	235.17	118.09	234.158	C10H22N2O4	[M+H]+	L-Lysine-Butanoic Acid	Amino acids and derivatives	Amino acids and derivatives	80407-71-2	3	4.26219e+06	3.13376e+06	3.09713e+06	4.54995e+06	3.75026e+06	3.46288e+06	3.59e+06	2.48623e+06	1.95339e+06	2.61505e+06	2.92225e+06	3.07659e+06	-	-
MW0158309	352.17	159.09	351.158	C20H21N3O3	[M+H]+	Trp-Phe	Amino acids and derivatives	Amino acids and derivatives	6686-02-8	3	70115.8	87829.7	35581.1	72365.8	61708.3	40291.4	42846.6	74340	90825	45204.8	52289.2	45570.3	-	-
Zmmp003258	358.2	116.07	357.19	C16H27N3O6	[M+H]+	Glu-Pro-Leu	Amino acids and derivatives	Amino acids and derivatives	-	2	45877.3	42691.8	35594.5	74995.5	47014.6	76894.8	463648	482993	466400	153102	180877	171978	-	-
MWS0813	128.04	82.03	129.043	C5H7NO3	[M-H]-	5-Oxoproline	Amino acids and derivatives	Amino acids and derivatives	149-87-1	1	474976	492195	405390	625639	562108	532372	475322	627058	710291	491060	421144	488270	C02237	ko00470,ko01100
MWS04447	130.09	70.07	129.079	C6H11NO2	[M+H]+	Homoproline	Amino acids and derivatives	Amino acids and derivatives	56879-46-0	2	4.01034e+06	3.79695e+06	3.78595e+06	3.81492e+06	4.63122e+06	3.84703e+06	3.86792e+06	6.4425e+06	4.69851e+06	3.62419e+06	3.63213e+06	4.19123e+06	-	-
Zmdp001647	247.13	184.1	246.122	C10H18N2O5	[M+H]+	γ-Glutamyl-L-valine	Amino acids and derivatives	Amino acids and derivatives	-	3	718660	1.21279e+06	699839	1.39096e+06	831165	771222	994336	819552	802362	613459	680517	574087	-	-
MWS20672	366.17	120.08	365.159	C17H23N3O6	[M+H]+	Glu-Phe-Ala	Amino acids and derivatives	Amino acids and derivatives	-	2	36783.4	41490.2	49769.1	42858.6	49553.9	43075.4	79169.5	125698	75396.4	50081.1	59554.2	56446.7	-	-
MWS2426	332.13	203.08	333.132	C16H19N3O5	[M-H]-	Tryptophan glutamic acid	Amino acids and derivatives	Amino acids and derivatives	36099-95-3	3	165059	129027	111001	71526.6	73158.3	62000.3	93939.7	83017.5	96642.9	70995.6	83036.5	83312	-	-
MW0152211	411.19	189.07	388.211	C20H28N4O4	[M+Na]+	Leu-Ala-Trp	Amino acids and derivatives	Amino acids and derivatives	-	3	729008	969156	595619	1.23316e+06	1.31841e+06	869664	784547	649413	1.46867e+06	835738	971248	833674	-	-
MW0158899	502.3	458.31	501.291	C21H39N7O7	[M+H]+	Val-Arg-Ile-Asp	Amino acids and derivatives	Amino acids and derivatives	-	3	642756	896046	408361	225748	195454	224277	156515	92206.6	162372	277042	332015	308729	-	-
pme0137	187.07	125.07	188.08	C7H12N2O4	[M-H]-	N-Acetyl-L-Glutamine	Amino acids and derivatives	Amino acids and derivatives	2490-97-3	3	2.69764e+06	2.77883e+06	2.43188e+06	3.69232e+06	973289	637328	2.62428e+06	2.47923e+06	3.58404e+06	1.9131e+06	2.19378e+06	2.28076e+06	-	-
MW0153509	351.13	333.11	350.126	C12H22N4O6S1	[M+H]+	Met-Asn-Ser	Amino acids and derivatives	Amino acids and derivatives	-	3	741761	591251	564854	913442	865725	1.00344e+06	595801	738253	561295	605736	692116	584883	-	-
Zmmp004183	232.12	101.02	231.111	C10H17NO5	[M+H]+	(3-carboxypropanoyl)-L-leucine	Amino acids and derivatives	Amino acids and derivatives	-	1	457840	460393	248550	496549	423680	319645	353171	393098	532295	387304	322175	357861	-	-
MW0151003	560.33	356.22	559.312	C27H41N7O6	[M+H]+	His-Leu-Tyr-Lys	Amino acids and derivatives	Amino acids and derivatives	-	3	121368	181924	135027	148812	197959	134370	323272	319534	620078	166953	198983	193712	-	-
MW0156042	514.29	455.21	513.28	C23H39N5O8	[M+H]+	Pro-Val-Ala-Glu-Val	Amino acids and derivatives	Amino acids and derivatives	-	3	40198.8	49830.6	41647	50746.2	38162.5	42861.7	83685.3	96007.7	84039.5	48850.2	41584.3	41283.1	-	-
MW0105879	320.12	188.07	319.117	C15H17N3O5	[M+H]+	Asp-Trp	Amino acids and derivatives	Amino acids and derivatives	71835-79-5	3	298666	297792	292902	432361	328305	355962	503110	576013	651915	284562	314415	346524	-	-
MW0144826	357.1	259.02	358.116	C18H18N2O6	[M-H]-	Ala-HoPhe-OH	Amino acids and derivatives	Amino acids and derivatives	-	3	259478	260102	292762	184652	155966	204827	187365	219097	250114	183666	222352	195648	-	-
pme2566	217.08	199.07	218.09	C8H14N2O5	[M-H]-	5-L-Glutamyl-L-amino acid	Amino acids and derivatives	Amino acids and derivatives	5875-41-2	3	111227	132289	138600	158240	144326	158420	174537	159498	191404	123940	112587	137239	-	-
MW0105485	359.09	292.11	252.111	C12H16N2O4	[M-H]-	Ala-Tyr	Amino acids and derivatives	Amino acids and derivatives	3061-88-9	3	42622.9	35684.7	38480.9	24184	24390.4	20407	11239.9	10074.4	7035.92	17516.4	19968.1	16489.9	-	-
MW0148078	409.15	245.15	408.147	C18H24N4O5S1	[M+H]+	Cys-Trp-Thr	Amino acids and derivatives	Amino acids and derivatives	-	3	8724.45	9130.57	5869.31	9749.35	4391.38	4354.36	4114.63	6053.15	4464.61	5561.34	6138.37	5030.04	-	-
mws0712	130.05	86.06	131.058	C5H9NO3	[M-H]-	N-Propionylglycine	Amino acids and derivatives	Amino acids and derivatives	21709-90-0	3	129579	178779	145273	170902	214515	138532	125251	200770	122842	112788	103678	126282	-	-
ML10198895	88.04	88.04	89.0477	C3H7NO2	[M-H]-	N-Methylglycine	Amino acids and derivatives	Amino acids and derivatives	107-97-1	3	48873.9	49078.3	35625.7	47853.2	51358.5	46037.3	42556.6	35106.9	51703.3	49338	47659.2	57341.5	C00213	ko00260,ko00330,ko01100
MW0157894	231.14	213.13	232.142	C10H20N2O4	[M-H]-	Thr-Leu	Amino acids and derivatives	Amino acids and derivatives	50299-12-2	3	52649.7	49036.7	49954.4	41874.8	42414.8	48652.9	43832.5	50919.6	41670.4	33880.7	41256.7	39589	-	-
Zmdp000446	265.09	119.02	264.078	C9H16N2O5S	[M+H]+	γ-L-Glutamyl-S-methyl-L-cysteine	Amino acids and derivatives	Amino acids and derivatives	-	3	24493.5	23556.2	33809.1	39817.3	52843.8	37592.3	53954.9	37595.5	48315.6	34982.4	40946.2	33996.6	-	-
MW0158142	462.2	166.09	461.191	C21H27N5O7	[M+H]+	Trp-Glu-Gln	Amino acids and derivatives	Amino acids and derivatives	-	3	90168.1	82538.9	118064	121305	128100	90922.1	100100	108042	113091	76625.6	91247.4	92799.4	-	-
MWS04559g	182.08	136.08	181.074	C9H11NO3	[M+H]+	3-Hydroxy-L-phenylalanine	Amino acids and derivatives	Amino acids and derivatives	587-33-7	1	3.93916e+07	4.54776e+07	3.93927e+07	4.60866e+07	3.75645e+07	3.64739e+07	4.17288e+07	4.06528e+07	4.22541e+07	4.23325e+07	4.20332e+07	5.01945e+07	-	-
MW0106898	404.22	241.15	403.207	C16H29N5O7	[M+H]+	Glu-Gln-Lys	Amino acids and derivatives	Amino acids and derivatives	-	3	32965.3	35858.8	29227	55129.4	47519.6	43077	23599.6	24404.3	21595	26355.4	29678.1	32486.3	-	-
pme3351	144.07	126.06	145.074	C6H11NO3	[M-H]-	Allysine(6-Oxo DL-Norleucine)	Amino acids and derivatives	Amino acids and derivatives	1962-83-0	3	57142.7	66062.6	40593.7	47175.9	39219.1	57414.9	64487.9	82494.7	90021.1	71686.1	61001.1	59328.1	C04076	ko00300,ko00310,ko00960,ko01100,ko01110,ko01230
MW0157765	609.32	392.18	608.317	C28H44N6O9	[M+H]+	Thr-Phe-Leu-Thr-Gln	Amino acids and derivatives	Amino acids and derivatives	-	3	22959.2	20268.1	16354.5	40214.5	33957	15418.6	52362.9	33593.5	47883.8	25262.7	30580.5	26091.5	-	-
mws0582	322.11	130.05	321.099	C11H19N3O6S	[M+H]+	S-(Methyl)glutathione	Amino acids and derivatives	Amino acids and derivatives	2922-56-7	3	93609.4	114881	86041.9	101873	96872.3	109234	86654.8	74136.4	82783.7	81691.2	83019.8	98303.8	C11347	-
MW0107795	377.15	257.1	268.154	C12H20N4O3	[M+H]+	Leu-His	Amino acids and derivatives	Amino acids and derivatives	38062-72-5	3	705190	1.04368e+06	890546	677023	1.06213e+06	593775	469253	457970	508173	558266	459682	553471	-	-
MW0145270	417.22	119.08	416.213	C15H28N8O6	[M+H]+	Arg-Asn-Gln	Amino acids and derivatives	Amino acids and derivatives	-	3	4.30925e+06	3.74126e+06	5.21708e+06	4.04454e+06	2.88573e+06	3.84087e+06	3.21272e+06	4.27913e+06	4.13839e+06	1.70172e+06	2.10995e+06	1.95285e+06	-	-
MW0146165	361.17	301.14	360.164	C14H24N4O7	[M+H]+	Asp-Leu-Asn	Amino acids and derivatives	Amino acids and derivatives	-	3	102431	96173.1	101176	124266	106195	101368	108370	111623	108540	123674	153278	137508	-	-
MW0110291	329.15	136.08	328.142	C18H20N2O4	[M+H]+	Tyrosylphenylalanine	Amino acids and derivatives	Amino acids and derivatives	17355-11-2	3	137353	206476	127803	171642	147108	89031.6	130534	130190	152092	105308	128320	127038	-	-
MW0152390	572.3	279.23	573.301	C25H43N5O10	[M-H]-	Leu-Leu-Ala-Glu-Glu	Amino acids and derivatives	Amino acids and derivatives	-	3	23474.8	24197.6	22763.9	28562.4	11957	27724.7	27580.6	21436.3	11427.2	17677.4	22042.5	19969.2	-	-
MW0146312	460.26	287.18	459.244	C18H33N7O7	[M+H]+	Asp-Val-Ala-Arg	Amino acids and derivatives	Amino acids and derivatives	-	3	537673	927234	255976	318353	286387	164722	90675.3	169585	181038	226173	254466	282169	-	-
MW0110198	424.21	220.12	423.201	C20H29N3O7	[M+H]+	Tyr-Glu-Leu	Amino acids and derivatives	Amino acids and derivatives	-	3	35405.8	32632.3	39340.3	37827.1	22978.8	40079.4	25300.1	37712.4	24850	29083.6	35831	34951.9	-	-
mws0254	156.08	110.07	155.07	C6H9N3O2	[M+H]+	L-Histidine	Amino acids and derivatives	Amino acids and derivatives	71-00-1	1	1.96563e+07	2.85857e+07	2.36339e+07	3.03994e+07	6.34783e+07	2.39883e+07	1.83927e+07	2.34472e+07	2.60059e+07	2.06343e+07	1.63854e+07	1.82e+07	C00135	ko00340,ko00410,ko00470,ko00970,ko01100,ko01110,ko01230,ko02010
MW0146157	461.18	296.1	462.196	C18H30N4O10	[M-H]-	Asp-Ile-Ser-Glu	Amino acids and derivatives	Amino acids and derivatives	-	3	1.01931e+06	1.23806e+06	777340	1.45624e+06	1.16767e+06	904451	789826	1.17663e+06	872085	658034	718394	568607	-	-
MW0158195	602.32	185.1	601.322	C29H43N7O7	[M+H]+	Trp-Leu-Val-Ala-Asn	Amino acids and derivatives	Amino acids and derivatives	-	3	48361.1	53659.6	16317.4	61490	17324.9	22969.4	6946.53	16140.3	4513.44	15607.2	14069.3	17749.5	-	-
MW0158583	393.17	210.94	392.17	C18H24N4O6	[M+H]+	Tyr-Pro-Asn	Amino acids and derivatives	Amino acids and derivatives	-	3	88568.6	86868.5	99008.2	129893	76035.4	115082	81401.6	116680	134690	134206	113175	142713	-	-
mws0124	247.11	130.06	246.1	C13H14N2O3	[M+H]+	N-(3-Indolylacetyl)-L-alanine	Amino acids and derivatives	Amino acids and derivatives	57105-39-2	2	65800.7	85967.2	53170.8	99430.6	89629.4	52568.3	93551.3	81793.1	80036.5	79667.7	75684.4	63276.8	-	-
MW0152374	374.23	86.1	373.221	C17H31N3O6	[M+H]+	Leu-Ile-Glu	Amino acids and derivatives	Amino acids and derivatives	-	3	126858	201918	213968	178797	200765	336082	226327	225487	284412	139291	164437	175979	-	-
mws0636	313.15	166.09	312.147	C18H20N2O3	[M+H]+	L-Phenylalanyl-L-phenylalanine	Amino acids and derivatives	Amino acids and derivatives	2577-40-4	1	53820.8	59616.8	63881.7	61713.5	72265.2	34627.1	51722.7	60423.6	91987.8	47402.1	58309	48359.5	-	-
MW0144482	432.24	301.15	431.228	C20H29N7O4	[M+H]+	Ala-Arg-Trp	Amino acids and derivatives	Amino acids and derivatives	-	3	4.33693e+06	4.58075e+06	4.20415e+06	5.18882e+06	4.41951e+06	4.4972e+06	2.30076e+06	3.4608e+06	3.87185e+06	4.79056e+06	4.17717e+06	3.78514e+06	-	-
mws1051	399.14	250.09	399.144	C15H23N6O5S+	[M]+	S-Adenosylmethionine	Amino acids and derivatives	Amino acids and derivatives	485-80-3	3	4.79145e+06	5.40429e+06	4.15063e+06	6.29152e+06	6.11231e+06	5.58061e+06	7.28467e+06	6.85646e+06	6.52141e+06	3.35202e+06	4.07302e+06	4.25649e+06	-	-
MW0159058	622.32	179.05	621.301	C29H43N5O10	[M+H]+	Val-Leu-Asp-Phe-Glu	Amino acids and derivatives	Amino acids and derivatives	-	3	916332	736507	276808	761019	414459	618752	8766.32	14055.7	8784.58	271913	349333	309019	-	-
MW0150089	408.14	277.05	407.136	C15H25N3O8S1	[M+H]+	Glu-Met-Glu	Amino acids and derivatives	Amino acids and derivatives	-	3	370772	362195	359884	326053	444869	481310	111650	149006	169628	316062	259897	253045	-	-
Lmhp002001	265.15	72.08	264.147	C14H20N2O3	[M+H]+	L-Valyl-L-Phenylalanine	Amino acids and derivatives	Amino acids and derivatives	3918-92-1	1	627577	687969	476409	819888	602502	482745	1.21232e+06	1.02028e+06	1.01298e+06	601427	536544	688890	-	-
MW0150853	383.2	301.14	382.196	C16H26N6O5	[M+H]+	His-Asn-Ile	Amino acids and derivatives	Amino acids and derivatives	-	3	25573.7	22184.5	27147.6	27472.7	24205.8	25158	22627.5	23039.6	26556.9	23237.1	28761.4	23191.7	-	-
MW0158870	416.25	86.1	415.243	C18H33N5O6	[M+H]+	Val-Ala-Gly-Val-Ala	Amino acids and derivatives	Amino acids and derivatives	-	3	239992	363935	336626	414860	309784	243066	963376	1.43256e+06	1.29237e+06	539219	442608	569660	-	-
MWS0577	305.96	126.9	306.971	C9H10INO3	[M-H]-	3-Iodo-L-Tyrosine	Amino acids and derivatives	Amino acids and derivatives	70-78-0	3	31191.6	40991.4	41323.9	36307.7	43944.4	29042.4	32876.5	26858.8	41023.2	39788.8	34210.7	30795.8	C02515	ko00350,ko01100
MW0158138	434.2	287.14	433.196	C20H27N5O6	[M+H]+	Trp-Gln-Thr	Amino acids and derivatives	Amino acids and derivatives	-	3	7.69978e+06	9.63441e+06	1.0338e+07	7.80204e+06	8.96139e+06	8.1363e+06	7.47638e+06	8.23334e+06	6.59473e+06	5.90957e+06	6.50017e+06	7.61981e+06	-	-
MW0153065	694.42	166.04	693.417	C32H55N9O8	[M+H]+	Lys-Lys-Lys-Gln-Tyr	Amino acids and derivatives	Amino acids and derivatives	-	3	99786	190428	163696	95705.3	79139	31924.9	160053	529274	659234	339014	384933	296400	-	-
MW0151425	655.32	599.26	654.305	C29H46N6O9S	[M+H]+	Ile-Glu-Tyr-Cys-Lys	Amino acids and derivatives	Amino acids and derivatives	-	3	11707.1	14596.3	9695.9	11481.7	6488.03	5973.4	9506.12	5843.13	18681.7	18489.7	21242	16370	-	-
MW0151121	601.33	393.23	602.329	C27H42N10O6	[M-H]-	His-Tyr-Arg-Lys	Amino acids and derivatives	Amino acids and derivatives	-	3	81315.3	79815.7	74596.7	73292.2	70567.9	83126.2	38888.5	70914.8	84525.5	53625.6	70211.6	62940.3	-	-
Lmqp000427	146.08	82.07	145.074	C6H11NO3	[M+H]+	N-Methyl-Trans-4-Hydroxy-L-Proline	Amino acids and derivatives	Amino acids and derivatives	4252-82-8	3	350434	322978	348433	177706	244354	305430	235719	342467	332348	374984	361542	289180	-	-
MW0156832	340.19	116.07	317.195	C14H27N3O5	[M+Na]+	Ser-Leu-Val	Amino acids and derivatives	Amino acids and derivatives	-	3	1.04705e+06	1.13672e+06	969819	917637	748661	691892	337299	355116	487635	493823	600536	651529	-	-
pmb0034	277.1	148.06	276.096	C10H16N2O7	[M+H]+	L-α-Glutamyl-L-Glutamic Acid	Amino acids and derivatives	Amino acids and derivatives	3929-61-1	3	246022	270697	318787	288986	241673	249109	337407	244615	253072	249643	212862	282064	C01425	-
MWS0132	611.15	306.07	612.152	C20H32N6O12S2	[M-H]-	Oxiglutatione	Amino acids and derivatives	Amino acids and derivatives	27025-41-8	1	1.35587e+06	1.14815e+06	762385	1.19508e+06	1.01056e+06	1.817e+06	59019.3	65585.7	88945.9	847496	695078	653482	C00127	ko00480,ko01100,ko01240
MW0152468	668.33	205.1	667.322	C34H45N5O9	[M+H]+	Leu-Pro-Glu-Phe-Tyr	Amino acids and derivatives	Amino acids and derivatives	-	3	14993.8	23216	20871.6	17704.5	10151.4	12521.4	21735.5	31454	22316.2	17359.4	15727.1	20666.4	-	-
MW0155261	400.22	340.19	377.231	C20H31N3O4	[M+Na]+	Phe-Leu-Val	Amino acids and derivatives	Amino acids and derivatives	-	3	136551	235269	115420	49214	59263.7	71937.3	34386	95865.5	41534.3	73309.5	82832.1	62357.3	-	-
MW0158566	458.19	311.14	457.185	C23H27N3O7	[M+H]+	Tyr-Phe-Glu	Amino acids and derivatives	Amino acids and derivatives	-	3	60587.8	76198.9	82146.8	22339.1	41075.5	247046	2370.47	26204.3	17995.7	43836.5	34700	34435.1	-	-
MW0150995	659.38	188.07	658.38	C32H50N8O7	[M+H]+	His-Leu-Lys-Tyr-Val	Amino acids and derivatives	Amino acids and derivatives	-	3	6873.76	19673.9	20354.3	11952.5	14621.4	9048.07	20721.9	12832.3	10024.9	12067.3	16159.4	14142.9	-	-
pmb0464	458.15	116.03	457.143	C16H27NO14	[M+H]+	L-Aspartic acid-O-diglucoside	Amino acids and derivatives	Amino acids and derivatives	-	3	317944	236930	307665	128037	161931	151680	154015	251899	176352	163537	155687	203557	-	-
Zmmp001823	173.13	86.1	172.121	C8H16N2O2	[M+H]+	AC-Leu-NH2	Amino acids and derivatives	Amino acids and derivatives	-	2	124839	145389	137518	181007	141647	136841	117993	135913	131467	96186.6	129768	117823	-	-
MW0151553	504.32	280.24	505.326	C26H43N5O5	[M-H]-	Ile-Phe-Val-Lys	Amino acids and derivatives	Amino acids and derivatives	-	3	89410.9	162043	124442	107745	118034	84582.4	454895	351214	341231	185378	183862	239190	-	-
MW0146113	516.2	387.16	515.198	C19H29N7O10	[M+H]+	Asp-Gly-His-Ser-Thr	Amino acids and derivatives	Amino acids and derivatives	-	3	77827.5	91906.1	95004.2	80912.6	109711	48546.3	53067.5	51279.3	41470.6	54596.2	39425.6	48144.8	-	-
MW0149826	411.19	207.11	410.18	C18H26N4O7	[M+H]+	Gln-Thr-Tyr	Amino acids and derivatives	Amino acids and derivatives	-	3	614146	958941	965273	721637	722619	681685	1.05602e+06	1.1008e+06	705379	528362	632852	734121	-	-
MW0153488	592.32	103.04	591.305	C24H45N7O8S	[M+H]+	Met-Ala-Lys-Lys-Asp	Amino acids and derivatives	Amino acids and derivatives	-	3	116566	58321.7	49614.3	98984.6	54052	73053.3	81494.5	103781	58241.7	76099.1	55666.1	61528.8	-	-
MW0158638	505.21	341.21	504.212	C26H28N6O5	[M+H]+	Tyr-Trp-His	Amino acids and derivatives	Amino acids and derivatives	-	3	5673.83	6793.29	7586.82	6094.18	6290.31	3588.28	6439.59	5878.18	7273.5	7270.05	8448.22	6068.26	-	-
MWS5209	235.16	118.09	117.079	C5H11NO2	[2M+H]+	N-Methyl-α-aminoisobutyric acid	Amino acids and derivatives	Amino acids and derivatives	2566-34-9	3	3.61011e+06	1.96906e+06	2.45117e+06	3.2708e+06	2.72586e+06	2.44993e+06	2.90939e+06	2.60023e+06	1.62537e+06	2.34559e+06	2.13474e+06	2.91809e+06	-	-
MW0145260	714.43	655.36	713.409	C32H51N13O6	[M+H]+	Arg-Arg-His-Val-Phe	Amino acids and derivatives	Amino acids and derivatives	-	3	12922.9	11057.8	18911.8	10943.9	19221.3	7102.5	22528.5	26180.9	36470	22984.3	20707.4	28410.7	-	-
MW0145529	498.26	437.2	497.25	C23H31N9O4	[M+H]+	Arg-Trp-His	Amino acids and derivatives	Amino acids and derivatives	-	3	34945.8	80175.2	71095.3	63239.8	51768.5	23956.9	129720	172779	200842	129172	152402	109262	-	-
MW0150134	506.22	239.1	505.213	C18H31N7O10	[M+H]+	Glu-Ser-Arg-Asp	Amino acids and derivatives	Amino acids and derivatives	-	3	930305	693432	538520	227993	686138	898166	472537	467119	509120	446672	629636	565109	-	-
MW0145311	407.17	203.08	406.163	C14H26N6O6S1	[M+H]+	Arg-Cys-Glu	Amino acids and derivatives	Amino acids and derivatives	-	3	647069	719808	560952	985420	1.01873e+06	594271	831880	897627	814315	495662	691967	565546	-	-
MW0153158	524.27	483.31	523.264	C24H37N5O8	[M+H]+	Lys-Thr-Phe-Glu	Amino acids and derivatives	Amino acids and derivatives	-	3	94484.3	105189	98630.6	84215.7	86650.6	35369.4	63120.1	122259	86695.2	74864.3	93720.3	67467.1	-	-
MW0144494	456.18	327.14	455.176	C17H25N7O8	[M+H]+	Ala-Asn-His-Asp	Amino acids and derivatives	Amino acids and derivatives	-	3	197510	256909	219272	262444	215546	213308	227297	198395	181278	177881	202095	141976	-	-
MW0152953	404.21	230.09	403.207	C16H29N5O7	[M+H]+	Lys-Glu-Gln	Amino acids and derivatives	Amino acids and derivatives	-	3	8.44108e+06	9.50275e+06	7.0288e+06	1.20677e+07	1.52495e+07	1.12086e+07	1.3177e+06	4.53449e+06	2.09201e+06	5.18128e+06	5.67915e+06	7.21569e+06	-	-
MW0109139	329.15	120.08	328.142	C18H20N2O4	[M+H]+	Phenylalanyltyrosine	Amino acids and derivatives	Amino acids and derivatives	17355-18-9	3	143673	185714	121408	192358	142186	109321	120488	126154	188101	89289.8	127694	108457	-	-
MW0159026	483.25	188.07	482.249	C21H34N6O7	[M+H]+	Val-His-Leu-Asp	Amino acids and derivatives	Amino acids and derivatives	-	3	237157	290005	220540	293557	284896	337162	245795	305789	296573	258371	304073	211492	-	-
MW0156669	545.29	501.26	546.301	C23H42N6O9	[M-H]-	Ser-Asn-Thr-Ile-Leu	Amino acids and derivatives	Amino acids and derivatives	-	3	79045.3	131417	86245.9	85393.5	124571	83832.3	124531	168400	156486	79551.1	83317.6	109846	-	-
MW0151690	318.18	188.07	317.174	C17H23N3O3	[M+H]+	Ile-Trp	Amino acids and derivatives	Amino acids and derivatives	13589-06-5	3	120174	169707	54953.3	122410	91146.6	38661.1	104815	62026.7	96837.4	78071.1	87685.9	110851	-	-
MWStz103	399.15	250.09	398.137	C15H22N6O5S	[M+H]+	S-(5'-Adenosyl)-L-methionine	Amino acids and derivatives	Amino acids and derivatives	29908-03-0	1	570810	1.26631e+06	771431	1.63862e+06	797005	1.12276e+06	1.10995e+06	703488	835387	821157	582369	636466	C00019	ko00261,ko00270,ko00330,ko00908,ko00999,ko01100,ko01110,ko01230,ko01240,ko04122
MW0145308	392.17	261.07	391.164	C13H25N7O5S1	[M+H]+	Arg-Cys-Asn	Amino acids and derivatives	Amino acids and derivatives	-	3	30857.5	30011.6	40448.4	53881.3	43960.8	52672.5	16787.8	25684.6	31101.7	31094.6	33386.6	22946.3	-	-
MW0145684	361.14	273.12	360.139	C12H20N6O7	[M+H]+	Asn-Asn-Asn	Amino acids and derivatives	Amino acids and derivatives	-	3	210518	277030	188833	252458	326822	349041	325650	243499	293933	186463	266773	267556	-	-
MW0158621	567.29	402.09	566.281	C24H38N8O8	[M+H]+	Tyr-Thr-Gln-Arg	Amino acids and derivatives	Amino acids and derivatives	-	3	48850	47462.7	43223.7	40711	40710.1	43482.9	36121.2	42543.6	36042.1	36502.2	53767.7	43170.8	-	-
MW0151393	388.22	241.15	387.212	C16H29N5O6	[M+H]+	Ile-Gln-Gln	Amino acids and derivatives	Amino acids and derivatives	-	3	90688.4	75428.1	57967.8	104267	81374.3	67860.4	69818.5	67246.3	58655.7	42796.4	63820.2	56072.1	-	-
MW0151443	340.19	294.18	339.191	C15H25N5O4	[M+H]+	Ile-His-Ala	Amino acids and derivatives	Amino acids and derivatives	-	3	3.58294e+06	3.05574e+06	2.02676e+06	1.53132e+06	1.03586e+06	952584	781028	1.63266e+06	891614	910494	1.34096e+06	1.04107e+06	-	-
MW0157873	427.2	188.07	404.206	C20H28N4O5	[M+Na]+	Thr-Val-Trp	Amino acids and derivatives	Amino acids and derivatives	-	3	99129.4	92062.1	134393	78783.2	46803.6	104006	124385	163791	192373	102716	109770	148838	-	-
pme0170	217.13	158.08	216.122	C8H16N4O3	[M+H]+	N-Acetyl-L-Arginine	Amino acids and derivatives	Amino acids and derivatives	155-84-0	3	69796.9	55718.6	39623	78031.3	33048.8	49758.9	55980.4	47198.1	32799.2	28902.1	35391.6	43736.6	-	-
MW0107245	448.21	317.12	425.214	C16H27N9O5	[M+Na]+	His-Asn-Arg	Amino acids and derivatives	Amino acids and derivatives	-	3	2.25263e+06	2.86098e+06	2.09312e+06	2.8391e+06	2.67337e+06	1.79064e+06	1.3356e+06	1.58995e+06	1.59716e+06	2.31824e+06	2.59287e+06	1.68008e+06	-	-
MW0149942	377.13	274.06	376.123	C13H20N4O9	[M+H]+	Glu-Asp-Asn	Amino acids and derivatives	Amino acids and derivatives	-	3	49369.4	123560	53740.5	134300	56195.7	19092.5	790684	1.00121e+06	825145	112495	171815	162185	-	-
pme1712	275.12	145.1	276.132	C11H20N2O6	[M-H]-	L-Saccharopine	Amino acids and derivatives	Amino acids and derivatives	997-68-2	3	69918.9	55986.5	55058.3	51489.4	47200.1	35680.3	33934.7	53285.4	50778.3	44888.5	58698	38556.6	C00449	ko00300,ko00310,ko01100,ko01110,ko01230
MW0159029	529.25	471.25	530.249	C25H34N6O7	[M-H]-	Val-His-Phe-Glu	Amino acids and derivatives	Amino acids and derivatives	-	3	10620.4	12853.5	18039.6	18436.4	14982.7	20471.7	16115.6	20468.1	15551.7	12121.4	18714.4	17800.6	-	-
MWS4471	173.06	58.03	174.064	C6H10N2O4	[M-H]-	N-Alpha-Acetyl-L-Asparagine	Amino acids and derivatives	Amino acids and derivatives	4033-40-3	3	42397.4	35235.2	61475.8	45468.6	59899.3	47032.1	65699	72031.5	48941	47397.8	33916.2	53514.6	-	-
MW0145388	416.26	285.17	415.254	C17H33N7O5	[M+H]+	Arg-Ile-Gln	Amino acids and derivatives	Amino acids and derivatives	-	3	899353	900682	809775	1.14691e+06	947963	1.06675e+06	542544	732964	831556	631088	960170	707249	-	-
MW0158236	363.16	305.16	362.159	C17H22N4O5	[M+H]+	Trp-Ser-Ala	Amino acids and derivatives	Amino acids and derivatives	-	3	8784.74	14194.4	8782.52	8827.34	18869	7429	6641.29	15431.6	8804.82	9495.05	5997.1	8805.58	-	-
MW0157594	421.17	363.16	420.164	C19H24N4O7	[M+H]+	Thr-Asp-Trp	Amino acids and derivatives	Amino acids and derivatives	-	3	43666.4	30795.8	21470.4	31080.6	47061.1	42538.1	35013.2	39358.7	30320.8	23363.3	14772.4	17774.7	-	-
MW0110194	466.24	335.15	465.234	C20H31N7O6	[M+H]+	Tyr-Gln-Arg	Amino acids and derivatives	Amino acids and derivatives	-	3	44210.3	85620.7	41311.8	88904.2	44269	42205	6241.2	46067.9	42681.2	38124.6	61349.6	47296.9	-	-
MW0158974	506.22	476.22	507.233	C23H33N5O8	[M-H]-	Val-Gln-Phe-Asp	Amino acids and derivatives	Amino acids and derivatives	-	3	11207.3	26071.5	7600.12	56014.6	34064.3	31944.3	23179.8	31451.7	48261.3	27511.1	19446.2	17506.2	-	-
MW0150926	604.22	473.18	603.229	C26H33N7O10	[M+H]+	His-Glu-Phe-Gly-Asp	Amino acids and derivatives	Amino acids and derivatives	-	3	6201.49	11233.3	4813.58	7012.52	7015.93	8065.55	14484.1	20760.9	15722.2	13654.8	11202.7	8159.57	-	-
MW0159091	497.28	353.22	496.276	C21H36N8O6	[M+H]+	Val-Lys-Gly-His-Gly	Amino acids and derivatives	Amino acids and derivatives	-	3	59717.8	57213.3	49791.2	42822.8	41124	11300.5	18909.5	31536.9	26196.7	45628.6	61360.7	37613.9	-	-
pme1987	88.04	71.01	89.0477	C3H7NO2	[M-H]-	L-Alanine	Amino acids and derivatives	Amino acids and derivatives	56-41-7	3	13671.2	10355.8	11926.5	5252.77	11986.1	11775.9	11966.7	10742.9	12894.3	12223.2	11612.1	7324.16	C00041	ko00250,ko00270,ko00430,ko00450,ko00470,ko00710,ko00970,ko01100,ko01110,ko01200,ko01230,ko02010,ko04122
pme2914	161.05	99.05	162.053	C6H10O5	[M-H]-	3-Hydroxy-3-methylpentane-1,5-dioic acid	Amino acids and derivatives	Amino acids and derivatives	503-49-1	1	6.21484e+06	3.48522e+06	3.2245e+06	8.20693e+06	3.93397e+06	4.91451e+06	7.89388e+06	3.63165e+06	4.50779e+06	3.95781e+06	6.48992e+06	6.53258e+06	C03761	-
MW0110199	461.21	242.1	438.211	C20H30N4O7	[M+Na]+	Tyr-Glu-Lys	Amino acids and derivatives	Amino acids and derivatives	-	3	2.32701e+06	2.79144e+06	2.5199e+06	3.9516e+06	3.05625e+06	3.1323e+06	2.55499e+06	2.01809e+06	2.16069e+06	2.66478e+06	2.16325e+06	3.61364e+06	-	-
MW0151417	526.29	465.24	525.291	C23H39N7O7	[M+H]+	Ile-Glu-His-Lys	Amino acids and derivatives	Amino acids and derivatives	-	3	2279.93	8560.09	3668.61	3537.14	2871.23	1234.33	10873.6	13062.8	24711.6	17222.8	20952.5	11868.9	-	-
MWStz261	211.14	70.07	210.137	C11H18N2O2	[M+H]+	Cyclo(D-Leu-L-Pro)	Amino acids and derivatives	Amino acids and derivatives	36238-67-2	3	28890.2	42413.1	39643	24024	16649.2	16495.9	51617.5	33548.4	48953.1	55402.9	33243.4	35973	-	-
MW0145899	362.17	265.12	361.16	C13H23N5O7	[M+H]+	Asn-Thr-Gln	Amino acids and derivatives	Amino acids and derivatives	-	3	23249.7	1844.51	5024	9589.82	12632.3	4614.25	2106.59	3830.38	775.784	5893.35	9264.14	11074.9	-	-
Lmrj002244	195.11	70.06	194.106	C10H14N2O2	[M+H]+	Cyclo(Pro-Pro)	Amino acids and derivatives	Amino acids and derivatives	6708-06-1	3	30096.6	49231.1	40588.9	46909	33551.2	43863.3	56220.7	51856.4	65031.1	38827.5	38537.3	63189.2	-	-
MW0157785	364.18	267.13	363.179	C18H25N3O5	[M+H]+	Thr-Pro-Phe	Amino acids and derivatives	Amino acids and derivatives	-	3	46160.2	62472.9	71785.7	79212.4	47551.2	67818.2	15939.8	15110.3	15972.2	45880.2	67829.9	38303.4	-	-
MW0150157	518.23	488.21	519.229	C19H33N7O10	[M-H]-	Glu-Thr-Asp-Arg	Amino acids and derivatives	Amino acids and derivatives	-	3	24379.4	16590	25255.1	21325.1	19625.8	11857.7	34077.9	18854.1	16040.2	18942.5	9892.54	18901.2	-	-
MW0159218	544.3	470.26	545.296	C26H39N7O6	[M-H]-	Val-Tyr-His-Lys	Amino acids and derivatives	Amino acids and derivatives	-	3	41632.7	54535	27241.7	33554.8	43173.2	28279.6	124166	155859	219657	49320.6	44793.1	79765	-	-
Lmbn001365	146.08	102.06	147.089	C6H13NO3	[M-H]-	N-Hydroxy-L-isoleucine	Amino acids and derivatives	Amino acids and derivatives	-	1	255482	245585	242029	282319	179886	212235	100974	195886	238039	273314	151563	171580	C20310	ko00460,ko01110
pme2890	269.06	136.04	268.055	C8H16N2O4S2	[M+H]+	L-Homocystine	Amino acids and derivatives	Amino acids and derivatives	626-72-2	3	21905.9	19676.8	13466.3	28739.9	16538.2	14341	34414.8	34649.4	27264.2	26881.1	18415.9	14093.7	C01817	ko00270
Lmrj001341	185.09	70.06	184.085	C8H12N2O3	[M+H]+	Cyclo(Ser-Pro)	Amino acids and derivatives	Amino acids and derivatives	-	3	129471	63514.8	66950.7	69349.1	96988	109810	215565	192507	148860	71662.5	48076	98284.3	-	-
MW0109104	422.22	203.14	421.233	C20H31N5O5	[M+H]+	Phe-Gln-Lys	Amino acids and derivatives	Amino acids and derivatives	-	3	37984.7	46592.5	13972.2	26652.4	32791.6	19331.3	42197.1	46319.4	51492.1	14482.3	29160.6	17369.9	-	-
MW0145340	722.4	229.09	721.387	C31H51N11O9	[M+H]+	Arg-Glu-Arg-Val-Tyr	Amino acids and derivatives	Amino acids and derivatives	-	3	29829.7	26794.6	10245.8	18136.4	14810.9	24806	3361.85	4594.88	2087.3	4962.72	5942.3	10455.5	-	-
MW0155439	357.1	96.97	358.116	C18H18N2O6	[M-H]-	Phe-Abu-OH	Amino acids and derivatives	Amino acids and derivatives	-	3	2.46382e+06	1.84111e+06	1.9573e+06	1.11316e+06	1.54894e+06	1.7708e+06	2.00237e+06	1.35936e+06	1.63823e+06	1.89518e+06	4.01167e+06	2.23549e+06	-	-
MWStz170	227.14	86.06	226.132	C11H18N2O3	[M+H]+	Cyclo(L-Leu-trans-4-hydroxy-L-Pro)	Amino acids and derivatives	Amino acids and derivatives	115006-86-5	3	22078.5	29860	20077.1	16493.7	22598.5	22664.9	21216.7	20366.2	14098.1	14188.8	9745.07	25114.6	-	-
mws1299	449.11	299.05	448.101	C21H20O11	[M+H]+	Luteolin-8-C-glucoside (Orientin)	Flavonoids	Flavones	28608-75-5	3	52763	17559.7	27990.8	21314.2	21937.4	17427.4	13288.6	1628.66	15699.6	40468.7	40173.6	42040.5	C10114	-
MW0136827	285.04	100.9	286.048	C15H10O6	[M-H]-	7,3',4',5'-Tetrahydroxyflavone	Flavonoids	Flavones	67858-31-5	3	14448.5	14882.5	13777.5	12468.8	10455.3	13351.5	10815	14168.1	13306.1	11426.1	12161	11778.9	-	-
MWSHY0046	465.1	303.05	464.096	C21H20O12	[M+H]+	Quercetin-3-O-glucoside (Isoquercitrin)*	Flavonoids	Flavonols	482-35-9	1	27906.8	106167	43194.6	82685.7	76132.2	1.0605e+06	79865	46382.7	40216.3	132335	137685	147818	C05623	ko00944,ko01100,ko01110
mws0913	447.09	285.04	448.101	C21H20O11	[M-H]-	Kaempferol-3-O-galactoside (Trifolin)	Flavonoids	Flavonols	23627-87-4	2	112678	91196.6	14348.8	348532	46230.6	46482.6	16425.1	33521.8	33927.9	72148	64988.1	71514.3	C12626	ko00944,ko01110
mws0043	403.14	373.1	402.132	C21H22O8	[M+H]+	Nobiletin (5,6,7,8,3',4'-Hexamethoxyflavone)	Flavonoids	Flavones	478-01-3	3	8563.98	8862.27	8943.92	9567.26	15961.7	11783.2	20447.9	67006.1	15053.5	17529	18653.6	19871.4	C10112	-
Hmpp003270	449.11	287.05	448.101	C21H20O11	[M+H]+	Luteolin-4'-O-glucoside	Flavonoids	Flavones	6920-38-3	3	14717.3	6301.68	26122.4	201214	12817.2	2.68288e+06	7697.83	14782.5	6794.37	246179	216982	233363	-	-
Hmjp003123	479.08	303.06	478.075	C21H18O13	[M+H]+	Quercetin-5-O-glucuronide	Flavonoids	Flavonols	-	2	46947.1	27854.3	28978.6	65407.8	61007.8	957986	23418	27897.6	12803	179822	155980	168903	-	-
Lmmp005125	271.1	167.03	270.089	C16H14O4	[M+H]+	Pinostrobin Chalcone	Flavonoids	Chalcones	18956-15-5	3	13398	15699.4	9012.47	8758.97	11834.5	7551.76	26689.9	23359.5	31167.2	9990.5	11389.8	11378	-	-
mws0045	449.11	303.05	448.101	C21H20O11	[M+H]+	Quercetin-3-O-rhamnoside(Quercitrin)	Flavonoids	Flavonols	522-12-3	3	6898.37	24066.3	8466.28	21486.8	3550.36	147952	12258.2	20094.3	5867.36	21412.4	20858.4	18570.7	C01750	ko00944
Lmbp003668	419.1	287.05	418.09	C20H18O10	[M+H]+	Kaempferol-3-O-arabinoside	Flavonoids	Flavonols	-	3	3387.23	1986.45	4055.18	61273.5	10289.8	570352	4198.95	10406.7	3068.55	63751.3	69049.6	59521.3	-	-
MWSHY0067	611.16	303.05	610.153	C27H30O16	[M+H]+	Quercetin-3-O-rutinoside (Rutin)	Flavonoids	Flavonols	153-18-4	1	23720	39934.1	33953.2	40804.8	36488.5	70008	61405.1	10690	8679.15	24775.8	22018.8	21641.6	C05625	ko00944,ko01100,ko01110
pme2960	273.08	153.02	272.068	C15H12O5	[M+H]+	Naringenin chalcone; 2',4,4',6'-Tetrahydroxychalcone	Flavonoids	Chalcones	73692-50-9	3	11756.5	10865.7	9247.28	10708.1	9111.59	8286.85	11009.9	8035.61	9983.11	9329.14	8055.89	9226.1	C06561	ko00941,ko01100,ko01110
pme3475	273.08	153.02	272.068	C15H12O5	[M+H]+	Butin; 7,3',4'-Trihydroxyflavanone	Flavonoids	Flavanones	492-14-8	3	11756.5	10865.7	9247.28	10708.1	9111.59	8286.85	11009.9	8035.61	9983.11	9329.14	8055.89	9226.1	C09614	ko00941
pmp001288	593.19	285.08	592.179	C28H32O14	[M+H]+	Acacetin-7-O-rutinoside (Linarin)	Flavonoids	Flavones	480-36-4	3	5796.5	9567.91	22421.2	24825	15683.7	26014.9	5913.7	9315.1	4821.6	28713.8	25178.2	24318.8	-	-
mws0036	609.18	301.09	610.19	C28H34O15	[M-H]-	Hesperetin-7-O-rutinoside (Hesperidin)*	Flavonoids	Flavanones	520-26-3	2	16654.3	11515.9	4808.53	12407.3	16718.3	8311.54	8084.11	321408	7826.7	39976.5	41595.7	47880.6	C09755	-
mws1329	463.09	301.04	464.096	C21H20O12	[M-H]-	Quercetin-7-O-glucoside*	Flavonoids	Flavonols	491-50-9	1	12601.5	86670.9	25804.9	44512.2	36111.1	452972	21143.6	14363.3	7873.72	68763.1	81239.1	68927.9	C12639	-
pmn001716	447.09	285.04	448.101	C21H20O11	[M-H]-	Carthamone	Flavonoids	Chalcones	86579-00-2	2	149111	106467	17482.5	568452	52879	78749.6	40299.8	71915	43231	96671.6	79292.3	86801.8	C08598	-
mws0089	447.09	285.04	448.101	C21H20O11	[M-H]-	Kaempferol-7-O-glucoside	Flavonoids	Flavonols	16290-07-6	2	149111	106467	17482.5	568452	52879	78749.6	40299.8	71915	43231	96671.6	79292.3	86801.8	-	-
Wayn004603	477.07	301.04	478.075	C21H18O13	[M-H]-	Tricetin 3'-glucuronide	Flavonoids	Flavones	-	2	87288.9	36479.6	58035.5	104181	107239	1.41889e+06	51375.4	24807.1	39078	318422	302364	259656	-	-
Lmfn003760	477.07	301.04	478.075	C21H18O13	[M-H]-	Quercetin-4'-O-glucuronide	Flavonoids	Flavonols	201463-36-7	1	86945.5	53847.8	77415.3	113144	123104	1.44446e+06	40433.2	34262.7	23811.5	310558	307873	256831	-	-
Xmyp005654	449.11	287.06	448.101	C21H20O11	[M+H]+	Kaempferol-4'-O-glucoside	Flavonoids	Flavonols	-	1	228277	176865	41677.3	709764	68459.5	77537.3	37193.5	82890.2	79782.9	117549	120461	143452	-	-
MWSslk254	595.17	287.06	594.159	C27H30O15	[M+H]+	Kaempferol-3-O-glucorhamnoside*	Flavonoids	Flavonols	40437-72-7	1	6577.18	4986.75	11138.1	18495.4	20682.9	166733	5554.86	10727.7	6388.65	28834	29035.5	23138.1	-	-
pme1605	593.15	285.04	594.159	C27H30O15	[M-H]-	Kaempferol-3-O-robinobioside(Biorobin)	Flavonoids	Flavonols	17297-56-2	3	13727.6	6162.26	9568.28	29469.4	38676.8	360128	9902.46	14704.2	7630.1	26889.6	24932	31702.6	-	-
MWSHY0061	595.16	287.06	594.159	C27H30O15	[M+H]+	Kaempferol-3-O-neohesperidoside*	Flavonoids	Flavonols	32602-81-6	1	5608.99	10912.7	14690	30918.1	6048.71	131521	15909	7639.67	6823.74	24863.1	26420.1	31754.6	-	-
mws0919	431.1	285.04	432.106	C21H20O10	[M-H]-	Kaempferol-3-O-rhamnoside (Afzelin)(Kaempferin)	Flavonoids	Flavonols	482-39-3	3	5092.86	2873.57	9	113601	919.183	858846	1404.45	11069.3	2029.44	86423.9	113446	111983	C16911	ko00944
pme0001	609.18	301.07	610.19	C28H34O15	[M-H]-	Hesperetin-7-O-neohesperidoside(Neohesperidin)*	Flavonoids	Flavanones	13241-33-3	2	7627.89	13825.2	12509.2	9798.7	33135	13688.7	26956.5	422811	8188.1	74026.9	57252	57163.7	C09806	ko00941
Lmfn004235	359.08	161.02	360.084	C18H16O8	[M-H]-	Myricetin-3,7,3'-trimethyl ether	Flavonoids	Flavonols	-	1	16808.1	7599.59	23169.8	18931.6	25726.8	7097.01	2549.85	247171	5691.78	20501.4	18972.7	25671.7	-	-
Lmzn001894	461.07	285.04	462.08	C21H18O12	[M-H]-	Kaempferol-3-O-glucuronide	Flavonoids	Flavonols	22688-78-4	1	21930.2	7375.9	7943.36	6597.47	15648.1	9	25228.9	61295.7	4713.76	9426.17	12893.5	12456.4	-	-
pmp000784	315.09	254.06	314.079	C17H14O6	[M+H]+	Cirsimaritin (4',5-dihydroxy-6,7-dimethoxyflavone)	Flavonoids	Flavones	6601-62-3	3	21055.5	11544.9	11738.8	20502.5	14102.2	10509.6	28164.5	33292.2	17179.2	22297.6	25374.8	18222.7	C17785	-
mws1474	345.1	284.07	344.09	C18H16O7	[M+H]+	5,7-Dihydroxy-3',4',5'-trimethoxyflavone	Flavonoids	Flavones	18103-42-9	3	3046.76	3538.47	3593.18	3986.68	3354.69	2195.11	4407.21	2623.84	3477.19	4672.32	4026.3	3244.79	C19807	-
mws0856	463.09	301.04	464.096	C21H20O12	[M-H]-	Quercetin-4'-O-glucoside (Spiraeoside)*	Flavonoids	Flavonols	20229-56-5	1	29034.4	54867	23907.5	53647	35878.4	427046	19228.5	14547.2	4274.75	85960	59379	71752.2	-	-
Lmsp004166	611.16	303.05	610.153	C27H30O16	[M+H]+	Quercetin-3-O-glucoside-7-O-rhamnoside	Flavonoids	Flavonols	-	1	23029.1	47200	37473	43516.8	27058.7	92915.7	54380.8	17913.7	18636.3	27257.8	41296	36527	-	-
pmn001583	609.15	300.03	610.153	C27H30O16	[M-H]-	Quercetin-3-O-robinobioside	Flavonoids	Flavonols	52525-35-6	1	21619	46588.9	23400.9	33072.6	28677.4	75340.2	39125.5	10612.8	9725.98	21011.3	27410	18168	-	-
Smgp004575	465.1	303.05	464.096	C21H20O12	[M+H]+	Quercetin-5-O-β-D-glucoside*	Flavonoids	Flavonols	-	1	21292	96321.9	35114.2	85754.7	42781.5	727115	57138.9	30070.7	14362.8	149552	107072	167812	-	-
pme1598	463.12	301.07	464.132	C22H24O11	[M-H]-	Hesperetin-5-O-glucoside	Flavonoids	Flavanones	69651-80-5	3	21477.2	72688.9	17247.3	35642.5	28591.8	411002	26979.6	10732	4467.99	72426.5	46149.5	59198.7	-	-
MWSHY0113	465.1	303.06	464.096	C21H20O12	[M+H]+	Quercetin-3-O-galactoside (Hyperin)*	Flavonoids	Flavonols	482-36-0	1	42851	118141	39605.3	72890.1	49404.1	632426	33879.4	34397.5	5448.72	94340	147480	115112	C10073	-
mws2118	435.13	167.04	436.137	C21H24O10	[M-H]-	Phloretin-2'-O-glucoside (Phlorizin)	Flavonoids	Chalcones	60-81-1	3	13221.4	13270.1	5916.23	10673.5	11513.5	37123.6	8376.2	6311.93	9219.88	17571.4	13924.9	10927.1	C01604	ko00941,ko01110
pmp000587	535.11	287.05	534.101	C24H22O14	[M+H]+	Luteolin-7-O-(6''-malonyl)glucoside	Flavonoids	Flavones	-	2	33941.7	2219.34	4092.75	8919.48	123122	11884.1	5142.71	19610.2	3296.58	11438.6	18639.2	17382.1	C10103	-
Lmdp004892	535.11	287.05	534.101	C24H22O14	[M+H]+	Kaempferol-3-O-(6''-malonyl)galactoside*	Flavonoids	Flavonols	-	1	33941.7	2219.34	4092.75	8919.48	123122	11884.1	5142.71	19610.2	3296.58	11438.6	18639.2	17382.1	-	-
Lmmp003817	535.11	287.05	534.101	C24H22O14	[M+H]+	Kaempferol-3-O-(6''-malonyl)glucoside*	Flavonoids	Flavonols	-	1	33941.7	2219.34	4092.75	8919.48	123122	11884.1	5142.71	19610.2	3296.58	11438.6	18639.2	17382.1	-	-
Lmjp002461	611.16	303.05	610.153	C27H30O16	[M+H]+	Quercetin-3-O-neohesperidoside	Flavonoids	Flavonols	29662-79-1	2	17348	53959.1	37663.8	39534.5	49904.2	51352.1	45231.3	10962.9	15784.6	22318.3	23343.1	33974.4	-	-
Lmsp004670	595.17	287.06	594.159	C27H30O15	[M+H]+	Kaempferol-3-O-glucoside-7-O-rhamnoside*	Flavonoids	Flavonols	2392-95-2	1	11213.7	8330.97	20834.2	27341.5	24195.5	175181	12180	14332.3	9433.06	23497.1	24165.7	35534.7	-	-
HJN055	435.13	273.08	436.137	C21H24O10	[M-H]-	Dihydrocharcone-4'-O-glucoside	Flavonoids	Chalcones	-	3	18963.4	33278.4	28923.9	26927.9	22980.5	47722.1	16970.8	23391.5	18418.2	16534.9	19474.8	26905.3	-	-
MWSHY0017	273.08	153.02	272.068	C15H12O5	[M+H]+	Naringenin (5,7,4'-Trihydroxyflavanone)	Flavonoids	Flavanones	480-41-1	3	10691.4	7647.77	7444.35	12623.4	11213.7	7656.93	8497.34	8471.93	7275.16	7567.48	5345.24	4644.6	C00509	ko00941,ko00943,ko01100,ko01110
MW0135803	461.07	285.04	462.08	C21H18O12	[M-H]-	Luteolin-7-o-glucuronide	Flavonoids	Flavones	29741-10-4	3	9	1449.42	2922.93	92614.4	7569.13	1.73778e+06	1717.62	3526.42	2967.03	179813	111649	109001	-	-
mws2186	435.09	303.05	434.085	C20H18O11	[M+H]+	Avicularin(Quercetin-3-O-α-L-arabinofuranoside)	Flavonoids	Flavonols	572-30-5	3	5074.31	15408.7	2776.12	34332.5	3718.66	65907.6	13585.8	19892.9	7816.82	18613.5	32766	34176.6	-	-
mws1290	593.13	285.04	594.137	C30H26O13	[M-H]-	Kaempferol-3-O-(6''-p-Coumaroyl)glucoside (Tiliroside)	Flavonoids	Flavonols	20316-62-5	3	1985.95	5540.62	1341.62	21533.6	3499.72	13388.5	2251.88	17421	1440.23	7056.86	10233.7	5414.78	C17140	-
pmn001702	461.07	285.05	462.08	C21H18O12	[M-H]-	Tetahydroxyflavone-7-O-glucuronide	Flavonoids	Flavones	-	2	8629.6	6555.33	6302.89	7945.11	6423.14	7204.06	17578.5	50503.2	1122.38	7984.55	6738.95	13929.4	-	-
MWSHY0050	595.17	287.05	594.159	C27H30O15	[M+H]+	Kaempferol-3-O-rutinoside(Nicotiflorin)*	Flavonoids	Flavonols	17650-84-9	1	12338.5	13369.9	7483.17	24440.2	26780.9	197172	10158.7	6187.01	4921.03	52539.1	19770.9	32621.6	C21833	ko00944,ko01110
mws1668	187.04	131.05	186.032	C11H6O3	[M+H]+	Angelicin	Lignans and Coumarins	Coumarins	523-50-2	3	75361.8	91876.2	90007.7	68088.3	81800.5	122548	78502.8	97060.2	87997.5	72574.2	68215.1	76849.2	C09060	ko00999,ko01110
Qmzp101807	343.15	163.07	342.147	C20H22O5	[M+H]+	Avicennol	Lignans and Coumarins	Coumarins	56110-68-0	1	5267.06	4481.27	7393.87	5295.18	4237.97	2974.92	6291.64	5233.7	7066.75	5761.55	7125.09	6307.11	-	-
MWSmce017	179.03	133.03	178.027	C9H6O4	[M+H]+	Daphnetin	Lignans and Coumarins	Coumarins	486-35-1	3	143957	144045	164646	97995.8	152994	161110	134390	97790.1	111031	100654	93837.6	130101	C03093	-
Wmln000659	193.07	101.02	194.058	C10H10O4	[M-H]-	3-Methyl-4,8-dihydroxy-3,4-dihydroisocoumarin	Lignans and Coumarins	Coumarins	33788-22-6	3	23151.6	26034.6	33127.4	21172.3	17333.7	18225.4	22176.5	10918.6	27818	26500.7	32860.9	19189	-	-
pmb0296	357.3	265.25	356.293	C21H40O4	[M+H]+	1-Oleoyl-Sn-Glycerol	Lipids	Glycerol ester	129784-87-8	3	164684	171998	156611	153818	167703	145509	117392	168239	132926	81148.1	80677.5	80676.8	-	-
pmn001610	307.26	307.26	308.272	C20H36O2	[M-H]-	Eicosadienoic acid	Lipids	Free fatty acids	5598-38-9	3	2.17478e+06	1.61946e+06	1.61644e+06	1.39583e+06	1.40378e+06	2.08084e+06	6.13173e+06	6.01486e+06	6.06561e+06	3.13385e+06	3.12963e+06	3.11312e+06	C16525	ko01040
Lmqn008288	299.26	299.26	300.266	C18H36O3	[M-H]-	3-Hydroxyoctadecanoic Acid	Lipids	Free fatty acids	45261-96-9	2	289725	390316	276178	471589	430156	327156	776213	598071	531396	382675	383581	379002	-	-
pmd0132	496.34	184.07	495.332	C24H50NO7P	[M+H]+	LysoPC 16:0(2n isomer)	Lipids	LPC	-	1	4.35961e+06	6.24904e+06	5.18749e+06	3.59523e+06	2.58837e+06	2.76516e+06	5.82014e+06	8.87999e+06	7.76916e+06	4.64292e+06	4.58509e+06	4.60167e+06	-	-
Walp007214	290.27	88.08	289.262	C16H35NO3	[M+H]+	2-Aminohexadecane-1,5,6-triol	Lipids	Sphingolipids	-	2	258325	334464	277535	325150	276587	301533	370469	424252	305870	241054	238954	242675	-	-
MW0012723	361.24	279.23	362.246	C22H34O4	[M-H]-	19,20-DiHDPA	Lipids	Free fatty acids	-	3	416134	396867	297799	521835	494295	387470	605673	656886	637473	505818	503385	511198	-	-
pmb2221	318.3	60.04	317.293	C18H39NO3	[M+H]+	4-Hydroxysphinganine	Lipids	Sphingolipids	554-62-1	3	274520	455054	208947	193790	221473	184137	2.46922e+06	2.17169e+06	4.1189e+06	1.71741e+06	1.7352e+06	1.74528e+06	C12144	ko00600,ko01100
Zmyn005026	283.26	283.26	284.272	C18H36O2	[M-H]-	16-Methylheptadecanoic acid	Lipids	Free fatty acids	2724-58-5	3	5.67108e+07	5.71055e+07	4.86625e+07	4.0945e+07	5.91359e+07	3.99085e+07	3.71562e+07	4.46621e+07	4.16064e+07	1.71436e+07	1.69933e+07	1.68576e+07	C20356	-
pmp001273	520.34	184.07	519.332	C26H50NO7P	[M+H]+	LysoPC 18:2	Lipids	LPC	-	1	1.60516e+07	1.9853e+07	1.67685e+07	1.76123e+07	1.46759e+07	1.48216e+07	2.80164e+07	2.87436e+07	2.90563e+07	1.90942e+07	1.89919e+07	1.93118e+07	-	-
pmf0293	269.29	209.23	270.292	C18H38O	[M-H]-	1-Octadecanol	Lipids	Free fatty acids	112-92-5	3	363841	357487	366569	384360	379628	360299	376121	383510	377029	388885	381968	385275	-	-
Waln011009	578.34	279.23	579.354	C28H54NO9P	[M-H]-	2-(2,3-dihydroxypropoxy)-3-(((2-(dimethylamino)ethoxy)(hydroxy)phosphoryl)oxy)propyl (11Z,14Z)-octadeca-11,14-dienoate	Lipids	LPE	-	1	1.28029e+07	1.50642e+07	1.31237e+07	1.43208e+07	1.25298e+07	1.35324e+07	2.10638e+07	2.22863e+07	2.11653e+07	1.57788e+07	1.54246e+07	1.56088e+07	-	-
Lmhp011549	550.39	184.07	549.379	C28H56NO7P	[M+H]+	LysoPC 20:1	Lipids	LPC	-	1	241005	445737	223259	277831	256801	167744	583567	752161	731983	315311	318077	322914	-	-
Waln011704	580.36	281.25	581.369	C28H56NO9P	[M-H]-	1-(2,3-dihydroxypropoxy)-3-(((2-(dimethylamino)ethoxy)(hydroxy)phosphoryl)oxy)propan-2-yl (Z)-14-Octadecenoic Acid	Lipids	LPE	-	1	277005	345397	299323	305767	268886	296779	507566	492475	482742	349846	342212	349060	-	-
pmb0881	478.29	337.27	477.286	C23H44NO7P	[M+H]+	LysoPE 18:2	Lipids	LPE	-	1	590896	841553	681646	617459	523702	474160	998248	1.09055e+06	1.09684e+06	707445	702640	719520	-	-
pmp001264	274.27	256.27	273.267	C16H35NO2	[M+H]+	Hexadecylsphingosine	Lipids	Sphingolipids	-	2	1.26324e+07	1.53295e+07	1.22183e+07	1.20351e+07	1.19895e+07	1.38615e+07	1.17369e+07	1.20287e+07	1.06955e+07	1.8461e+07	1.81775e+07	1.80035e+07	-	-
MWS0952	380.26	78.96	381.264	C18H40NO5P	[M-H]-	Dihydrosphingosine-1-Phosphate	Lipids	Sphingolipids	19794-97-9	1	3726.46	2612.43	3484.64	5229.37	3667.23	3637.57	24464.9	19732.3	30323.4	10684.7	10465.6	10742.8	C01120	ko00600,ko01100
Rfmb091	295.23	195.14	296.235	C18H32O3	[M-H]-	9S-Hydroxy-10E,12Z-octadecadienoic acid*	Lipids	Free fatty acids	15514-85-9	2	155635	223143	135337	215619	162890	174787	406122	425314	309619	195449	189809	192632	C14767	ko00591
pmb0863	492.31	184.07	491.301	C24H46NO7P	[M+H]+	LysoPC 16:2(2n isomer)	Lipids	LPC	-	1	481402	626855	473283	570888	418514	449670	921742	1.03927e+06	908657	496213	481758	490363	-	-
pmb0856	480.31	339.29	479.301	C23H46NO7P	[M+H]+	LysoPE 18:1(2n isomer)	Lipids	LPE	-	3	543683	981519	609541	475409	453734	280175	822599	1.07188e+06	1.25473e+06	632062	646960	629177	-	-
Lmhp010514	506.32	365.31	505.317	C25H48NO7P	[M+H]+	LysoPE 20:2(2n isomer)	Lipids	LPE	-	3	12540.2	29569.5	16099.4	12045.9	10604.3	9444.66	52183.1	51216.9	69940.9	26976.2	27784.5	27691.2	-	-
Rfmb087	311.22	293.21	312.23	C18H32O4	[M-H]-	9-Hydroxy-13-oxo-10-octadecenoic Acid	Lipids	Free fatty acids	-	3	18707.9	27653.7	14030.9	46176.5	14550.1	29369.5	105307	105068	70977.6	46956.8	48537.9	47643.1	-	-
Waln011222	554.34	255.23	555.354	C26H54NO9P	[M-H]-	2-(2,3-dihydroxypropoxy)-3-(((2-(dimethylamino)ethoxy)(hydroxy)phosphoryl)oxy)propyl palmitate	Lipids	LPE	-	2	113270	138828	134424	80916.1	60569.1	62719.8	140954	223398	193828	124109	121992	126171	-	-
pmb0874	478.29	337.27	477.286	C23H44NO7P	[M+H]+	LysoPE 18:2(2n isomer)	Lipids	LPE	-	1	814093	1.2483e+06	988381	920392	796458	637545	1.68352e+06	1.88497e+06	1.83502e+06	942645	947479	973156	-	-
Lmcn009539	293.25	293.25	294.256	C19H34O2	[M-H]-	E,E,Z-1,3,12-Nonadecatriene-5,14-diol	Lipids	Free fatty acids	-	2	2.71811e+06	6.00628e+06	1.91903e+06	1.79556e+06	2.97069e+06	2.46266e+06	7.27541e+06	6.25999e+06	5.31587e+06	4.29599e+06	4.31861e+06	4.43545e+06	-	-
pmd0160	454.29	313.27	453.286	C21H44NO7P	[M+H]+	LysoPE 16:0(2n isomer)	Lipids	LPE	-	1	1.73932e+06	3.7668e+06	2.80776e+06	2.59122e+06	2.19853e+06	1.7409e+06	9.99213e+06	1.19831e+07	1.2917e+07	5.69133e+06	5.89055e+06	5.75167e+06	-	-
pmp001284	331.28	313.27	330.277	C19H38O4	[M+H]+	Monopalmitin	Lipids	Glycerol ester	542-44-9	1	229760	943500	228506	223225	208802	177423	244501	284165	323186	343149	352267	355270	-	-
Lmhp008833	494.32	184.07	493.317	C24H48NO7P	[M+H]+	LysoPC 16:1(2n isomer)	Lipids	LPC	-	1	1.32698e+06	1.90643e+06	1.59516e+06	1.68981e+06	1.58383e+06	1.34584e+06	3.06012e+06	3.21878e+06	3.0315e+06	1.61546e+06	1.55792e+06	1.58356e+06	-	-
Waln010743	578.35	279.23	579.354	C28H54NO9P	[M-H]-	1-(2,3-dihydroxypropoxy)-3-(((2-(dimethylamino)ethoxy)(hydroxy)phosphoryl)oxy)propan-2-yl (11Z,14Z)-octadeca-11,14-dienoate	Lipids	LPE	-	1	7.37165e+06	1.11285e+07	8.36671e+06	1.18896e+07	9.90493e+06	9.17352e+06	1.77987e+07	2.05916e+07	1.7488e+07	1.05677e+07	1.09101e+07	1.09389e+07	-	-
mws0366	277.22	277.22	278.225	C18H30O2	[M-H]-	γ-Linolenic Acid*	Lipids	Free fatty acids	506-26-3	3	3.16612e+06	3.32088e+06	2.12275e+06	3.67716e+06	2.61053e+06	3.72043e+06	3.48464e+06	3.4665e+06	3.686e+06	2.9473e+06	2.83487e+06	2.89651e+06	C06426	ko00591,ko01040,ko01100
MW0168468	425.3	407.3	424.295	C21H45O6P	[M+H]+	1-Octadecyl Lysophosphatidic Acid	Lipids	Glycerol ester	52977-29-4	3	269573	347380	200217	243580	96865.6	154980	121211	291948	154910	187334	180481	181640	-	-
pmb0855	496.34	184.07	495.332	C24H50NO7P	[M+H]+	LysoPC 16:0	Lipids	LPC	17364-16-8	1	4.29695e+06	6.23338e+06	5.17549e+06	3.70896e+06	2.57828e+06	2.77644e+06	5.91901e+06	8.54636e+06	8.53339e+06	4.79258e+06	4.60442e+06	4.66817e+06	-	-
pma1303	492.31	184.07	491.301	C24H46NO7P	[M+H]+	LysoPC 16:2	Lipids	LPC	-	1	433539	616360	490241	535464	437315	483002	959485	1.00847e+06	876914	516858	507094	496120	-	-
MEDP1341	578.35	504.31	519.332	C26H50NO7P	[M+CH3COO]-	1-(9Z,12Z-octadecadienoyl)-sn-glycero-3-phosphocholine	Lipids	LPC	22252-07-9	3	3.97118e+07	4.49316e+07	4.23514e+07	4.36283e+07	40620700	4.08821e+07	5.74375e+07	5.89857e+07	5.5383e+07	4.79372e+07	4.60915e+07	4.65444e+07	-	-
Lmhp009590	508.34	184.07	507.332	C25H50NO7P	[M+H]+	LysoPC 17:1	Lipids	LPC	-	1	332122	508586	357669	343642	312737	291654	635155	702256	776291	374955	378911	390771	-	-
Lmhp008718	506.32	184.07	505.317	C25H48NO7P	[M+H]+	LysoPC 17:2	Lipids	LPC	-	1	1.17543e+06	1.60717e+06	1.127e+06	1.16381e+06	1.10156e+06	1.12487e+06	2.59198e+06	3.09789e+06	2.56853e+06	1.38295e+06	1.44406e+06	1.41625e+06	-	-
pmb2804	311.22	171.14	312.23	C18H32O4	[M-H]-	13S-Hydroperoxy-9Z,11E-octadecadienoic acid	Lipids	Free fatty acids	33964-75-9	3	36818.6	35862.6	28633.6	28404.1	22403.9	28821.3	72894.4	98981.1	61678.4	31385.2	31727.8	30327.3	C04717	ko00591,ko01100
mws0120	258.11	104.11	257.103	C8H20NO6P	[M+H]+	Choline Alfoscerate	Lipids	PC	28319-77-9	1	3.882e+06	4.08431e+06	4.30306e+06	3.43518e+06	3.76785e+06	4.11274e+06	3.60594e+06	4.05355e+06	3.5559e+06	3.45086e+06	3.58369e+06	3.42779e+06	C00670	ko00564,ko00565
MW0013619	546.4	133.09	523.4	C27H58NO6P	[M+Na]+	1-O-Octadecyl-2-O-methyl-sn-glycero-3-phosphocholine	Lipids	Glycerol ester	77286-66-9	3	42807	73585.1	52354.4	174772	141150	117570	229810	212640	271062	107334	112243	108067	-	-
mws0752	185.15	185.16	186.162	C11H22O2	[M-H]-	Undecylic Acid	Lipids	Free fatty acids	112-37-8	2	1.77688e+06	1.8395e+06	1.90732e+06	1.7266e+06	1.84215e+06	2.01388e+06	1.78234e+06	1.73846e+06	1.83043e+06	1.70235e+06	1.62873e+06	1.63719e+06	C17715	-
Lmhp010757	506.32	365.31	505.317	C25H48NO7P	[M+H]+	LysoPE 20:2	Lipids	LPE	-	3	10160.4	30922.2	16581.2	14002.5	13836.4	9985.1	52145.6	56543	64240.6	25977.1	27134.2	27173.1	-	-
MEDP1345	576.33	277.22	517.317	C26H48NO7P	[M+CH3COO]-	LysoPC(18:3(9Z,12Z,15Z))	Lipids	LPC	-	3	30532.5	41835.6	35374.7	36405.7	31176.9	32970.3	74286.1	85202.8	76708.6	41415.2	39287.3	40278.4	-	-
Lmhp009187	440.28	299.26	439.27	C20H42NO7P	[M+H]+	LysoPE 15:0	Lipids	LPE	-	1	133871	243921	195954	195517	152875	177184	873178	1.08664e+06	1.08592e+06	504655	479421	486644	-	-
Waln011524	554.35	255.23	555.354	C26H54NO9P	[M-H]-	1-(2,3-dihydroxypropoxy)-3-(((2-(dimethylamino)ethoxy)(hydroxy)phosphoryl)oxy)propan-2-yl palmitate	Lipids	LPE	-	1	307847	415771	371494	264602	195352	200301	406790	609135	532727	350100	356395	338035	-	-
Zmyn004714	297.24	183.14	298.251	C18H34O3	[M-H]-	Ricinoleic acid	Lipids	Free fatty acids	141-22-0	1	40786.4	58437.7	34033.5	30453.4	40834	23357.3	40564.5	30690	30779.3	30632.3	32262	30973.9	C08365	-
MW0169676	279.23	149.02	278.225	C18H30O2	[M+H]+	Pinolenic acid	Lipids	Free fatty acids	16833-54-8	3	3.54715e+07	3.32188e+07	3.6874e+07	3.51596e+07	3.26903e+07	3.416e+07	2.97575e+07	3.06371e+07	3.006e+07	2.99935e+07	3.08671e+07	2.91912e+07	-	-
Lmyn011997	337.31	337.31	338.318	C22H42O2	[M-H]-	Erucic acid	Lipids	Free fatty acids	112-86-7	3	1.54386e+06	473146	1.09579e+06	1.50878e+06	912062	735990	2.76092e+06	2.12625e+06	645246	956078	989700	1.01088e+06	C08316	ko01040
MWSslk132	285.21	223.21	286.214	C16H30O4	[M-H]-	Hexadecanedioic acid	Lipids	Free fatty acids	505-54-4	3	33026	30848.2	21676.4	21940.8	20113.4	18333	26794.5	19971.1	21654.3	21387.5	20534.8	20231.4	C19615	ko00073,ko01100
Lmhp010190	522.36	184.07	521.348	C26H52NO7P	[M+H]+	LysoPC 18:1(2n isomer)	Lipids	LPC	-	1	2.46013e+06	4.6268e+06	2.652e+06	2.66106e+06	2.25586e+06	1.78034e+06	4.51014e+06	4.98292e+06	5.07633e+06	2.56866e+06	2.50207e+06	2.65328e+06	-	-
Walp007188	334.3	88.08	333.288	C18H39NO4	[M+H]+	2-Aminooctadecane-1,5,7,17-tetraol	Lipids	Sphingolipids	-	2	35343	48752.7	28653	44234.8	38328.3	38797.5	38147.7	38062	30181	41481.3	40724.1	43136.5	-	-
Lmhp009464	466.29	325.27	465.286	C22H44NO7P	[M+H]+	LysoPE 17:1(2n isomer)	Lipids	LPE	-	3	65623.3	100977	68155.8	64371.6	62586.5	42831.8	124686	163908	177686	77354.4	81360.1	77280.1	-	-
Lmbn007891	313.24	183.14	314.246	C18H34O4	[M-H]-	Hydroxy ricinoleic acid	Lipids	Free fatty acids	-	3	10701.2	10509.9	7993.53	11353.8	8830.27	9451.75	17068.1	21203.9	16664.8	11051.9	10429.1	10631.7	-	-
pmb0864	426.26	285.24	425.254	C19H40NO7P	[M+H]+	LysoPE 14:0	Lipids	LPE	-	1	148024	307203	247234	223450	214093	182345	795334	976562	964815	408170	432228	414482	-	-
mws0359	241.22	241.22	242.225	C15H30O2	[M-H]-	Pentadecanoic Acid	Lipids	Free fatty acids	1002-84-2	3	1.76391e+06	2.07122e+06	1.4154e+06	1.2412e+06	1.09434e+06	1.10785e+06	1.71573e+06	2.20223e+06	2.16731e+06	1.39342e+06	1.46963e+06	1.38736e+06	C16537	-
Waln010192	576.33	277.22	577.338	C28H52NO9P	[M-H]-	2-(2,3-dihydroxypropoxy)-3-(((2-(dimethylamino)ethoxy)(hydroxy)phosphoryl)oxy)propyl (8E,11Z,14Z)-octadeca-8,11,14-trienoate	Lipids	LPE	-	1	28772.3	39807.8	33974.2	38514	34997.5	32147.7	81203.2	91272.6	71964.7	43979.3	46745.9	44549.9	-	-
Lmqn008369	595.26	152.99	596.296	C27H49O12P	[M-H]-	PI(18:2/0:0)	Lipids	Glycerol ester	-	3	151159	156591	106172	125002	102578	93011.7	194869	244767	286539	112443	119924	118425	-	-
pmb0865	518.32	184.07	517.317	C26H48NO7P	[M+H]+	LysoPC 18:3(2n isomer)	Lipids	LPC	-	1	330922	408579	283056	368290	308202	328936	714717	762004	657002	362797	382906	386718	-	-
MWS5231	243.16	181.16	244.167	C13H24O4	[M-H]-	Tridecanedioic acid	Lipids	Free fatty acids	505-52-2	1	255778	277244	216683	238111	177032	176407	212676	175935	203680	178465	189815	189016	-	-
MW0058413	494.32	184.07	493.317	C24H48NO7P	[M+H]+	1-(9Z-nonadecenoyl)-glycero-3-phosphoethanolamine	Lipids	Glycerol ester	-	3	695584	1.13939e+06	793596	1.07473e+06	1.00246e+06	867734	1.42628e+06	1.70203e+06	1.54845e+06	920038	923264	865961	-	-
pmb2406	510.36	184.07	509.348	C25H52NO7P	[M+H]+	LysoPC 17:0	Lipids	LPC	50930-23-9	2	127308	226887	142036	103102	85944.5	78870.5	209854	332279	344763	171869	174109	183760	-	-
Lmhp008801	476.28	335.26	475.27	C23H42NO7P	[M+H]+	LysoPE 18:3	Lipids	LPE	-	1	85765.8	126562	90935.8	89442.2	77184.5	63103.9	157215	193732	194199	96675.9	92461.8	99646	-	-
pmp001270	494.32	184.07	493.317	C24H48NO7P	[M+H]+	LysoPC 16:1	Lipids	LPC	76790-27-7	1	1.35385e+06	1.70423e+06	1.36204e+06	1.55346e+06	1.42531e+06	1.26321e+06	2.72766e+06	2.87852e+06	3.1468e+06	1.57046e+06	1.57598e+06	1.67919e+06	-	-
pmb0876	454.29	313.27	453.286	C21H44NO7P	[M+H]+	LysoPE 16:0	Lipids	LPE	53862-35-4	1	1.66541e+06	3.58941e+06	2.65422e+06	2.46214e+06	1.97192e+06	1.77916e+06	9.64391e+06	1.09863e+07	1.22437e+07	5.31286e+06	5.73334e+06	5.59399e+06	-	-
pmd0136	524.37	184.07	523.364	C26H54NO7P	[M+H]+	LysoPC 18:0(2n isomer)	Lipids	LPC	-	1	523728	681486	535184	307295	274192	213950	693873	1.06144e+06	1.16552e+06	723027	697919	754986	-	-
Zmyn004676	293.21	113.1	294.219	C18H30O3	[M-H]-	17-Hydroxylinolenic acid	Lipids	Free fatty acids	-	2	48067.2	59933.2	36183.4	58714.6	45870.4	50466.9	146331	152787	114361	61774.4	61757.9	57562.7	C16346	ko00592
MW0012982	540.33	241.22	481.317	C23H48NO7P	[M+CH3COO]-	1-Pentadecanoyl-sn-glycero-3-phosphocholine	Lipids	Glycerol ester	-	3	33554.9	45231.9	41000.7	27933.9	22990.8	25088.2	52506.3	81335.3	71299.1	41669.7	45175	43627.2	C04230	ko00564
mws0289	480.31	339.29	479.301	C23H46NO7P	[M+H]+	LysoPE 18:1	Lipids	LPE	89576-29-4	3	961881	1.81961e+06	1.13155e+06	848731	822812	533519	1.50289e+06	1.79409e+06	2.23276e+06	1.10644e+06	1.16722e+06	1.07853e+06	-	-
pmb2799	295.23	195.14	296.235	C18H32O3	[M-H]-	12,13-Epoxy-9-Octadecenoic Acid	Lipids	Free fatty acids	6799-85-5	3	22993.3	28740.7	17217	19111.6	16219	19649.1	52787.1	51157.2	29765.3	22829.1	23283.9	21504.7	C14826	ko00591,ko01100
Lmbn005369	295.23	195.14	296.235	C18H32O3	[M-H]-	13(S)-HODE;13(S)-Hydroxyoctadeca-9Z,11E-dienoic acid*	Lipids	Free fatty acids	10219-69-9	2	165650	211787	127771	206286	159926	155679	399177	405425	301303	187639	186972	201159	C14762	ko00591
Walp013004	337.27	263.24	336.266	C21H36O3	[M+H]+	Glycidyl Linoleate	Lipids	Glycerol ester	24305-63-3	1	141299	173849	136302	86970.4	98461.3	118635	312923	418122	350089	211436	213719	197525	-	-
YC512118	282.28	247.24	281.272	C18H35NO	[M+H]+	Oleamide (9-Octadecenamide)	Lipids	Free fatty acids	301-02-0	1	44654.3	89860.8	31394.5	44266.6	17296	18572.8	31005.3	28064	40668	32348.7	33937.9	35208.8	C19670	-
Walp006011	246.24	88.08	245.236	C14H31NO2	[M+H]+	2-Aminotetradecane-1,4-diol	Lipids	Sphingolipids	-	2	1.74638e+06	2.16528e+06	1.60318e+06	1.69949e+06	1.5053e+06	1.47986e+06	1.50858e+06	1.5334e+06	1.27842e+06	1.23096e+06	1.32644e+06	1.23165e+06	-	-
Lmbn005487	313.24	251.24	314.246	C18H34O4	[M-H]-	12,13-DHOME; (9Z)-12,13-Dihydroxyoctadec-9-enoic acid	Lipids	Free fatty acids	263399-35-5	3	17865.5	21046.2	13298.3	11105.8	10126.1	10771.3	15404.9	14655.3	13892.2	13320.4	12523.7	13654.1	C14829	ko00591
Zmyn004732	293.21	185.12	294.219	C18H30O3	[M-H]-	2R-hydroxy-9Z,12Z,15Z-octadecatrienoic acid	Lipids	Free fatty acids	-	2	30231.2	28309.5	23320.5	30373.1	13752.3	28148.2	82836.1	104455	74721.4	40195.7	40135	37028.2	C16342	ko00592
Lmhp008763	452.28	311.26	451.27	C21H42NO7P	[M+H]+	LysoPE 16:1(2n isomer)	Lipids	LPE	-	1	169504	233589	230412	193073	189806	154454	554266	624175	746546	279301	297075	306680	-	-
pmp001281	522.36	184.07	521.348	C26H52NO7P	[M+H]+	LysoPC 18:1	Lipids	LPC	-	1	4.31654e+06	7.71665e+06	5.01745e+06	3.75561e+06	3.68575e+06	3.06142e+06	8.97051e+06	8.31231e+06	9.93574e+06	4.84659e+06	4.89744e+06	5.27936e+06	-	-
Zmyn005252	285.24	239.24	286.251	C17H34O3	[M-H]-	3-Hydroxy-palmitic acid methyl ester	Lipids	Free fatty acids	51883-36-4	1	40452.5	41789.5	26928.4	31305.7	26361.9	25915.7	223476	255595	329697	69498.8	71961.5	76316.9	C11849	-
pmb2640	199.17	199.17	200.178	C12H24O2	[M-H]-	Dodecanoic acid (Lauric acid)	Lipids	Free fatty acids	143-07-7	1	581607	1.21671e+06	849528	1.35449e+06	1.06314e+06	985996	835404	653476	1.02406e+06	667796	729030	677431	C02679	ko00061,ko01100,ko01110
Lmhp009769	466.29	325.27	465.286	C22H44NO7P	[M+H]+	LysoPE 17:1	Lipids	LPE	-	3	64817.9	94478.4	73100.3	62632.4	62393.8	41207	128829	158928	176320	84695.1	85021.7	78050.8	-	-
Walp007043	274.27	88.08	273.267	C16H35NO2	[M+H]+	2-Aminohexadecane-1,4-diol	Lipids	Sphingolipids	-	2	2.00947e+07	2.51957e+07	1.99385e+07	1.98447e+07	2.10175e+07	2.31108e+07	1.91838e+07	2.01615e+07	1.84975e+07	3.16493e+07	3.0177e+07	2.87717e+07	-	-
Lmhp112042	355.28	263.24	354.277	C21H38O4	[M+H]+	1-Linoleoylglycerol	Lipids	Glycerol ester	2277-28-3	1	920343	957503	838594	515486	583640	767760	1.97675e+06	2.64519e+06	2.20482e+06	1.22777e+06	1.34432e+06	1.25417e+06	-	-
MWS2430	241.22	241.21	242.225	C15H30O2	[M-H]-	13-methylmyristic acid	Lipids	Free fatty acids	2485-71-4	3	1.64608e+06	1.94222e+06	1.30343e+06	1.20305e+06	1.0738e+06	1.04224e+06	1.581e+06	1.96471e+06	1.8985e+06	1.27676e+06	1.40594e+06	1.33857e+06	-	-
Lmhp008337	426.26	285.24	425.254	C19H40NO7P	[M+H]+	LysoPE 14:0(2n isomer)	Lipids	LPE	-	1	188691	355838	280633	290780	244683	226718	886876	1.20642e+06	1.06499e+06	448783	493384	463007	-	-
Lmhp009129	482.32	184.07	481.317	C23H48NO7P	[M+H]+	LysoPC 15:0(2n isomer)	Lipids	LPC	-	1	331750	438932	405826	270009	203229	224180	501501	753872	696362	390681	414117	376169	-	-
pmd0130	468.31	184.07	467.301	C22H46NO7P	[M+H]+	LysoPC 14:0	Lipids	LPC	20559-16-4	1	403777	549094	482989	356059	276011	267459	481673	708724	510386	416401	404920	378258	-	-
Walp007192	406.35	300.29	405.345	C22H47NO5	[M+H]+	2-aminodocoSane-1,6,19,20,21-pentaol	Lipids	Sphingolipids	-	2	421955	422998	409250	377388	394096	408625	333083	395364	308619	619978	676656	675831	-	-
Lmbn004240	329.23	199.13	330.241	C18H34O5	[M-H]-	9,10-Dihydroxy-12,13-epoxyoctadecanoic acid	Lipids	Free fatty acids	-	2	20041.6	25090.2	21153.7	15736.6	24180.9	22953	31006	80149.5	50402.1	29391.9	31533.9	28644.8	C14837	ko00591
Zmgn005057	297.24	183.01	298.251	C18H34O3	[M-H]-	9,10-Epoxyoctadecanoic Acid	Lipids	Free fatty acids	2443-39-2	3	647192	526610	526253	536866	598529	469954	969831	630225	516306	554741	542123	502992	C19418	ko00073
MW0141668	321.24	179.14	320.235	C20H32O3	[M+H]+	19(S)-HETE	Lipids	Free fatty acids	79551-85-2	3	35418.1	29253.5	33386.9	19861.7	16616.9	20435.9	70443.3	85740.3	98952.7	50245.6	53940.4	48931.9	C14749	ko00590,ko01100
Walp004752	218.21	88.08	217.204	C12H27NO2	[M+H]+	2-Aminododecane-1,4-diol	Lipids	Sphingolipids	-	1	1.99532e+06	2.08238e+06	1.55685e+06	1.48878e+06	1.40306e+06	1.45628e+06	1.06529e+06	1.50875e+06	1.10733e+06	1.1787e+06	1.15123e+06	1.06387e+06	-	-
pmd0147	548.37	184.07	547.364	C28H54NO7P	[M+H]+	LysoPC 20:2	Lipids	LPC	-	3	355145	484031	332621	292971	243778	226951	615407	620393	702110	360273	361627	395271	-	-
MEDL00392	580.36	506.32	521.348	C26H52NO7P	[M+CH3COO]-	1-(9Z-octadecenoyl)-sn-glycero-3-phosphocholine	Lipids	LPC	19420-56-5	3	1.2121e+06	1.79051e+06	1.50411e+06	1.08548e+06	972905	829425	2.36363e+06	2.2626e+06	2.73058e+06	1.44973e+06	1.52994e+06	1.37479e+06	-	-
MWS0552	239.2	223.03	240.209	C15H28O2	[M-H]-	Cis-10-Pentadecenoic Acid(C15:1)	Lipids	Free fatty acids	84743-29-3	2	2.21922e+06	2.20645e+06	1.64645e+06	2.16519e+06	1.95923e+06	1.87242e+06	2.13871e+06	1.61565e+06	1.23734e+06	1.20203e+06	1.27587e+06	1.3401e+06	-	-
Zmjn003398	227.13	183.14	228.136	C12H20O4	[M-H]-	2-Dodecenedioic acid	Lipids	Free fatty acids	6402-36-4	2	47969.6	61393.9	49444.4	64630.3	62732.9	44079.8	65310.4	51931.7	64959.5	42670.7	42519.9	38705.8	C16308	ko00592,ko01110
pmb0854	518.32	184.07	517.317	C26H48NO7P	[M+H]+	LysoPC 18:3	Lipids	LPC	-	1	257318	371472	290176	283395	264656	294353	664230	681566	587633	331438	365904	335724	-	-
MWSslk080	187.13	141.13	188.141	C10H20O3	[M-H]-	10-Hydroxydecanoic acid	Lipids	Free fatty acids	1679-53-4	1	1.33214e+06	1.55184e+06	1.52042e+06	1.52847e+06	1.34108e+06	1.26037e+06	1.90373e+06	2.52561e+06	2.44941e+06	1.42016e+06	1.39061e+06	1.27787e+06	C02774	-
mws0126	524.37	184.07	523.364	C26H54NO7P	[M+H]+	LysoPC 18:0	Lipids	LPC	19420-57-6	1	1.24907e+06	2.37249e+06	1.58704e+06	760519	717359	532160	1.62231e+06	2.36355e+06	2.97378e+06	1.53577e+06	1.64647e+06	1.71611e+06	-	-
MWSslk133	257.18	195.18	258.183	C14H26O4	[M-H]-	1,14-Tetradecanedioic Acid	Lipids	Free fatty acids	821-38-5	1	31318	29640.2	23711.2	25218.4	17805	18543.5	26461.6	16949.9	23458.7	20252.4	21185.9	18947.7	-	-
Lmhp008233	474.26	333.24	473.254	C23H40NO7P	[M+H]+	LysoPE 18:4	Lipids	LPE	-	3	3241.15	5314.26	3154.49	4993.15	3837.63	3016.81	9689.48	8003.95	6799.6	5321	4764.59	4965.12	-	-
Lmhp010515	510.36	184.07	509.348	C25H52NO7P	[M+H]+	LysoPC 17:0(2n isomer)	Lipids	LPC	-	2	59056.7	77987.8	55019.9	39000.6	29850.7	35395.3	76643.7	112629	119183	66828.6	61600.1	60082.8	-	-
MW0012805	468.31	327.29	467.301	C22H46NO7P	[M+H]+	1-Heptadecanoyl-sn-glycero-3-phosphoethanolamine	Lipids	Glycerol ester	-	3	32965.1	94359.8	45346.4	47826.4	38384	30815.3	241945	272570	347293	127317	142521	136185	-	-
mws2623	281.25	281.25	282.256	C18H34O2	[M-H]-	11-Octadecanoic acid(Vaccenic acid)	Lipids	Free fatty acids	506-17-2	3	1.42813e+07	2.40299e+07	9.74055e+06	1.31269e+07	1.02879e+07	1.30022e+07	1.8959e+07	1.28269e+07	1.16294e+07	1.28681e+07	1.20491e+07	1.1502e+07	C21944	-
pmb0889	279.23	95.09	278.225	C18H30O2	[M+H]+	Punicic acid (9Z,11E,13Z-octadecatrienoic acid)	Lipids	Free fatty acids	544-72-9	3	1.13588e+07	1.19465e+07	1.21989e+07	8.68659e+06	7.57498e+06	5.73652e+06	1.07684e+07	1.34099e+07	1.24494e+07	8.51456e+06	9.40031e+06	8.53044e+06	C08364	-
Lmhp012042	355.28	263.24	354.277	C21H38O4	[M+H]+	2-Linoleoylglycerol	Lipids	Glycerol ester	3443-82-1	1	899494	960040	830676	520513	615147	699066	1.80437e+06	2.51014e+06	2.19944e+06	1.17752e+06	1.32282e+06	1.27518e+06	-	-
Lmhp008885	440.28	299.26	439.27	C20H42NO7P	[M+H]+	LysoPE 15:0(2n isomer)	Lipids	LPE	-	1	147288	222136	212028	211131	160247	176302	823446	1.17259e+06	1.11267e+06	476028	516720	459734	-	-
Lmbn005662	295.23	171.1	296.235	C18H32O3	[M-H]-	9(10)-EpOME;(9R,10S)-(12Z)-9,10-Epoxyoctadecenoic acid	Lipids	Free fatty acids	16833-56-0	3	29195.8	38616.2	23334.8	29271.6	24137.7	24382.2	64992	63038.8	38624.2	26596.2	29462.9	29791.7	C14825	ko00591,ko01100
pmb2228	538.39	184.07	537.379	C27H56NO7P	[M+H]+	LysoPC 19:0	Lipids	LPC	108273-88-7	3	96305.2	107788	70929.8	46491.7	33972.1	34623.6	50943.9	48984	25441.4	34752.8	33979	38095.1	-	-
pmd0146	548.37	184.07	547.364	C28H54NO7P	[M+H]+	LysoPC 20:2(2n isomer)	Lipids	LPC	-	3	327335	504621	347996	298519	256751	223667	593796	636321	735313	389794	356679	402485	-	-
MWS1900	215.13	153.13	216.136	C11H20O4	[M-H]-	Undecanedioic acid	Lipids	Free fatty acids	1852-04-6	1	96560.1	94142.8	63877.2	64431	53817.6	45574.7	75794.1	54158.7	63987.4	52737.6	58618.8	52518.3	-	-
MWSmce549	303.25	57.07	302.246	C17H34O4	[M+H]+	1-Monomyristin	Lipids	Glycerol ester	589-68-4	1	613039	1.03723e+06	622206	678344	632431	448013	589477	662873	692870	516036	545895	478152	-	-
pme2827	239.24	223.24	240.245	C16H32O	[M-H]-	Palmitaldehyde	Lipids	Free fatty acids	629-80-1	3	8.29343e+06	8.45756e+06	9.23868e+06	9.29459e+06	8.31246e+06	9.03339e+06	8.21851e+06	8.67665e+06	7.10955e+06	4.44414e+06	4.3619e+06	3.90833e+06	C00517	ko00071
Zmjn004133	311.22	293.21	312.23	C18H32O4	[M-H]-	9S-Hydroperoxy-10E,12Z-octadecadienoic acid	Lipids	Free fatty acids	5502-91-0	3	66374.2	99257.7	53697.1	92307.1	41949.7	6789.18	129558	130241	80773.7	65915.7	67923.7	59505.3	C14827	ko00591,ko01100
pmb2319	482.32	184.07	481.317	C23H48NO7P	[M+H]+	LysoPC 15:0	Lipids	LPC	108273-89-8	1	352884	485769	408078	295825	219546	262160	562952	814279	723186	381021	435334	421271	-	-
pmb1650	279.23	149.13	278.225	C18H30O2	[M+H]+	Octadeca-11E,13E,15Z-trienoic acid	Lipids	Free fatty acids	25575-00-2	3	2.92218e+06	2.76233e+06	3.38157e+06	2.88438e+06	2.48325e+06	3.00178e+06	2.21247e+06	2.22483e+06	2.18771e+06	2.27787e+06	2.61532e+06	2.42087e+06	-	-
pmb0883	482.32	341.31	481.317	C23H48NO7P	[M+H]+	LysoPE 18:0	Lipids	LPE	69747-55-3	3	60434.5	242715	90409.8	76896.7	82302.2	56168.5	494139	507035	758787	341524	388048	348253	-	-
Lmxp010913	676.45	184.08	675.447	C35H66NO9P	[M+H]+	1-(9Z-Octadecenoyl)-2-(9-oxo-nonanoyl)-sn-glycero-3-phosphocholine	Lipids	Glycerol ester	-	2	502273	763616	464960	885160	834701	818200	1.07331e+06	1.14368e+06	929385	693160	606410	677500	-	-
Walp004906	262.24	88.08	261.23	C14H31NO3	[M+H]+	2-Aminotetradecane-1,11,13-triol	Lipids	Sphingolipids	-	1	694667	885798	441796	486606	599779	559529	610878	390766	336133	394198	443128	391688	-	-
MEDN0776	337.24	319.22	336.23	C20H32O4	[M+H]+	5,15-DiHETE	Lipids	Free fatty acids	82200-87-1	3	55794.1	77475.5	63419.6	38895.3	35642.3	31356.6	41515.6	40279.9	30942.7	34403.2	37970.5	39594.9	-	-
Lmhp008589	476.28	335.26	475.27	C23H42NO7P	[M+H]+	LysoPE 18:3(2n isomer)	Lipids	LPE	-	1	84337.1	115540	79383.4	80258.8	83645.5	74218.9	172670	204664	198433	88599.6	99056.7	101571	-	-
pmb0862	440.28	184.07	439.27	C20H42NO7P	[M+H]+	LysoPC 12:0	Lipids	LPC	20559-18-6	3	45193.6	114429	94496.3	162094	121106	170856	117841	132122	117406	97083.5	84126.2	90820.4	-	-
MWS3139	185.12	139.11	186.126	C10H18O3	[M-H]-	10-Hydroxy-2-Decenoic Acid	Lipids	Free fatty acids	14113-05-4	1	502344	526255	508398	439385	401245	371612	316793	543640	459675	381403	343722	395964	-	-
MW0016024	674.44	184.07	651.448	C33H66NO9P	[M+Na]+	Azelaoyl PAF	Lipids	Glycerol ester	354583-69-0	3	1.66106e+07	2.08584e+07	1.41343e+07	2.3905e+07	2.23917e+07	1.76867e+07	2.36744e+07	2.33571e+07	2.19334e+07	1.64896e+07	1.64093e+07	1.86017e+07	-	-
Waln010449	552.33	253.22	553.338	C26H52NO9P	[M-H]-	1-(2,3-dihydroxypropoxy)-3-(((2-(dimethylamino)ethoxy)(hydroxy)phosphoryl)oxy)propan-2-yl (E)-hexadec-9-enoate	Lipids	LPE	-	1	148797	198326	198638	179145	199238	161303	379460	360866	396917	223406	229477	199195	-	-
MWSmce539	315.25	185.12	314.246	C18H34O4	[M+H]+	Dibutyl sebacate	Lipids	Free fatty acids	109-43-3	2	281806	509901	126963	371739	103185	148192	180768	279965	81434.7	147253	164063	142508	-	-
Zmyn005384	299.26	253.26	300.266	C18H36O3	[M-H]-	2R-Hydroxyoctadecanoic Acid	Lipids	Free fatty acids	26633-48-7	2	206024	177084	128171	129646	118322	102347	2.37786e+06	2.1834e+06	3.54234e+06	723013	812457	836214	C03042	-
MW0055351	187.1	143.11	188.105	C9H16O4	[M-H]-	Nonic acid	Lipids	Free fatty acids	-	3	86935.6	73573.2	69157.1	71938.7	61378.7	78473.2	73431.9	49259.4	49422.7	51227.8	44939.6	45180.1	-	-
pmn001606	309.28	309.28	310.287	C20H38O2	[M-H]-	Eicosenoic acid	Lipids	Free fatty acids	26764-41-0	3	3.72362e+06	3.14442e+06	2.86314e+06	3.9495e+06	1.72946e+06	2.7065e+06	9.00648e+06	7.66866e+06	4.75344e+06	3.98337e+06	3.98335e+06	4.53619e+06	C16526	ko01040
Hmqp006235	516.3	184.07	515.301	C26H46NO7P	[M+H]+	LysoPC 18:4	Lipids	LPC	-	3	33761.1	38366.6	32032.9	34980.7	27229	31582.9	49879.4	63896.2	50702.7	33226.4	32253.3	37262.7	-	-
mws0367	277.22	277.22	278.225	C18H30O2	[M-H]-	α-Linolenic Acid*	Lipids	Free fatty acids	463-40-1	3	3.85839e+06	3.8993e+06	2.43903e+06	4.12274e+06	3.14165e+06	4.37867e+06	4.11827e+06	4.06821e+06	4.38578e+06	3.49586e+06	3.59018e+06	3.08923e+06	C06427	ko00592,ko01040,ko01100,ko01110
Walp012785	337.27	263.24	336.266	C21H36O3	[M+H]+	(Oxiran-2-yl)methyl octadeca-9,12-dienoate	Lipids	Glycerol ester	856386-19-1	1	139489	162148	134355	86462.7	86467.3	113012	291459	390281	324970	192315	221224	194920	-	-
MWS80006	311.22	293.21	312.23	C18H32O4	[M-H]-	9-Hydroperoxy-9Z,11E-Octadecadienoic Acid	Lipids	Free fatty acids	-	1	18975.7	18865.4	15380.4	16228.1	14766.5	16132.3	27481.4	26759.5	23970.7	18203.6	19662.4	16781.1	-	-
MWS4295	299.26	253.25	300.266	C18H36O3	[M-H]-	DL-2-hydroxystearic acid	Lipids	Free fatty acids	629-22-1	2	205595	184848	125390	128872	117934	103222	2.36134e+06	2.14188e+06	2.98678e+06	708097	806372	823003	-	-
pmn001694	329.23	229.15	330.241	C18H34O5	[M-H]-	9,10,13-Trihydroxy-11-Octadecenoic Acid	Lipids	Free fatty acids	29907-57-1	3	57719.3	71763.1	39469.8	53040.9	43748.3	34803.5	105994	126299	70082.4	53043	58202	49690.9	C14835	ko00591
Waln009920	576.33	277.22	577.338	C28H52NO9P	[M-H]-	1-(2,3-dihydroxypropoxy)-3-(((2-(dimethylamino)ethoxy)(hydroxy)phosphoryl)oxy)propan-2-yl (8E,11Z,14Z)-octadeca-8,11,14-trienoate	Lipids	LPE	-	1	8177.4	26420.6	16753.5	21648.8	17750.2	17340.1	34118.9	40045.7	32070.6	21567.3	21842.1	18808.5	-	-
pmd0143	552.4	184.07	551.395	C28H58NO7P	[M+H]+	LysoPC 20:0	Lipids	LPC	108341-80-6	3	44686.3	46890.5	71753.5	26293	27360.7	15988.9	50857.7	59726.5	69898.1	29118.2	33754.3	33648.3	-	-
Zmyn004449	309.21	171.1	310.214	C18H30O4	[M-H]-	9-Hydroxy-12-oxo-10(E),15(Z)-octadecadienoic acid	Lipids	Free fatty acids	-	2	15404.2	23818.1	11964.6	17651.8	9744.26	9481.98	35420.3	31223.6	21097.8	14299	13635	15972.2	C21923	ko00592,ko01110
MW0014593	335.26	179.14	334.251	C21H34O3	[M+H]+	(+/-)5,6-EET Methyl Ester	Lipids	Free fatty acids	122799-12-6	3	205790	221500	211616	147104	215178	128015	205895	220740	286503	393383	443610	377380	-	-
Lmhp010162	468.31	327.29	467.301	C22H46NO7P	[M+H]+	LysoPE 17:0	Lipids	LPE	-	2	11204.2	28829.5	17026.6	17324.1	13692.1	13104.9	91029.8	107448	129414	49782.6	53806.6	45223.9	-	-
Lmsn004901	367.36	367.36	368.365	C24H48O2	[M-H]-	Tetracosanoic Acid (Lignoceric acid)	Lipids	Free fatty acids	557-59-5	3	188924	111044	123240	211612	168183	85817.4	83807.8	203225	68845	99138.3	109716	118051	C08320	ko01040
pmf0297	297.32	183.21	298.324	C20H42O	[M-H]-	1-Eicosanol	Lipids	Free fatty acids	629-96-9	3	43238.2	51214.6	33576.1	31161.1	38396	24722.6	40809.6	32610.2	35337	27315.9	31803.5	27542.6	-	-
Walp007137	378.32	286.28	377.314	C20H43NO5	[M+H]+	2-AminoicoSane-1,6,18,19,20-pentaol	Lipids	Sphingolipids	-	2	42471.9	50035	33812	37649.9	41323.5	29698.3	39426.1	41688	29500.9	43529.1	45835.5	51565.7	-	-
Hmqp005455	297.24	81.07	296.235	C18H32O3	[M+H]+	15(R)-Hydroxylinoleic Acid	Lipids	Free fatty acids	177931-23-6	2	530526	874006	594957	373747	378927	211926	386001	349091	275376	321695	387252	355013	-	-
Zmzn003953	309.2	227.2	310.214	C18H30O4	[M-H]-	13(s)-hydroperoxy-(9z,11e,15z)-octadecatrienoic acid	Lipids	Free fatty acids	67597-26-6	3	360974	507890	405704	447048	361806	385973	501088	549730	457652	374353	451008	400719	C04785	ko00592,ko01100,ko01110
Lmbn004685	311.22	223.17	312.23	C18H32O4	[M-H]-	5S,8R-DiHODE; (5S,8R,9Z,12Z)-5,8-Dihydroxyoctadeca-9,12-dienoate	Lipids	Free fatty acids	-	2	11308.7	15336.9	9141.67	7835.65	7845.85	7203.92	8086.33	6898.22	8334.71	7434.24	9052.56	8167.33	C20186	ko00591
Lmhp011562	353.27	261.22	352.261	C21H36O4	[M+H]+	1-α-Linolenoyl-glycerol*	Lipids	Glycerol ester	-	3	28579.5	22609.7	8292.99	11909	10922.3	10649.4	17704.8	29267.2	20992	15286.1	18422.4	15647.8	-	-
Hmqn003054	329.23	311.22	330.241	C18H34O5	[M-H]-	9,10,11-Trihydroxy-12-octadecenoic acid	Lipids	Free fatty acids	61911-67-9	2	20695	15706.1	11029	8575.43	8639.71	6890.93	10216.8	11278.3	26994.8	9777.85	7974.04	8521.45	-	-
Lmhp009034	452.28	311.26	451.27	C21H42NO7P	[M+H]+	LysoPE 16:1	Lipids	LPE	-	1	193458	262874	256760	197494	191551	175740	575492	739093	712305	317901	370447	303836	-	-
Lmhp009349	502.29	361.27	501.286	C25H44NO7P	[M+H]+	LysoPE 20:4(2n isomer)	Lipids	LPE	-	2	8070.7	15436.1	13772	10327	9042.25	7304.24	13855.3	14703.9	19366.7	10257.3	11872.5	9602.13	-	-
pmb2791	309.21	209.05	310.214	C18H30O4	[M-H]-	9-Hydroperoxy-10E,12,15Z-octadecatrienoic acid	Lipids	Free fatty acids	111004-08-1	3	8814.89	12083.3	18955.2	9900.75	9532.11	9641.06	9133.81	9740.71	11702.4	8994.54	11271.5	10254.3	C16321	ko00592,ko01110
mws0474	229.14	211.13	230.152	C12H22O4	[M-H]-	Dodecanedioic aicd	Lipids	Free fatty acids	693-23-2	1	6603.3	5112.39	2899.39	4386.85	3245.64	2555.38	2724.13	4059.74	4301.13	4156.44	3399.63	4163.75	C02678	-
Lmhp010908	536.37	184.07	535.364	C27H54NO7P	[M+H]+	LysoPC 19:1	Lipids	LPC	-	1	110586	167506	116184	110646	98404.5	81085	250501	286955	297650	168445	133303	159409	-	-
Hmyn007168	483.27	255.23	484.28	C22H45O9P	[M-H]-	LysoPG 16:0	Lipids	Glycerol ester	-	3	3647.74	2466.07	2058.18	2602.87	2871.65	2233.34	3028.47	2710.22	2889.17	3426.54	2715.62	2945.03	-	-
mws0396	281.25	281.25	282.256	C18H34O2	[M-H]-	Elaidic Acid	Lipids	Free fatty acids	112-79-8	3	1.52865e+07	3.50983e+07	1.23765e+07	1.35655e+07	1.6129e+07	2.0608e+07	2.52201e+07	1.72265e+07	1.61273e+07	1.41848e+07	1.81864e+07	1.73812e+07	C01712	-
mws5045	215.17	169.16	216.173	C12H24O3	[M-H]-	12-Hydroxydodecanoic acid	Lipids	Free fatty acids	505-95-3	2	12574.2	17193.2	11634.6	18047.5	13665.6	11824.1	17648.6	17379.7	16350.8	15468.1	14058.6	18349.9	C08317	-
Walp007738	288.25	88.08	287.246	C16H33NO3	[M+H]+	14-Amino-15-hydroxy-11-methylpentadecanoic acid	Lipids	Sphingolipids	-	2	88704.3	72060.1	49774.1	84550.4	89007.6	112660	72337.1	134274	115656	111686	84488.6	99942	-	-
MW0061121	497.29	371.22	496.28	C23H45O9P	[M+H]+	1-(9Z-heptadecenoyl)-glycero-3-phospho-(1'-sn-glycerol)	Lipids	Glycerol ester	-	3	163444	202621	101846	159026	111062	42472.1	63006.6	118944	66968.9	106215	109088	82262.5	-	-
MWSHC20163	255.24	255.24	256.24	C16H32O2	[M-H]-	Cetostearic acid	Lipids	Free fatty acids	-	2	2.45035e+07	3.217e+07	2.95304e+07	2.5702e+07	3.11246e+07	3.16859e+07	3.36208e+07	33155522	2.68142e+07	2.34857e+07	3.1213e+07	3.05477e+07	-	-
Lmhp009497	502.29	361.27	501.286	C25H44NO7P	[M+H]+	LysoPE 20:4	Lipids	LPE	-	2	8894.13	11620.2	12939.1	11358.2	6101.98	8810.58	13408.5	16537.5	20400.6	11354.5	11955.6	8442.48	-	-
Lmhp011388	353.27	261.22	352.261	C21H36O4	[M+H]+	2-α-Linolenoyl-glycerol*	Lipids	Glycerol ester	55268-58-1	3	27025.5	21729.3	7680.38	12207.2	11563.4	9268.04	14627.1	31261	25627.2	14959.9	19710.7	13852.5	-	-
Lmhp007598	534.36	184.07	533.348	C27H52NO7P	[M+H]+	LysoPC 19:2(2n isomer)	Lipids	LPC	-	2	40004.9	95547.9	37584.9	55839.6	46054.7	36096.5	107992	127769	86141.9	38246.8	52908.1	58386.9	-	-
mws1488	255.23	237.22	256.24	C16H32O2	[M-H]-	Palmitic acid	Lipids	Free fatty acids	57-10-3	2	38128.6	52339	42229	37855.9	46346.5	47260.9	49112.4	50745.4	38209.6	31760.3	49619.2	48713.3	C00249	ko00061,ko00062,ko00071,ko00073,ko01040,ko01100,ko01212
Lmhp007840	534.36	184.07	533.348	C27H52NO7P	[M+H]+	LysoPC 19:2	Lipids	LPC	-	2	127295	90335.2	112550	158265	88632	94730.5	259384	443607	105377	115280	123631	74545.7	-	-
mws0361	253.22	235.21	254.225	C16H30O2	[M-H]-	Palmitoleic Acid	Lipids	Free fatty acids	373-49-9	3	11215.2	14779.8	5000.24	7342.91	10803.7	13870.7	15549.1	18956	9819.22	11258.5	6869.39	8411.26	C08362	ko00061,ko01100
mws0724	298.08	208.05	299.087	C10H13N5O6	[M-H]-	8-Hydroxyguanosine	Nucleotides and derivatives	Nucleotides and derivatives	3868-31-3	3	28297.8	33103.7	35549.7	22623.4	33705.4	19790.8	19272	26138.9	32248.4	22667	22575.9	22691.2	-	-
pme2651	742.07	620.02	743.076	C21H28N7O17P3	[M-H]-	NADP (Nicotinamide adenine dinucleotide phosphate)	Nucleotides and derivatives	Nucleotides and derivatives	53-59-8	3	696885	683219	623064	847531	717118	755027	608870	700571	710730	720970	708186	717291	C00006	ko00195,ko00480,ko00760,ko01100,ko01240
pme3337	384.12	252.07	383.108	C14H17N5O8	[M+H]+	Succinyladenosine	Nucleotides and derivatives	Nucleotides and derivatives	4542-23-8	2	645259	713278	474624	642483	643450	515702	576629	547138	628951	390107	396900	388238	-	-
Lmqn000780	606.08	384.98	607.082	C17H27N3O17P2	[M-H]-	Uridine 5'-diphospho-N-acetylglucosamine	Nucleotides and derivatives	Nucleotides and derivatives	528-04-1	2	9.0117e+06	9.83132e+06	1.13593e+07	9.25537e+06	9.17158e+06	1.15546e+07	6.81907e+06	7.79036e+06	5.9139e+06	8.65787e+06	8.43977e+06	8.56643e+06	C00043	ko00520,ko00524,ko01100,ko01250
pme2746	784.15	437.09	785.157	C27H33N9O15P2	[M-H]-	Riboflavin 5'-Adenosine Diphosphate	Nucleotides and derivatives	Nucleotides and derivatives	146-14-5	2	3.13267e+06	3.83695e+06	3.06779e+06	3.82895e+06	3.89594e+06	3.70403e+06	4.4498e+06	4.82816e+06	4.77335e+06	3.1598e+06	3.17477e+06	3.0824e+06	C00016	ko00740,ko01100,ko01110,ko01240
MWS2027	129.03	69	128.022	C4H4N2O3	[M+H]+	Barbituric acid;Malonylurea;2,4,6-Pyrimidinetrione	Nucleotides and derivatives	Nucleotides and derivatives	67-52-7	3	372158	387907	410853	308635	390370	385140	556252	478884	410708	543740	533415	551798	C00813	ko00240,ko01100
pme1178	284.1	152.06	283.092	C10H13N5O5	[M+H]+	Guanosine	Nucleotides and derivatives	Nucleotides and derivatives	118-00-3	1	1.50832e+07	1.71188e+07	1.45344e+07	1.37437e+07	2.07024e+07	1.1666e+07	6.26429e+06	7.71903e+06	7.23869e+06	9.64231e+06	9.48867e+06	9.85349e+06	C00387	ko00230,ko01100,ko01232,ko02010
pme1187	257.08	125.04	258.085	C10H14N2O6	[M-H]-	5-Methyluridine	Nucleotides and derivatives	Nucleotides and derivatives	1463-10-1	2	254346	230797	206224	158374	196317	134369	25092.6	22658.3	22251.6	116960	112763	116927	-	-
pme1119	269.09	137.05	268.081	C10H12N4O5	[M+H]+	Inosine	Nucleotides and derivatives	Nucleotides and derivatives	58-63-9	3	2.43904e+06	1.52468e+06	2.3683e+06	599053	1.10782e+06	496877	92153.4	109271	112068	1.01202e+06	983426	1.02782e+06	C00294	ko00230,ko01100,ko01232,ko02010
pme3967	312.13	180.09	311.123	C12H17N5O5	[M+H]+	2-(Dimethylamino)guanosine	Nucleotides and derivatives	Nucleotides and derivatives	2140-67-2	1	1.71999e+07	1.85781e+07	1.48131e+07	1.81067e+07	2.10693e+07	1.57047e+07	9.7239e+06	1.11032e+07	1.09736e+07	1.19885e+07	1.19988e+07	1.25092e+07	-	-
MWSmce333	284.1	152.06	283.092	C10H13N5O5	[M+H]+	Crotonoside; 2-Hydroxyadenosine	Nucleotides and derivatives	Nucleotides and derivatives	1818-71-9	3	8.32929e+06	9.13105e+06	8.15885e+06	5.94555e+06	1.00561e+07	5.30313e+06	3.60539e+06	3.80752e+06	3.84233e+06	7.0606e+06	7.39035e+06	7.03443e+06	C08432	-
pmb0197	298.11	166.07	297.107	C11H15N5O5	[M+H]+	N7-Methylguanosine	Nucleotides and derivatives	Nucleotides and derivatives	20244-86-4	3	1.32441e+06	1.33358e+06	1.34696e+06	1.18089e+06	1.10348e+06	807183	585555	651973	618720	756129	782890	799022	C20674	-
pmb0998	364.07	152.06	363.058	C10H14N5O8P	[M+H]+	Guanosine 5'-monophosphate	Nucleotides and derivatives	Nucleotides and derivatives	85-32-5	3	29528.1	40681.7	29861	63050.6	49647.4	74181.5	424475	625037	692082	147218	152694	156167	C00144	ko00230,ko01100,ko01232
Lmqp000329	296.07	104.11	295.057	C8H14N3O7P	[M+H]+	5-Aminoimidazole ribonucleotide	Nucleotides and derivatives	Nucleotides and derivatives	25635-88-5	1	5.1332e+06	4.8468e+06	5.66097e+06	3.7207e+06	4.56089e+06	5.39767e+06	4.52795e+06	4.34696e+06	4.88358e+06	4.91681e+06	4.7848e+06	4.62983e+06	-	-
pmb0374	136.06	119.04	135.054	C5H5N5	[M+H]+	2-Aminopurine	Nucleotides and derivatives	Nucleotides and derivatives	452-06-2	1	613666	699724	525858	353442	397054	273792	231038	226067	236412	313259	322014	302830	-	-
mws0609	344.04	150.04	345.047	C10H12N5O7P	[M-H]-	Guanosine 3',5'-cyclic monophosphate	Nucleotides and derivatives	Nucleotides and derivatives	7665-99-8	3	80410	41437.4	95202.8	38822	53470.4	39986.1	163791	241222	262113	77244.8	76275.8	81169.5	C00942	ko00230,ko01100
Zmmp000969	255.1	123.06	254.09	C11H14N2O5	[M+H]+	5-Ribofuranosylnicotinamide	Nucleotides and derivatives	Nucleotides and derivatives	107325-67-7	1	4.70864e+07	5.16544e+07	4.70084e+07	5.01209e+07	5.03653e+07	4.67655e+07	3.12151e+07	2.80079e+07	27381412	3.65005e+07	3.83676e+07	3.59382e+07	-	-
Hmhp001812	282.12	136.06	281.112	C11H15N5O4	[M+H]+	2'-O-Methyladenosine	Nucleotides and derivatives	Nucleotides and derivatives	2140-79-6	2	168965	121314	76294.1	123293	214005	86917.1	596164	648802	1.00657e+06	332033	313522	334555	-	-
pme0033	137.05	119.04	136.038	C5H4N4O	[M+H]+	Hypoxanthine	Nucleotides and derivatives	Nucleotides and derivatives	68-94-0	3	150966	100140	131001	86850.7	120000	46428.4	17069.3	35122	24521	88501.1	86479	93102.4	C00262	ko00230,ko01100,ko01232
pme1184	268.1	152.06	267.097	C10H13N5O4	[M+H]+	2'-Deoxyguanosine	Nucleotides and derivatives	Nucleotides and derivatives	961-07-9	3	2.51185e+06	2.92481e+06	2.10632e+06	1.96905e+06	2.55166e+06	1.74147e+06	704191	832437	792291	1.36179e+06	1.26028e+06	1.31335e+06	C00330	ko00230,ko01100,ko01232,ko02010
Zmfn000481	535.04	323.03	536.044	C14H22N2O16P2	[M-H]-	Uridine-5'-Diphosphate-D-Xylose	Nucleotides and derivatives	Nucleotides and derivatives	3616-06-6	3	261558	251386	345575	363627	437063	547451	501989	551616	381153	402461	378612	373000	C00190	ko00520,ko00908,ko01100,ko01250
mws0668	283.07	151.03	284.076	C10H12N4O6	[M-H]-	Xanthosine	Nucleotides and derivatives	Nucleotides and derivatives	146-80-5	1	5.94334e+06	7.18994e+06	6.30033e+06	8.14048e+06	5.81091e+06	5.59889e+06	3.46987e+06	4.50604e+06	3.76839e+06	4.53724e+06	4.2499e+06	4.21607e+06	C01762	ko00230,ko00232,ko01100,ko01110,ko01232,ko02010
mws0884	328.05	134.05	329.053	C10H12N5O6P	[M-H]-	Cyclic 3',5'-Adenylic acid	Nucleotides and derivatives	Nucleotides and derivatives	60-92-4	2	71782.4	159024	146312	428373	322979	292553	2.07859e+06	3.34658e+06	4.13143e+06	829802	841239	906515	C00575	ko00230,ko01100
MWS4525	166.07	124.05	165.065	C6H7N5O	[M+H]+	6-O-methylguanine	Nucleotides and derivatives	Nucleotides and derivatives	20535-83-5	3	317461	372100	308675	429184	329488	327698	316996	257594	218939	328534	343904	364136	-	-
pme3732	244.09	112.05	243.085	C9H13N3O5	[M+H]+	Cytidine	Nucleotides and derivatives	Nucleotides and derivatives	65-46-3	3	185873	155356	193413	256907	158193	107395	112855	112626	89284.6	142796	153780	139329	C00475	ko00240,ko01100,ko01232,ko02010
mws0248	243.06	110.02	244.07	C9H12N2O6	[M-H]-	Uridine	Nucleotides and derivatives	Nucleotides and derivatives	58-96-8	1	7.5229e+06	8.86179e+06	7.57258e+06	7.41816e+06	9.1683e+06	4.98457e+06	4.00571e+06	5.02266e+06	4.99097e+06	6.03585e+06	5.44525e+06	5.94774e+06	C00299	ko00240,ko01100,ko01232,ko02010
MWSslk257	324.06	112.05	323.052	C9H14N3O8P	[M+H]+	Cytidine 5'-monophosphate(Cytidylic acid)	Nucleotides and derivatives	Nucleotides and derivatives	63-37-6	3	45966.7	52861.1	55077.7	38918.4	22550.6	30074	42536.8	95503.3	52010.1	25173.9	23269.5	25915.1	C00055	ko00240,ko01100,ko01232
pmb0530	664.12	136.06	663.109	C21H27N7O14P2	[M+H]+	Nicotinic acid adenine dinucleotide	Nucleotides and derivatives	Nucleotides and derivatives	53-84-9	2	1.28157e+07	1.45111e+07	1.31003e+07	1.38583e+07	1.37924e+07	1.37018e+07	1.48409e+07	1.38156e+07	1.37918e+07	1.13428e+07	1.11305e+07	1.0182e+07	C00003	ko00190,ko00730,ko00760,ko01100,ko01240
mws0847	150.08	133.05	149.07	C6H7N5	[M+H]+	1-Methyladenine	Nucleotides and derivatives	Nucleotides and derivatives	5142-22-3	2	236790	235588	212542	252306	241105	182168	186415	160146	135106	185013	207938	201893	C02216	-
MWS5083	455.1	96.97	456.105	C17H21N4O9P	[M-H]-	Flavin Single Nucleotide(FMN)	Nucleotides and derivatives	Nucleotides and derivatives	6184-17-4	2	4.30637e+06	5.49796e+06	4.29666e+06	4.92479e+06	4.81975e+06	5.16978e+06	3.97777e+06	4.14989e+06	5.84215e+06	3.80402e+06	3.36636e+06	3.65695e+06	C00061	ko00190,ko00740,ko01100,ko01110,ko01240
mws0251	127.05	110.02	126.043	C5H6N2O2	[M+H]+	Thymine	Nucleotides and derivatives	Nucleotides and derivatives	65-71-4	3	873221	814212	1.35899e+06	726355	669836	842805	671045	890290	478912	698266	721447	639027	C00178	ko00240,ko01100,ko01232
pme0183	152.06	135.03	151.049	C5H5N5O	[M+H]+	Isoguanine	Nucleotides and derivatives	Nucleotides and derivatives	3373-53-3	3	538810	614680	534695	621173	556551	470421	342172	277536	343615	404974	447743	455243	-	-
pme3188	323.03	211	324.036	C9H13N2O9P	[M-H]-	Uridine 5'-monophosphate	Nucleotides and derivatives	Nucleotides and derivatives	58-97-9	2	119025	56466.7	137439	127699	75702.5	139479	331105	328719	378605	160454	173503	182179	C00105	ko00240,ko01100,ko01232,ko01240
MW0103532	755.08	415.1	756.082	C20H27N10O16P3	[M-H]-	Diadenosine triphosphate	Nucleotides and derivatives	Nucleotides and derivatives	-	3	76477.6	89508.1	55778.5	102171	95138.9	85057.6	101444	94215.4	75323.2	57101.5	64933.8	63471.4	-	-
MWSmce116	252.1	136.06	251.102	C10H13N5O3	[M+H]+	5'-Deoxyadenosine	Nucleotides and derivatives	Nucleotides and derivatives	4754-39-6	2	251378	246070	253005	232409	277858	243370	154673	238370	252351	181628	159068	165697	C05198	-
pme3882	227.07	184.06	228.075	C9H12N2O5	[M-H]-	2'-Deoxyuridine	Nucleotides and derivatives	Nucleotides and derivatives	951-78-0	3	52046.8	43207.2	49277.9	41890.8	34614.4	38352.9	15846.5	23115	22401.8	30537.4	27954.7	26607.7	C00526	ko00240,ko01100,ko01232,ko02010
MWS5173	112.05	70.03	111.043	C4H5N3O	[M+H]+	Isocytosine	Nucleotides and derivatives	Nucleotides and derivatives	108-53-2	3	348090	419822	294910	422969	384362	373743	485055	487476	406089	282095	318512	321634	-	-
pmc0066	333.06	137.05	332.052	C10H13N4O7P	[M+H]+	2'-Deoxyinosine-5'-monophosphate	Nucleotides and derivatives	Nucleotides and derivatives	3393-18-8	3	3.01334e+06	1.98213e+06	3.4514e+06	1.2572e+06	1.2846e+06	2.43388e+06	2.29319e+06	1.3699e+06	1.58265e+06	2.99154e+06	2.98197e+06	3.38432e+06	C06196	ko00230,ko01232
mws0976	243.06	153.03	244.07	C9H12N2O6	[M-H]-	β-Pseudouridine	Nucleotides and derivatives	Nucleotides and derivatives	1445-07-4	2	2.5338e+06	1.60997e+06	2.08205e+06	2.3409e+06	2.24428e+06	2.16226e+06	2.05353e+06	1.65346e+06	2.29526e+06	1.95353e+06	1.76241e+06	2.04242e+06	C02067	ko00240,ko01100
Lmcp002302	312.13	180.09	311.123	C12H17N5O5	[M+H]+	N6-(2-Hydroxyethyl)adenosine	Nucleotides and derivatives	Nucleotides and derivatives	4338-48-1	2	1.76879e+07	1.72557e+07	1.35133e+07	1.95559e+07	1.93512e+07	1.47139e+07	1.00975e+07	1.15337e+07	8.84046e+06	1.16167e+07	1.14374e+07	1.30846e+07	-	-
MW0103708	606.07	384.98	607.082	C17H27N3O17P2	[M-H]-	Uridine-5'-diphospho-N-acetylgalactosamine	Nucleotides and derivatives	Nucleotides and derivatives	-	3	3.86684e+06	3.77232e+06	4.25572e+06	4.23818e+06	4.24294e+06	3.74304e+06	3.65517e+06	3.54069e+06	3.69963e+06	3.09586e+06	3.48984e+06	3.05165e+06	C00203	ko00520,ko01100,ko01250
pmb2922	565.05	323.03	566.055	C15H24N2O17P2	[M-H]-	Uridine 5'-diphospho-D-glucose	Nucleotides and derivatives	Nucleotides and derivatives	133-89-1	1	4.98464e+06	6.00983e+06	6.45295e+06	5.90078e+06	7.08319e+06	6.95784e+06	9.76449e+06	1.14994e+07	9.68025e+06	6.08738e+06	7.06181e+06	6.82095e+06	C00029	ko00040,ko00052,ko00053,ko00500,ko00520,ko00524,ko00561,ko00908,ko01100,ko01110,ko01240,ko01250
pmb0981	348.07	136.06	347.063	C10H14N5O7P	[M+H]+	Adenosine 5'-monophosphate	Nucleotides and derivatives	Nucleotides and derivatives	61-19-8	3	3.94086e+06	3.41605e+06	5.0843e+06	3.50642e+06	2.97244e+06	2.40379e+06	5.44088e+06	3.37821e+06	3.16734e+06	2.83525e+06	2.73904e+06	3.16648e+06	C00020	ko00230,ko00908,ko01100,ko01110,ko01232,ko01240
pme3968	166.07	149.05	165.065	C6H7N5O	[M+H]+	7-Methylguanine	Nucleotides and derivatives	Nucleotides and derivatives	578-76-7	3	33479.6	33464.9	25889.2	18467.8	22205.1	10638.8	20759.1	32798.7	39807.1	20465.6	22557.6	23890.8	C02242	-
pme0256	151.03	108.02	152.033	C5H4N4O2	[M-H]-	Xanthine	Nucleotides and derivatives	Nucleotides and derivatives	69-89-6	1	335988	686515	602124	549770	594901	309173	610512	880204	559427	363524	417841	368437	C00385	ko00230,ko00232,ko01100,ko01110,ko01232
pme1474	298.1	136.06	297.09	C11H15N5O3S	[M+H]+	5'-Deoxy-5'-(methylthio)adenosine	Nucleotides and derivatives	Nucleotides and derivatives	2457-80-9	1	1.19211e+06	1.50151e+06	1.25559e+06	1.42361e+06	1.44222e+06	1.60805e+06	1.72264e+06	1.72164e+06	1.58162e+06	1.57406e+06	1.38442e+06	1.36097e+06	C00170	ko00270,ko00908,ko01100
pme2117	426.02	158.93	427.029	C10H15N5O10P2	[M-H]-	Adenosine 5'-diphosphate	Nucleotides and derivatives	Nucleotides and derivatives	58-64-0	3	2.01888e+06	1.97316e+06	1.84695e+06	1.68007e+06	1.60209e+06	1.89884e+06	1.96703e+06	1.84377e+06	1.68185e+06	1.92347e+06	1.63396e+06	1.77571e+06	C00008	ko00190,ko00195,ko00230,ko00908,ko01100,ko01110,ko01232,ko01240
mws1060	267.07	135.03	268.081	C10H12N4O5	[M-H]-	9-(Arabinosyl)hypoxanthine	Nucleotides and derivatives	Nucleotides and derivatives	7013-16-3	1	3.47369e+07	2.82476e+07	3.14989e+07	1.2043e+07	2.03259e+07	7.75969e+06	1.33384e+06	1.71281e+06	1.86789e+06	15543980	1.32308e+07	1.40253e+07	-	-
MWSmce295	245.07	113.03	244.07	C9H12N2O6	[M+H]+	1-beta-D-Arabinofuranosyluracil	Nucleotides and derivatives	Nucleotides and derivatives	3083-77-0	3	1.87958e+06	1.19444e+06	1.84117e+06	1.30006e+06	1.81033e+06	832715	1.59932e+06	1.28592e+06	1.35573e+06	1.20656e+06	1.25693e+06	1.06281e+06	C16908	-
pme3961	252.11	136.06	251.102	C10H13N5O3	[M+H]+	2'-Deoxyadenosine	Nucleotides and derivatives	Nucleotides and derivatives	958-09-8	2	322876	283081	283109	371941	394678	195400	251348	380367	410132	249107	271024	296109	C00559	ko00230,ko01100,ko01232,ko02010
pme0230	268.1	136.06	267.097	C10H13N5O4	[M+H]+	Adenosine	Nucleotides and derivatives	Nucleotides and derivatives	58-61-7	1	2.80002e+06	3.25025e+06	1.82642e+06	1.09961e+06	1.3506e+06	802625	773921	681570	1.05197e+06	1.32038e+06	1.23919e+06	1.1102e+06	C00212	ko00230,ko01100,ko01232,ko02010
mws0255	112.05	95.02	111.043	C4H5N3O	[M+H]+	Cytosine	Nucleotides and derivatives	Nucleotides and derivatives	71-30-7	3	150135	208815	167871	222015	193562	152205	195021	187756	256553	177245	207934	206909	C00380	ko00240,ko01100,ko01232
MW0103598	451	209.01	428.013	C10H14N4O11P2	[M+Na]+	Inosine diphosphate	Nucleotides and derivatives	Nucleotides and derivatives	86-04-4	3	25048.7	16091.4	12743.5	14371.5	14697.7	14158.3	11509.5	9771.35	20589.1	10351.8	9217.1	11005.7	C00104	ko00230,ko01100,ko01232
mws0874	346.06	211	347.063	C10H14N5O7P	[M-H]-	3'-Adenylic Acid	Nucleotides and derivatives	Nucleotides and derivatives	84-21-9	2	132409	130672	136187	126609	104218	71555.6	237136	164008	197404	115916	119414	136516	C01367	ko00230,ko01100
pme3007	402.99	158.93	404.002	C9H14N2O12P2	[M-H]-	Uridine 5'-diphosphate	Nucleotides and derivatives	Nucleotides and derivatives	27821-45-0	1	1.08729e+06	1.29575e+06	1.25654e+06	1.22556e+06	1.15014e+06	1.388e+06	2.27434e+06	2.55937e+06	2.38061e+06	1.58183e+06	1.58426e+06	1.3419e+06	C00015	ko00240,ko00908,ko01100,ko01232,ko01240
pme1109	152.06	135.03	151.049	C5H5N5O	[M+H]+	Guanine	Nucleotides and derivatives	Nucleotides and derivatives	73-40-5	2	98562.5	107701	185290	77153	125326	101617	135560	135965	179521	114347	129263	107429	C00242	ko00230,ko01100,ko01232
pmc0281	400.15	136.06	399.139	C15H21N5O8	[M+H]+	Ribosyladenosine	Nucleotides and derivatives	Nucleotides and derivatives	-	3	232603	299034	252725	294679	289961	303603	362420	421507	364168	190447	207018	230338	-	-
MWSmce613	489.12	264.04	488.107	C14H26N4O11P2	[M+H]+	Citicoline	Nucleotides and derivatives	Nucleotides and derivatives	987-78-0	3	65477.5	206919	128542	39416.9	163038	139233	79976.7	48316.1	59388.3	56668	52806.7	63905.3	C00307	ko00564,ko01100
pmb0532	349.05	137.05	348.047	C10H13N4O8P	[M+H]+	Inosine 5'-monophosphate	Nucleotides and derivatives	Nucleotides and derivatives	131-99-7	3	273513	265710	352595	236260	259851	173669	386368	224755	208612	189736	207870	233485	C00130	ko00230,ko01100,ko01110,ko01232,ko01240
MWS2910	242.11	126.07	241.106	C10H15N3O4	[M+H]+	5-Methyl-2'-Deoxycytidine	Nucleotides and derivatives	Nucleotides and derivatives	838-07-3	3	225066	168597	231815	244042	238721	197036	829310	515626	501892	279795	235919	289027	C03592	-
pme1373	306.05	110.04	307.057	C9H14N3O7P	[M-H]-	2'-Deoxycytidine-5'-monophosphate	Nucleotides and derivatives	Nucleotides and derivatives	1032-65-1	3	159081	154090	129440	128257	127215	168390	102721	186101	158105	90282.8	86007.6	105296	C00239	ko00240,ko01100,ko01232
pme2776	253.09	137.05	252.086	C10H12N4O4	[M+H]+	2'-Deoxyinosine	Nucleotides and derivatives	Nucleotides and derivatives	890-38-0	3	211778	197439	190245	92172.6	194555	95351.5	37961	46335.9	30745.6	81402.8	87295.3	69982.1	C05512	ko00230,ko01100,ko01232,ko02010
ML10180524	244.09	112.05	243.085	C9H13N3O5	[M+H]+	Cytarabine	Nucleotides and derivatives	Nucleotides and derivatives	147-94-4	3	371529	274482	307776	477125	339539	222720	232828	236057	228129	215033	200393	248307	C02961	-
mws0872	280.11	148.06	281.112	C11H15N5O4	[M-H]-	1-Methyladenosine	Nucleotides and derivatives	Nucleotides and derivatives	15763-06-1	3	22186.3	15564.8	17447.9	22079.5	16850.2	11671.5	13696.7	8041.09	13832.1	19717.5	17970	15598.8	C02494	-
mws1641	165.04	120.02	164.033	C6H4N4O2	[M+H]+	Lumazine	Nucleotides and derivatives	Nucleotides and derivatives	487-21-8	3	54247.1	63338.3	40548.1	31179.4	44729.4	26652.5	26641.2	28462.3	34829.6	23357.5	29941.3	27479	C03212	-
mws1715	252.11	136.06	251.102	C10H13N5O3	[M+H]+	Cordycepin (3'-Deoxyadenosine)	Nucleotides and derivatives	Nucleotides and derivatives	73-03-0	2	195169	220927	181687	215610	273343	138926	177579	247756	284013	192243	153710	158379	C08431	-
pme1266	167.06	124.05	166.049	C6H6N4O2	[M+H]+	3-Methylxanthine	Nucleotides and derivatives	Nucleotides and derivatives	1076-22-8	3	40373.2	35230.9	47987	61888.2	65668.9	48812.9	42317.4	53493.5	66790.7	57877.9	45093.6	49446.9	C16357	ko00232,ko01100,ko01110
Wayn002083	326.12	164.07	327.131	C15H21NO7	[M-H]-	N-(1-Deoxy-1-fructosyl)Phenylalanine	Nucleotides and derivatives	Nucleotides and derivatives	-	2	154622	139465	130678	104420	118555	79393	108328	106144	113700	121726	127407	99256.4	-	-
MWSslk102	155.01	119.04	154.005	C5H3ClN4	[M+H]+	6-Chloropurine	Nucleotides and derivatives	Nucleotides and derivatives	87-42-3	3	445365	466664	389235	361806	447119	485884	389722	467780	293192	276133	357943	325061	-	-
pme0264	243.1	127.05	242.09	C10H14N2O5	[M+H]+	Thymidine	Nucleotides and derivatives	Nucleotides and derivatives	50-89-5	3	216393	206150	218417	104575	127904	81329.7	61975.5	54068.5	78905.9	114644	93032.5	90973.1	C00214	ko00240,ko01100,ko01232
pmb2507	213.02	96.97	214.024	C5H11O7P	[M-H]-	2-Deoxyribose-1-phosphate	Nucleotides and derivatives	Nucleotides and derivatives	17210-42-3	3	5.55522e+06	5.67212e+06	7.8187e+06	4.26799e+06	5.53751e+06	1.017e+07	7.05295e+06	6.36082e+06	7.25344e+06	1.17333e+07	1.29697e+07	1.52318e+07	C00672	ko00030,ko00240,ko01100
MW0103583	604.07	237.09	605.077	C16H25N5O16P2	[M-H]-	Guanosine diphosphate mannose	Nucleotides and derivatives	Nucleotides and derivatives	3123-67-9	3	35451.5	34391.7	29667.3	26997.9	37148.6	51805.5	11156.6	15390	19177.6	18647	22321.3	24883.2	C00096	ko00051,ko00053,ko00510,ko00520,ko01100,ko01110,ko01240,ko01250
mws1409	579.03	403	580.034	C15H22N2O18P2	[M-H]-	Uridine-5'-diphosphoglucuronic acid	Nucleotides and derivatives	Nucleotides and derivatives	-	3	1.58801e+06	2.48847e+06	2.46234e+06	1.40529e+06	1.28018e+06	1.73854e+06	2.01444e+06	1.89876e+06	1.67595e+06	1.52922e+06	1.52904e+06	1.94887e+06	-	-
pme2801	167.06	150.03	166.049	C6H6N4O2	[M+H]+	7-Methylxanthine	Nucleotides and derivatives	Nucleotides and derivatives	552-62-5	3	62960.4	75558.4	60946.9	74041.8	82457.6	67621.7	51701.5	58143	53000.3	50847.6	66821.5	53123.4	C16353	ko00232,ko01100,ko01110
mws0572	126.07	109.04	125.059	C5H7N3O	[M+H]+	5-Methylcytosine	Nucleotides and derivatives	Nucleotides and derivatives	554-01-8	3	74300.9	97285.8	57980.8	131680	99101.9	65725.2	119181	135973	114371	63058.7	63075.8	81943	C02376	ko00240,ko01100
pme0166	167.06	110.03	166.049	C6H6N4O2	[M+H]+	1-Methylxanthine	Nucleotides and derivatives	Nucleotides and derivatives	6136-37-4	3	10929.8	12513.1	11007	13319	17737.3	15049.3	22232.9	13475	14867.6	10504.9	9537.45	13070	C16358	ko00232,ko01100,ko01110
pme3184	332.08	136.06	331.068	C10H14N5O6P	[M+H]+	2'-Deoxyadenosine-5'-monophosphate	Nucleotides and derivatives	Nucleotides and derivatives	653-63-4	3	126294	57919.2	123135	115289	142249	127308	156460	173436	142369	192161	137506	142679	C00360	ko00230,ko01100,ko01232
pme0257	111.02	67.03	112.027	C4H4N2O2	[M-H]-	Uracil	Nucleotides and derivatives	Nucleotides and derivatives	66-22-8	3	31887	33380.7	31859	45555	44695.3	62927	45301.3	88259	45626.7	52035	40693.6	31416.6	C00106	ko00240,ko00410,ko00770,ko01100,ko01232
MWS4354	282.12	150.08	281.112	C11H15N5O4	[M+H]+	N6-methyladenosine	Nucleotides and derivatives	Nucleotides and derivatives	1867-73-8	2	908084	867062	1.03698e+06	906858	904579	787870	489482	602666	596045	621559	1.15662e+06	774521	-	-
MW0168255	350.14	131.04	351.154	C15H21N5O5	[M-H]-	n6-(cis-hydroxyisopentenyl)adenosine	Nucleotides and derivatives	Nucleotides and derivatives	-	3	412526	372011	382535	456331	563381	423997	414592	435931	523038	383174	469190	226729	-	-
mws0192	117.02	73.03	118.027	C4H6O4	[M-H]-	Succinic acid	Organic acids	Organic acids	110-15-6	1	1.06544e+07	4.71413e+06	1.00127e+07	1.09524e+07	6.2419e+06	9.37786e+06	1.14549e+07	4.10806e+06	1.28933e+07	8.80055e+06	8.82679e+06	8.73429e+06	C00042	ko00020,ko00190,ko00250,ko00310,ko00350,ko00360,ko00620,ko00630,ko00640,ko00650,ko00760,ko00920,ko01100,ko01110,ko01200
MW0105037	189.15	69.07	188.141	C10H20O3	[M+H]+	3-Hydroxydecanoic acid	Organic acids	Organic acids	14292-26-3	3	594622	760038	787155	776036	692715	585569	722179	1.08883e+06	1.44954e+06	654928	663497	658662	-	-
Zmgn000503	133.05	71.01	134.058	C5H10O4	[M-H]-	2,3-Dihydroxy-3-Methylbutanoic Acid	Organic acids	Organic acids	1756-18-9	2	2.60759e+07	2.41269e+07	2.38976e+07	2.15583e+07	2.50842e+07	2.36868e+07	2.3528e+07	2.46116e+07	2.36015e+07	2.5425e+07	2.58149e+07	2.56935e+07	C04039	-
mws0147	117.06	59.01	118.063	C5H10O3	[M-H]-	β-Hydroxyisovaleric acid	Organic acids	Organic acids	625-08-1	3	421423	418436	410069	409158	410959	312269	297482	464753	407789	243427	246130	242008	C20827	ko00280,ko01100
Zmyn000453	191.02	111.01	192.027	C6H8O7	[M-H]-	Isocitric Acid	Organic acids	Organic acids	320-77-4	1	9.90702e+06	1.06938e+07	1.28723e+07	1.07983e+07	1.06864e+07	1.23009e+07	1.07969e+07	1.19597e+07	9.57733e+06	1.0391e+07	1.03473e+07	1.01825e+07	C00311	ko00020,ko00630,ko01100,ko01110,ko01200,ko01210,ko01230,ko01240
Lmbn002072	159.07	97.07	160.074	C7H12O4	[M-H]-	2-Propylsuccinic acid	Organic acids	Organic acids	618-57-5	1	305032	226693	337584	307441	420089	269294	285757	425390	371049	244734	247101	250645	C16657	-
MWSmce583	165.02	91.02	166.027	C8H6O4	[M-H]-	Piperonylic acid	Organic acids	Organic acids	94-53-1	3	2.84155e+06	2.93299e+06	2.94527e+06	2.62176e+06	3.04058e+06	3.03689e+06	2.81861e+06	2.88551e+06	2.39677e+06	1.3293e+06	1.36239e+06	1.30957e+06	-	-
MW0108927	230.07	98.97	229.062	C6H15NO6S	[M+H]+	N-Tris(hydroxymethyl)methyl-2-aminoethanesulfonic acid	Organic acids	Organic acids	7365-44-8	3	416289	825371	765012	479689	818754	820391	688357	672423	510852	969644	1.00934e+06	988786	C05353	-
Wmzn000227	145.06	109.04	146.058	C6H10O4	[M-H]-	2,2-Dimethylsuccinic acid	Organic acids	Organic acids	597-43-3	1	512114	505833	566354	743741	707855	733672	608633	644958	706757	659676	648201	633626	-	-
Lmmn003323	271.23	225.22	272.235	C16H32O3	[M-H]-	2-Hydroxyhexadecanoic acid	Organic acids	Organic acids	764-67-0	1	881069	1.01286e+06	783302	712381	678474	594650	5.10276e+06	5.21902e+06	7.41146e+06	2.01195e+06	1.92442e+06	1.92952e+06	-	-
mws0237	187.1	125.1	188.105	C9H16O4	[M-H]-	Azelaic acid	Organic acids	Organic acids	123-99-9	1	3.80348e+06	4.22036e+06	2.57574e+06	1.98803e+06	2.45332e+06	1.68135e+06	3.70982e+06	2.81344e+06	3.6554e+06	2.53995e+06	2.67115e+06	2.61379e+06	C08261	-
MW0105006	189.04	101.06	190.048	C7H10O6	[M-H]-	1,3,4-Trihydroxy-5-oxocyclohexane-1-carboxylic acid	Organic acids	Organic acids	-	3	441349	300923	395501	292231	275105	382219	359186	303294	337496	349978	341465	332656	-	-
pme2550	173.01	129.02	174.016	C6H6O6	[M-H]-	Cis-Aconitic acid	Organic acids	Organic acids	585-84-2	3	3.21101e+06	3.26648e+06	2.72004e+06	4.27892e+06	2.76487e+06	4.5898e+06	3.6713e+06	3.42564e+06	4.08852e+06	2.68081e+06	2.54422e+06	2.63633e+06	C00417	ko00020,ko00630,ko00660,ko01100,ko01110,ko01210
pmb2826	147.03	87.01	148.037	C5H8O5	[M-H]-	L-Citramalic acid	Organic acids	Organic acids	6236-09-5	3	1.67398e+06	1.52273e+06	1.65867e+06	1.41965e+06	1.53946e+06	2.15625e+06	1.34038e+06	1.33711e+06	1.44971e+06	1.30641e+06	1.26858e+06	1.3402e+06	C02614	ko00660,ko01100
mws0567	146.09	87.04	145.085	C5H11N3O2	[M+H]+	4-Guanidinobutyric acid	Organic acids	Organic acids	463-00-3	3	4.42352e+06	4.49115e+06	4.00185e+06	4.7423e+06	5.14984e+06	4.14498e+06	3.96808e+06	4.68788e+06	4.49988e+06	3.32052e+06	3.51018e+06	3.41213e+06	C01035	ko00330,ko01100
pme0278	191.1	128.07	190.095	C7H14N2O4	[M+H]+	2,6-Diaminooimelic acid	Organic acids	Organic acids	583-93-7	3	1.5802e+06	1.75293e+06	1.55005e+06	1.8506e+06	1.63536e+06	1.35704e+06	2.08776e+06	1.92258e+06	2.08067e+06	1.68278e+06	1.76317e+06	1.78051e+06	C00666	ko00300,ko00470,ko01100,ko01110,ko01230
mws2125	166.98	78.96	167.982	C3H5O6P	[M-H]-	Phosphoenolpyruvate	Organic acids	Organic acids	138-08-9	3	438862	430878	281547	633400	912450	972150	425611	567454	523774	579130	615938	598860	C00074	ko00010,ko00020,ko00400,ko00440,ko00620,ko00710,ko00996,ko00999,ko01100,ko01110,ko01200,ko01230,ko01240
pme0220	225.15	151.11	224.141	C13H20O3	[M+H]+	Methyl jasmonate	Organic acids	Organic acids	1211-29-6	3	23767.6	19695.5	26605.5	23031.2	23617.3	29379.9	19330	26075	20547.4	18130.8	17882.1	19020.9	C11512	ko00592,ko01110
pme1216	122.02	78.03	123.032	C6H5NO2	[M-H]-	2-Picolinic acid	Organic acids	Organic acids	98-98-6	3	121693	151285	199185	174278	160736	200103	208641	233493	213088	144772	154582	147434	C10164	ko00380,ko01100
pme3096	118.01	74.02	119.022	C3H5NO4	[M-H]-	Aminomalonic acid	Organic acids	Organic acids	1068-84-4	3	1.17366e+07	6.08845e+06	1.11929e+07	1.07675e+07	6.85032e+06	9.90779e+06	1.16543e+07	4.54956e+06	1.26922e+07	9.58209e+06	9.88316e+06	9.22031e+06	C00872	-
mws0275	133.01	71.01	134.022	C4H6O5	[M-H]-	L-Malic acid	Organic acids	Organic acids	97-67-6	1	2.81033e+06	3.17369e+06	2.93219e+06	3.13494e+06	3.1335e+06	3.05853e+06	2.90813e+06	2.96544e+06	3.02833e+06	2.863e+06	2.97244e+06	3.08195e+06	C00149	ko00020,ko00620,ko00630,ko00710,ko01100,ko01110,ko01200
Zmtn001464	204.03	160.04	205.037	C10H7NO4	[M-H]-	4,8-Dihydroxyquinoline-2-carboxylic acid	Organic acids	Organic acids	59-00-7	3	175528	194163	139159	202703	194941	165603	172918	176888	196495	162056	163837	152768	C02470	ko00380
pme3017	104.07	58.07	103.063	C4H9NO2	[M+H]+	2-Aminoisobutyric acid	Organic acids	Organic acids	62-57-7	2	4.68712e+06	5.5285e+06	5.1572e+06	4.79158e+06	5.00489e+06	4.48019e+06	5.74441e+06	6.53572e+06	6.45079e+06	4.81406e+06	5.09237e+06	5.23267e+06	C03665	-
Lmbn003524	171.1	99.08	172.11	C9H16O3	[M-H]-	9-Oxononanoic acid	Organic acids	Organic acids	2553-17-5	3	36434.3	34243.8	22650.5	32619.9	25233.3	24957.1	27761	29695.6	25898.2	26080.9	28444.5	27669.9	C16322	ko00592,ko01110
Lmgn000242	177.04	113.02	178.048	C6H10O6	[M-H]-	4,5,6-Trihydroxy-2-oxohexanoic acid	Organic acids	Organic acids	56742-44-0	3	54426.8	26353.9	36621.5	35219.4	33238.5	43003.8	33789.2	47205.1	44378.1	29756	32269.1	30050.2	C01216	ko00052,ko01100
mws0376	115	71.01	116.011	C4H4O4	[M-H]-	Fumaric acid	Organic acids	Organic acids	110-17-8	3	8.38681e+06	8.93022e+06	1.04383e+07	6.54144e+06	7.12025e+06	1.08894e+07	1.00044e+07	8.51143e+06	1.05983e+07	1.47658e+07	1.4894e+07	1.60557e+07	C00122	ko00020,ko00190,ko00220,ko00250,ko00350,ko00360,ko00620,ko00650,ko00760,ko01100,ko01110,ko01200
MW0109419	170.06	124.09	147.064	C4H9N3O3	[M+Na]+	Propionic acid, 2-amino-3-ureido-	Organic acids	Organic acids	-	3	2.22492e+06	2.88583e+06	2.7845e+06	2.7766e+06	2.72888e+06	2.95126e+06	3.06339e+06	2.54643e+06	3.08484e+06	2.69585e+06	2.65653e+06	2.46582e+06	-	-
MW0014493	161.05	57.04	102.032	C4H6O3	[M+CH3COO]-	4-Hydroxycrotonic acid	Organic acids	Organic acids	24587-49-3	3	6.77711e+06	6.74298e+06	6.38347e+06	9.13604e+06	7.1415e+06	7.39397e+06	7.85566e+06	7.33866e+06	9.34843e+06	6.97667e+06	6.45297e+06	6.41645e+06	-	-
mws0267	105.02	105.02	106.027	C3H6O4	[M-H]-	DL-Glyceric Acid	Organic acids	Organic acids	473-81-4	3	268794	234074	282159	182662	232086	267563	146748	158317	162885	227496	209140	208339	C00258	ko00030,ko00260,ko00561,ko00630,ko01100,ko01110,ko01200
mws0206	103.04	57.04	104.047	C4H8O3	[M-H]-	2-Hydroxybutyric Acid	Organic acids	Organic acids	3347-90-8	3	56249.4	53712.1	50149.8	46427.3	39620.7	57546.9	61642.4	55103.7	37550.9	38886.7	41694.2	37831.7	C05984	ko00640
pme3011	104.07	69.03	103.063	C4H9NO2	[M+H]+	γ-Aminobutyric acid	Organic acids	Organic acids	56-12-2	3	994013	1.1478e+06	1.52893e+06	1.13112e+06	1.40418e+06	1.19732e+06	2.02634e+06	1.62321e+06	1.48378e+06	1.45333e+06	1.55089e+06	1.60778e+06	C00334	ko00250,ko00330,ko00410,ko00650,ko00760,ko01100
MW0010749	233.12	105.07	210.126	C12H18O3	[M+Na]+	(+)-7-iso-Jasmonic acid	Organic acids	Organic acids	62653-85-4	3	384898	416646	387721	468600	499748	358617	465484	429567	557724	359937	326855	356841	-	-
mws0242	173.08	111.08	174.089	C8H14O4	[M-H]-	Suberic Acid	Organic acids	Organic acids	505-48-6	1	1.01535e+06	807679	784798	826157	577660	691965	683091	606664	492933	584094	527090	568280	C08278	-
Zmjn001813	159.07	97.06	160.074	C7H12O4	[M-H]-	Pimelic acid	Organic acids	Organic acids	111-16-0	2	378040	324932	423197	425225	629443	357774	342282	614665	575450	333805	365930	369486	C02656	ko00780,ko01100,ko01240
Lmfn006097	183.1	139.11	184.11	C10H16O3	[M-H]-	Oleuropeic acid	Organic acids	Organic acids	5027-76-9	2	18064.6	20809.4	16395.1	16118.1	22166.4	18780.4	17075.4	17382.5	13924.2	12600.3	13870.3	13958.8	-	-
Lmbn001467	158.08	116.07	159.089	C7H13NO3	[M-H]-	5-Acetamidopentanoic Acid	Organic acids	Organic acids	1072-10-2	3	118191	122107	109155	107503	88626.5	79432.2	66970.1	61953.8	58123.3	66470.2	73660	66819.3	C03087	ko00310,ko01100
Lmgn000160	131.05	70.03	132.054	C4H8N2O3	[M-H]-	3-Ureidopropionic Acid	Organic acids	Organic acids	462-88-4	1	328712	349725	375773	394488	443994	366902	312314	414431	553888	378260	425601	409990	C02642	ko00240,ko00410,ko00770,ko01100
mws0277	191.06	85.03	192.063	C7H12O6	[M-H]-	Quinic Acid	Organic acids	Organic acids	77-95-2	2	3.41703e+06	3.32533e+06	4.12697e+06	3.68045e+06	3.87987e+06	4.5312e+06	3.73198e+06	4.00081e+06	3.3688e+06	3.33843e+06	3.2214e+06	3.62214e+06	C00296	ko00400,ko01100
mws0924	145.05	101.06	146.058	C6H10O4	[M-H]-	2-Methylglutaric acid	Organic acids	Organic acids	617-62-9	1	1.92161e+07	1.79127e+07	1.92433e+07	1.93083e+07	1.85679e+07	1.97065e+07	1.82295e+07	1.94023e+07	1.90564e+07	1.58074e+07	1.40535e+07	1.54294e+07	-	-
Lmqp000873	101.02	55.02	100.016	C4H4O3	[M+H]+	Succinic anhydride	Organic acids	Organic acids	108-30-5	3	588135	573543	696589	586911	569147	599965	870794	900247	921633	846396	802357	746994	C19524	-
mws0281	191.02	111.01	192.027	C6H8O7	[M-H]-	Citric Acid	Organic acids	Organic acids	77-92-9	1	3.53866e+06	3.01671e+06	3.76328e+06	3.71445e+06	4.007e+06	6.16334e+06	4.06701e+06	3.7595e+06	2.91293e+06	4.70546e+06	4.16921e+06	4.58768e+06	C00158	ko00020,ko00250,ko00630,ko01100,ko01110,ko01200,ko01210,ko01230,ko01240
pme0266	201.11	139.11	202.12	C10H18O4	[M-H]-	Sebacic acid	Organic acids	Organic acids	111-20-6	1	49309.2	52021.7	50714.3	60350.7	53028.3	44822.8	65626.6	76183.2	104383	48328.5	52222.1	46158.8	C08277	-
Wasn001627	295.1	89.02	296.111	C11H20O9	[M-H]-	Glucosyl 2,3-Dihydroxy-2-Methylbutanoic Acid	Organic acids	Organic acids	-	2	526950	624105	513680	650461	946503	589615	604004	915368	603819	448242	392535	422633	-	-
Lmmn000806	131.03	87.05	132.042	C5H8O4	[M-H]-	Dimethylmalonic acid	Organic acids	Organic acids	595-46-0	2	723881	734684	814992	720821	917568	788985	721147	788320	1.03027e+06	683512	739887	782458	-	-
MW0130459	195.06	163.04	194.058	C10H10O4	[M+H]+	Methyl 2,5-dihydroxycinnamate	Organic acids	Organic acids	-	3	65261	70239.1	82979.1	73358.8	67038.1	65878.4	62959.5	67246	67341.8	59820.7	63090	54912.7	-	-
pme2362	151.04	107.05	152.047	C8H8O3	[M-H]-	Mandelic acid	Organic acids	Organic acids	90-64-2	3	659517	841401	922809	788104	613177	777752	1.4015e+06	2.60514e+06	2.50388e+06	1.09718e+06	994460	960972	C01984	-
MW0126140	139.05	53.03	140.059	C6H8N2O2	[M-H]-	2-(1-methyl-1H-imidazol-5-yl)acetic acid	Organic acids	Organic acids	4200-48-0	3	13548.2	26441.9	41709	30264.4	24649.1	27193.3	33954.4	45983.4	46082.9	29377.9	27041.9	31102.3	-	-
Zmdp000917	160.11	114.04	159.101	C6H13N3O2	[M+H]+	δ-Guanidinovaleric acid	Organic acids	Organic acids	462-93-1	2	170506	169233	135868	188545	183307	178005	178510	150068	195911	149932	149375	131879	-	-
mws0601	110.02	66.03	111.032	C5H5NO2	[M-H]-	Pyrrole-2-carboxylic acid	Organic acids	Organic acids	634-97-9	3	49232	36499.9	55555.9	39001.8	33064.2	34044	31381.4	46974.4	36388.8	32250.1	36652.1	36575.9	C05942	ko00470
pme3009	175.02	98.98	174.016	C6H6O6	[M+H]+	Trans-Citridic acid	Organic acids	Organic acids	4023-65-8	3	265488	323778	281237	277172	303010	312459	327608	315747	282383	289915	287830	326440	C02341	ko00660,ko01100
mws0425	129.02	85.03	130.027	C5H6O4	[M-H]-	Citraconic acid	Organic acids	Organic acids	498-23-7	3	547826	590772	544051	633139	784910	826714	586878	720848	636441	567073	555279	635205	C02226	ko00290,ko00660,ko01100,ko01210
pme0274	132.1	69.07	131.095	C6H13NO2	[M+H]+	6-Aminocaproic acid	Organic acids	Organic acids	60-32-2	2	693611	851039	672178	925357	743228	681207	654831	536658	542573	571865	638339	669865	C02378	ko01100
pme3207	141.02	59.01	142.027	C6H6O4	[M-H]-	Muconic acid	Organic acids	Organic acids	1119-72-8	2	1.96846e+06	2.20782e+06	2.79027e+06	1.59137e+06	1.92309e+06	2.03212e+06	2.25923e+06	2.13831e+06	2.11269e+06	2.91278e+06	2.49651e+06	2.8755e+06	C02480	ko01100
Lmbn001676	145.05	101.06	146.058	C6H10O4	[M-H]-	3-Hydroxy-3-Methyl-2-Oxopentanoic Acid	Organic acids	Organic acids	-	2	167747	137055	156636	159365	99176.4	149427	108521	155269	99726.8	128492	112005	110973	C14463	ko00290,ko01110,ko01210
mws0341	131.07	85.07	132.079	C6H12O3	[M-H]-	2-Hydroxyisocaproic acid	Organic acids	Organic acids	20312-37-2	3	883516	895150	731929	1.22298e+06	1.05422e+06	882182	1.31925e+06	1.3167e+06	1.3917e+06	872297	743664	775028	C03264	-
pme0048	108.01	63.96	109.02	C2H7NO2S	[M-H]-	2-Aminoethanesulfinic acid	Organic acids	Organic acids	300-84-5	3	15348.7	22310.9	17058.2	16242.6	26575.7	19935.8	8774.43	13666.8	8207.2	23811.1	20356.7	20987.5	C00519	ko00430,ko01100
mws0972	131.07	85.07	132.079	C6H12O3	[M-H]-	6-Hydroxyhexanoic acid	Organic acids	Organic acids	1191-25-9	3	64165.6	62731.2	68560.4	57664.4	58898.2	57753.8	50327.5	75342.5	74923.8	46014.8	52962.5	45266.7	C06103	-
pme3154	147.07	59.01	148.074	C6H12O4	[M-H]-	Mevalonic acid	Organic acids	Organic acids	150-97-0	3	113129	23022.9	101539	201051	107092	181210	199231	34106.7	109586	190928	193601	161794	C00418	ko00900,ko01100,ko01110
pme3186	168.99	78.96	169.998	C3H7O6P	[M-H]-	DL-Glyceraldehyde-3-phosphate	Organic acids	Organic acids	591-59-3	3	156469	152264	232230	131618	69218.4	146299	264347	241104	246567	210355	225417	180805	C00661	-
pme2761	161.01	73.03	162.016	C5H6O6	[M-H]-	4-Hydroxy-2-oxoglutaric acid	Organic acids	Organic acids	1187-99-1	3	231978	230898	184526	201027	205195	231124	242985	201497	178024	139416	143766	115798	C01127	ko00630,ko01100
pme3146	145.06	102.06	146.069	C5H10N2O3	[M-H]-	β-Ureidoisobutyric acid	Organic acids	Organic acids	2905-86-4	3	112948	103770	120798	93296.5	120713	110417	99372.5	116153	94500.9	101292	90611.8	80442.9	C05100	-
Zmgn000217	129.02	85.03	130.027	C5H6O4	[M-H]-	Itaconic acid	Organic acids	Organic acids	97-65-4	3	156642	136198	136702	184567	168352	181646	157885	150134	182359	114988	135505	144925	C00490	ko00660,ko01100
pme0275	115.04	97.03	116.047	C5H8O3	[M-H]-	4-Oxopentanoic Acid	Organic acids	Organic acids	123-76-2	3	35598.2	50791.9	34313.8	72365.3	64463.8	47115	41347.3	46506.4	67231.8	41488.7	47027.1	52411.4	-	-
mws0640	117.06	71.05	118.063	C5H10O3	[M-H]-	2-Hydroxy-2-methylbutyric acid	Organic acids	Organic acids	3739-30-8	3	7311.19	14694.7	9760.16	15344.9	14134.8	12936.3	10096	10958.7	15076.7	7326.79	8900.34	9158.53	-	-
pmb3101	175.06	115.04	176.069	C7H12O5	[M-H]-	2-Isopropylmalic Acid	Organic acids	Organic acids	49601-06-1	1	804141	749425	853467	536084	513870	1.08203e+06	676246	471508	428202	451319	585258	555770	C02504	ko00290,ko00620,ko01100,ko01110,ko01210,ko01230
MWS0811	130.09	84.08	129.079	C6H11NO2	[M+H]+	L-Pipecolic Acid	Organic acids	Organic acids	3105-95-1	2	1.76939e+07	1.91037e+07	1.4968e+07	1.62745e+07	1.74606e+07	2.03112e+07	1.57961e+07	1.69503e+07	1.44008e+07	1.354e+07	1.41727e+07	1.75288e+07	C00408	ko00310,ko00960,ko01100,ko01110
pme2935	115.04	69.03	116.047	C5H8O3	[M-H]-	2-Oxovaleric acid	Organic acids	Organic acids	1821-02-9	3	7972.52	9541.05	7199.26	11141.3	11902.7	11478.7	11823	7362.49	6888.09	6678.95	6309.63	8431.98	C06255	-
mws0236	124.01	79.96	125.015	C2H7NO3S	[M-H]-	2-Aminoethanesulfonic acid	Organic acids	Organic acids	107-35-7	3	133097	112376	80847	91703.6	88889.4	99173.9	84875.6	107913	82302.6	88218.9	120631	122624	C00245	ko00430,ko00920,ko01100,ko02010
pme0120	118.09	101.06	117.079	C5H11NO2	[M+H]+	5-Aminovaleric acid	Organic acids	Organic acids	660-88-8	3	116453	135300	119065	113787	119016	84000.2	278624	339384	335614	117116	146801	167412	C00431	ko00310,ko00330,ko00470,ko01100
pmb2657	289.12	131.08	290.123	C10H18N4O6	[M-H]-	Argininosuccinic acid	Organic acids	Organic acids	2387-71-5	3	90990.2	70287.4	103809	104873	104250	72175.8	135927	106041	152712	72408.7	103315	102963	C03406	ko00220,ko00250,ko01100,ko01110,ko01230
mws0823	115.04	71.01	116.047	C5H8O3	[M-H]-	3-Methyl-2-Oxobutanoic acid	Organic acids	Organic acids	759-05-7	3	284956	330995	198791	539579	320261	275609	272989	266429	263869	332291	242458	365701	C00141	ko00280,ko00290,ko00770,ko00966,ko01100,ko01110,ko01210,ko01230,ko01240
MW0103813	173.12	127.11	174.126	C9H18O3	[M-H]-	(±)-3-Hydroxynonanoic acid	Organic acids	Organic acids	88930-09-0	3	20063.3	16392.2	16176.4	38879.6	42285.5	20770.8	35513.1	30080.6	38171.9	23802.6	18900.2	29591.4	-	-
pme0243	131.03	87.05	132.042	C5H8O4	[M-H]-	Glutaric acid	Organic acids	Organic acids	110-94-1	3	1.58521e+07	1.24904e+07	1.78375e+07	1.11056e+07	1.41355e+07	2.13794e+07	1.3152e+07	1.26535e+07	1.41744e+07	1.19907e+07	1.95083e+07	1.92889e+07	C00489	ko00071,ko00310,ko01100
mws1598	138.02	79.96	139.03	C3H9NO3S	[M-H]-	3-Amino-1-propionic sulfonic acid	Organic acids	Organic acids	3687-18-1	3	20725.1	18609.1	25941.2	20475.5	19878.6	22761.9	21222.4	21383.7	15583.9	15191.3	25844.2	22446.3	-	-
Lmgn000188	89.02	59.01	90.0317	C3H6O3	[M-H]-	D-Lactic Acid	Organic acids	Organic acids	10326-41-7	3	21236.4	10879.5	27845.4	22811.3	16256	9902.16	22886.3	6731.56	16722.8	15337	18628.4	8816.44	C00256	ko00620,ko01100
mws0344	165.04	75.01	166.048	C5H10O6	[M-H]-	D-Xylonic acid	Others	Saccharides	526-91-0	3	719372	699790	830422	563430	554127	769603	697750	494119	450621	663250	673481	667252	C00502	ko00040,ko01100
MWS0559	161.05	71.01	162.053	C6H10O5	[M-H]-	1,6-anhydro-β-D-glucose	Others	Saccharides	498-07-7	2	1.70194e+06	1.32422e+06	1.62684e+06	1.56938e+06	1.27612e+06	1.49216e+06	1.35749e+06	1.30695e+06	1.29549e+06	1.18301e+06	1.16007e+06	1.17689e+06	-	-
mws0133	123.06	80.05	122.048	C6H6N2O	[M+H]+	Nicotinamide	Others	Vitamin	98-92-0	2	1.82894e+07	1.85007e+07	2.17005e+07	1.85412e+07	1.93976e+07	1.88989e+07	1.25121e+07	1.23713e+07	1.16663e+07	1.66311e+07	1.7037e+07	1.70527e+07	C00153	ko00760,ko01100,ko01240
Lmxn008846	197.12	153.13	198.126	C11H18O3	[M-H]-	Hydroxydihydrobovolide	Others	Lactones	6067-11-4	2	30337.3	53419.6	31902.7	44495	47471.4	37447.9	58876.8	62817	48573.3	36932.1	35936.7	35949.3	-	-
mws1164	179.06	59.01	180.063	C6H12O6	[M-H]-	D-Fructose	Others	Saccharides	57-48-7	2	320534	393070	348558	371208	345420	404008	491789	454532	473516	350115	342097	339714	C05003	-
mws2523	421.08	241.01	422.082	C12H23O14P	[M-H]-	Trehalose 6-phosphate	Others	Saccharides	4484-88-2	3	34725.1	33376.9	26406.1	22602.8	20045.9	36456.7	44493.8	48200.7	41484	26486.7	27370.7	27141.3	C00689	ko00500,ko01100,ko01110
mws4170	179.06	59.01	180.063	C6H12O6	[M-H]-	D-Glucose	Others	Saccharides	50-99-7	3	278012	380284	315914	72799.7	267617	324599	459231	399308	489096	301260	313003	306018	C00031	ko00010,ko00030,ko00052,ko00500,ko00520,ko00524,ko00901,ko01100,ko01110,ko02010
Zmgn000447	184.98	78.96	185.993	C3H7O7P	[M-H]-	3-Phospho-D-glyceric acid	Others	Saccharides	820-11-1	3	951812	877197	870767	1.43389e+06	1.31376e+06	1.59636e+06	1.10445e+06	1.31017e+06	898471	1.24368e+06	1.25262e+06	1.2905e+06	C00197	ko00010,ko00030,ko00260,ko00270,ko00561,ko00630,ko00710,ko01100,ko01110,ko01200,ko01230,ko01240
mws2104	193.07	59.01	194.079	C7H14O6	[M-H]-	D-Pinitol	Others	Saccharides	10284-63-6	2	672322	488911	621929	715595	596204	751393	1.16146e+06	1.24163e+06	1.01369e+06	797835	799619	771206	C03844	-
Lmbn000198	133.01	71.01	134.022	C4H6O5	[M-H]-	3-Dehydro-L-Threonic Acid	Others	Saccharides	-	1	2.8868e+06	3.32928e+06	2.86012e+06	3.09844e+06	3.07441e+06	3.20715e+06	2.97067e+06	3.11303e+06	3.03565e+06	2.98199e+06	3.13026e+06	3.0331e+06	C03064	ko00053,ko01100
mws0214	181.07	71.01	182.079	C6H14O6	[M-H]-	D-Sorbitol	Others	Saccharides	50-70-4	1	2.17701e+07	2.39281e+07	2.12155e+07	2.07391e+07	2.37095e+07	2.19427e+07	2.61466e+07	2.1308e+07	2.13321e+07	2.09972e+07	2.10361e+07	2.19841e+07	C00794	ko00051,ko00052,ko01100,ko02010
pme3163	289.03	96.97	290.04	C7H15O10P	[M-H]-	D-Sedoheptuiose 7-phosphate	Others	Saccharides	2646-35-7	3	3.59002e+06	2.77063e+06	3.99661e+06	1.84762e+06	1.91219e+06	2.89351e+06	4.58505e+06	3.00933e+06	3.80425e+06	3.20769e+06	3.40192e+06	3.368e+06	-	-
Zahp007439	177.05	149.02	176.047	C10H8O3	[M+H]+	3,4-Methylenedioxycinnamaldehyde	Others	Aldehyde compounds	58095-77-5	1	595717	613030	694415	543392	603042	747748	477046	616462	495610	431101	438088	409953	-	-
MW0168621	155.11	67.05	154.099	C9H14O2	[M+H]+	4-Oxo-2-nonenal	Others	Aldehyde compounds	-	3	1.43649e+06	1.53664e+06	1.43182e+06	1.55986e+06	1.50797e+06	1.25056e+06	1.64997e+06	2.08166e+06	1.9501e+06	1.42494e+06	1.39192e+06	1.49241e+06	-	-
Zmyn000230	147.03	57.03	148.037	C5H8O5	[M-H]-	2-Dehydro-3-deoxy-L-arabinonate	Others	Saccharides	-	3	1.24712e+06	1.36218e+06	1.28287e+06	1.33213e+06	1.16815e+06	1.58102e+06	1.14171e+06	957044	1.106e+06	1.0082e+06	984732	1.05714e+06	C00684	ko00053,ko01100
mws0889	135.03	75.01	136.037	C4H8O5	[M-H]-	D-Threonic Acid	Others	Saccharides	3909-12-4	3	301151	337124	330453	321600	354211	349651	377068	338268	329304	353091	370305	344204	C21649	-
Zmyn000083	338.99	78.96	339.996	C6H14O12P2	[M-H]-	D-Glucose 1,6-bisphosphate	Others	Saccharides	10139-18-1	3	162608	191026	190787	95353.9	97461.5	87683.5	237717	186230	125401	111327	118136	110188	C01231	ko00500,ko01100
pme0534	195.05	75.01	196.058	C6H12O7	[M-H]-	Gluconic acid	Others	Saccharides	526-95-4	2	1.28578e+06	1.0187e+06	1.13254e+06	1.16465e+06	1.13698e+06	1.32702e+06	1.19239e+06	974707	1.27885e+06	1.13907e+06	1.22667e+06	1.16586e+06	C00257	ko00030,ko01100,ko01110,ko01200
ML10171848	147.03	85.03	148.037	C5H8O5	[M-H]-	D-Arabinono-1,4-lactone	Others	Saccharides	2782-09-4	3	141397	111273	261042	119408	264920	292659	234487	92614.1	109264	120380	121743	129696	C00652	ko00053,ko01100
Zamn00402	179.06	59.01	180.063	C6H12O6	[M-H]-	sorbose	Others	Saccharides	7270-77-1	3	289972	311684	294374	126883	328079	387935	455134	464004	482840	296005	320200	302236	-	-
mws1155	181.07	101.02	182.079	C6H14O6	[M-H]-	D-Mannitol	Others	Saccharides	69-65-8	1	1.87922e+07	1.78852e+07	1.78451e+07	1.82012e+07	1.82716e+07	1.73601e+07	1.98218e+07	1.78328e+07	1.72346e+07	1.84225e+07	1.81132e+07	1.70201e+07	C00392	ko00051,ko01100,ko02010
pme1014	445.31	341.28	444.303	C31H40O2	[M+H]+	Menatetrenone (Vitamin K2)	Others	Vitamin	11032-49-8	3	1.03655e+06	1.27633e+06	837177	1.07871e+06	872937	673501	860025	699874	604800	727927	754744	691220	-	-
MWSmce039	124.04	80.05	123.032	C6H5NO2	[M+H]+	Isonicotinic acid	Others	Vitamin	55-22-1	2	2.93631e+06	2.33023e+06	2.56411e+06	3.01683e+06	3.56679e+06	2.838e+06	3.37247e+06	3.60129e+06	3.36147e+06	3.18242e+06	2.90929e+06	3.0702e+06	C07446	-
Zmyn000108	209.03	85.03	210.038	C6H10O8	[M-H]-	D-Saccharic acid	Others	Saccharides	87-73-0	3	712079	696520	807353	691575	862569	1.02592e+06	820171	841303	813951	780690	776363	840954	C00818	ko00053,ko01100
pme2287	423.03	302.04	425.045	C12H19N4O7P2S+	[M-2H]-	Thiamine pyrophosphate	Others	Vitamin	136-08-3	3	264762	269548	165025	283860	281763	277261	140400	333760	223882	171397	182585	166964	C00068	ko00010,ko00020,ko00280,ko00620,ko00640,ko00730,ko01100,ko01240
mws4175	175.02	85.03	176.032	C6H8O6	[M-H]-	D-Glucurono-6,3-lactone	Others	Saccharides	32449-92-6	3	96845.2	102943	103006	142959	133468	142276	122089	97493.6	116679	89716.5	81844.8	84179.8	C02670	ko00053,ko01100
MW0111715	281.09	61.99	282.095	C10H18O9	[M-H]-	Xylobiose	Others	Saccharides	6860-47-5	3	9.71921e+06	8.71118e+06	9.21097e+06	8.86902e+06	9.18356e+06	1.02362e+07	8.98519e+06	1.0051e+07	9.95346e+06	8.85069e+06	9.36513e+06	9.73855e+06	C01630	ko02010
MWS1894	183.08	98.98	182.073	C13H10O	[M+H]+	9-Fluorenol	Others	Others	1689-64-1	3	1.4159e+06	1.41777e+06	1.92989e+06	1.6025e+06	1.43003e+06	1.5011e+06	1.21663e+06	1.37635e+06	1.31287e+06	765631	796906	721325	-	-
Zmjp000624	168.06	150.05	167.058	C8H9NO3	[M+H]+	Pyridoxal	Others	Vitamin	66-72-8	2	156751	175866	172408	186662	160246	175394	119238	106465	90168.6	127377	125339	115825	C00250	ko00750,ko01100,ko01240
Zasn010433	307.26	307.26	308.272	C20H36O2	[M-H]-	9,12-Octadecadienoic acid,ethyl ester	Others	Others	6114-21-2	2	651575	493325	510687	473173	427242	568278	2.04336e+06	1.80943e+06	1.94065e+06	948551	1.04884e+06	1.00787e+06	-	-
Zmpn000095	261.04	78.96	262.045	C6H15O9P	[M-H]-	Sorbitol-6-phosphate	Others	Saccharides	20479-58-7	1	1.82218e+06	1.44716e+06	1.60569e+06	1.35845e+06	1.34764e+06	1.49844e+06	1.52367e+06	1.33227e+06	1.37673e+06	1.53295e+06	1.3851e+06	1.48476e+06	C01096	ko00051,ko01100
Hamp011640	256.26	102.09	255.256	C16H33NO	[M+H]+	palmitic amide	Others	Others	-	2	1.69556e+07	2.20281e+07	1.14898e+07	1.44859e+07	1.68471e+07	1.25046e+07	1.47133e+07	1.40009e+07	1.66962e+07	6.37632e+06	6.56996e+06	5.91106e+06	-	-
MW0114263	393.07	223.02	370.075	C12H18O13	[M+Na]+	Digalacturonate	Others	Saccharides	5894-59-7	3	849440	711042	790130	625583	862539	733253	735589	579434	677777	868556	963349	892019	C02273	ko00040,ko01100,ko02010
Zmgp005318	433.24	163.08	432.23	C28H32O4	[M+H]+	1-phenyl-4-(4-methyl-fluorenol)-7-(4-hydroxy-3-methoxyphenyl)-3-heptanone	Others	Ketone compounds	-	3	10646	10365.7	6271.14	11387.2	5877.29	5556.55	7117.88	11909.5	5833.31	7417.28	8298.01	7982.97	-	-
Zmgp004297	281.15	107.05	280.146	C19H20O2	[M+H]+	1-phenyl-7-(4-hydroxyphenyl)-4-ene-3-heptanone	Others	Ketone compounds	-	2	2.7166e+06	2.26427e+06	3.43393e+06	2.59617e+06	2.08877e+06	1.87989e+06	1.94561e+06	2.16557e+06	2.41392e+06	965579	914935	1.02546e+06	-	-
MWS2442	259.02	96.97	260.03	C6H13O9P	[M-H]-	D-Fructose 6-Phosphate	Others	Saccharides	643-13-0	1	1.08236e+07	8.82163e+06	9.83431e+06	5.38867e+06	6.25011e+06	6.2192e+06	10736348	7.93416e+06	6.42705e+06	8.11568e+06	7.39509e+06	7.26387e+06	C00085	ko00052,ko00500,ko00710,ko01100,ko01110,ko01200
pmb2653	649.22	145.05	650.227	C24H42O20	[M-H]-	DMelezitose O-rhamnoside	Others	Saccharides	-	3	12541.2	8464.61	11734.8	10974.8	15447.5	7055.95	7898.26	11912.7	12296.9	11389.6	10421.7	11730.2	-	-
Hmfn000531	175.02	87.01	176.032	C6H8O6	[M-H]-	L-Ascorbic acid (Vitamin C)	Others	Vitamin	50-81-7	3	126627	122655	128514	121147	97626.1	125421	90635.8	111420	116792	68953.4	76227.1	68275.1	C00072	ko00053,ko00480,ko01100,ko01110,ko01240
pme1383	170.08	134.06	169.074	C8H11NO3	[M+H]+	Pyridoxine	Others	Vitamin	65-23-6	3	29076.8	29843	19341.9	105924	59130.4	58756.7	74072.1	74696.3	88899.6	42354.5	48195	46313.3	C00314	ko00750,ko01100,ko01240
Zmpn000199	209.03	85.03	210.038	C6H10O8	[M-H]-	D-Galactaric acid	Others	Saccharides	526-99-8	3	835280	732216	958930	712009	897881	917241	894065	1.00544e+06	899752	870442	817381	935863	C00879	ko00053,ko01100
Zahn007990	197.12	153.13	198.126	C11H18O3	[M-H]-	5-hydroxy-3,4-dimeth-yl-5-pentylfuran-2(5H)-one	Others	Others	-	1	47957.5	85662.9	44537	73024.4	65668	61400.5	98573.6	102160	75985.5	58521.5	63469.4	67093.3	-	-
MW0112082	136.08	91.05	135.068	C8H9NO	[M+H]+	2-Aminoacetophenone	Others	Ketone compounds	613-89-8	3	1.37325e+07	1.46817e+07	1.18685e+07	1.6627e+07	1.50939e+07	1.40899e+07	1.45529e+07	1.16289e+07	1.02294e+07	1.27011e+07	1.2363e+07	1.40647e+07	-	-
mws1090	259.02	96.97	260.03	C6H13O9P	[M-H]-	Glucose-1-phosphate	Others	Saccharides	59-56-3	1	1.25058e+07	1.27912e+07	1.44815e+07	6.55708e+06	6.05415e+06	1.0004e+07	1.21877e+07	1.07522e+07	1.23078e+07	1.10425e+07	1.12143e+07	9.84208e+06	C00103	ko00010,ko00040,ko00052,ko00500,ko00520,ko00523,ko00561,ko01100,ko01110,ko01240,ko01250
mws4174	222.1	138.05	221.09	C8H15NO6	[M+H]+	N-Acetyl-D-mannosamine	Others	Saccharides	7772-94-3	3	159974	120257	106362	82292.1	49429.3	82029	18870.1	24786	32916.1	72264.5	77089.9	83800.2	C00645	ko00520,ko01100,ko01250
MWSmce257	218.11	88.04	219.111	C9H17NO5	[M-H]-	D-Pantothenic Acid	Others	Vitamin	79-83-4	1	3.52901e+07	3.48811e+07	3.35551e+07	4.10697e+07	3.84852e+07	3.7051e+07	4.02999e+07	3.85434e+07	3.68189e+07	2.9994e+07	3.36093e+07	3.48959e+07	C00864	ko00410,ko00770,ko01100,ko01110,ko01240
pme3705	193.04	72.99	194.043	C6H10O7	[M-H]-	D-Glucoronic acid	Others	Saccharides	6556-12-3	2	381019	421425	451260	381917	348609	443060	457842	414977	502862	521295	451969	462618	C00191	ko00040,ko00053,ko00520,ko00562,ko01100,ko01240,ko01250
pme0490	124.04	78.03	123.032	C6H5NO2	[M+H]+	Nicotinic acid (Vitamin B3)	Others	Vitamin	59-67-6	2	585092	730882	821131	817373	666201	699840	1.05771e+06	851578	812886	509384	557611	597137	C00253	ko00760,ko00960,ko01100,ko01110,ko01240
pma6455	229.01	96.97	230.019	C5H11O8P	[M-H]-	Ribulose-5-phosphate	Others	Saccharides	4151-19-3	3	437127	480134	469634	492752	474464	581816	1.09117e+06	1.03577e+06	1.08071e+06	594093	683729	600771	C00199	ko00030,ko00040,ko00710,ko00740,ko01100,ko01110,ko01200,ko01230,ko01240,ko01250
Hmqp001042	237.13	98.97	236.126	C10H20O6	[M+H]+	Butyl beta-D-glucoside	Others	Saccharides	5391-18-4	2	180968	189016	193809	166258	130748	176169	165123	190170	205232	172208	177517	152196	-	-
pma3101	256.08	124.04	256.082	C11H14NO6+	[M]+	Nicotinate D-ribonucleoside	Others	Vitamin	17720-18-2	3	6.37589e+06	6.79208e+06	6.83818e+06	7.33521e+06	7.7391e+06	6.84559e+06	8.6202e+06	7.88877e+06	7.86906e+06	6.60207e+06	7.36774e+06	6.32376e+06	C05841	ko00760,ko01100
mws5038	341.11	89.02	342.116	C12H22O11	[M-H]-	Isomaltulose	Others	Saccharides	13718-94-0	3	69700.5	32833.6	61491.2	36697.7	38390.1	35894.7	42822.9	57527.9	45355.8	37454.5	42363.3	43866.1	C01742	-
MWS20172	127.04	53.04	126.032	C6H6O3	[M+H]+	5-Hydroxymethylfurfural	Others	Aldehyde compounds	67-47-0	3	377834	517981	411291	435151	407347	383318	347559	326193	411225	381050	360713	323763	C11101	-
MWSmce682	149.05	59.01	150.053	C5H10O5	[M-H]-	DL-Xylose	Others	Saccharides	25990-60-7	3	102919	77213.3	73047.1	98861.8	82515	93536.6	147145	181683	260603	113105	112231	129410	-	-
MWSslk235	181.07	59.01	182.079	C6H14O6	[M-H]-	Allitol	Others	Saccharides	488-44-8	2	2.03673e+07	1.61825e+07	1.99961e+07	1.84087e+07	2.10825e+07	1.77257e+07	2.08241e+07	2.1412e+07	1.93561e+07	1.8636e+07	2.19644e+07	2.03554e+07	-	-
Zmyn000110	258.04	78.96	259.046	C6H14NO8P	[M-H]-	D-Glucosamine 1-phosphate	Others	Saccharides	2152-75-2	3	212008	197129	182927	171821	134895	151817	350877	275309	294883	166507	175799	195410	C06156	ko00520,ko01100,ko01250
pme1261	206.14	76.08	205.131	C9H19NO4	[M+H]+	D-Panthenol	Others	Alcohol compounds	81-13-0	3	56960.3	23804.5	39446.6	69624.7	34951.7	47732	34267.3	63778.6	42738.9	53423.1	62769.8	61680.6	C05944	ko00770
mws1333	341.11	113.02	342.116	C12H22O11	[M-H]-	Melibiose	Others	Saccharides	585-99-9	3	103331	99984.1	82887.6	83721.3	83997.8	106934	98748.6	88172.5	97729.1	85689.6	102060	94984.4	C05402	ko00052,ko01100,ko02010
MWSmce220	177.04	59.01	178.048	C6H10O6	[M-H]-	D-Glucono-1,5-lactone	Others	Saccharides	90-80-2	3	157171	159112	159189	143964	146604	150529	165837	180689	164805	130243	115968	139082	C00198	ko00030,ko01100,ko01110,ko01200
mws2608	222.1	84.05	221.09	C8H15NO6	[M+H]+	N-Acetyl-D-galactosamine	Others	Saccharides	1811-31-0	3	553516	400506	427918	437301	458423	307427	532823	513081	661020	450155	376401	436060	C01132	ko00052,ko00520,ko01100,ko01250
mws0264	341.11	119.03	342.116	C12H22O11	[M-H]-	D-Trehalose	Others	Saccharides	99-20-7	3	43969.5	48204	41308	35612.9	30741.3	43747.9	34056.2	44786.6	48439.2	34260.5	41315.1	39126	C01083	ko00500,ko01100,ko01110,ko02010
pmb0786	180.09	163.06	179.079	C6H13NO5	[M+H]+	D-Glucosamine	Others	Saccharides	3416-24-8	3	1.15436e+06	1.56921e+06	1.14947e+06	982080	1.04544e+06	1.08846e+06	1.19859e+06	1.48814e+06	1.28439e+06	1.14428e+06	1.06848e+06	1.28662e+06	C00329	ko00520,ko01100,ko01250
Cmyp007180	181.12	107.09	180.115	C11H16O2	[M+H]+	Dihydroactinidiolide	Others	Lactones	17092-92-1	2	42872.2	58872.4	48072.4	46899.8	45907.5	59459.8	50264	56937.9	37221.9	36157.8	43097.8	43401.3	-	-
Lmsn000954	207.09	59.01	208.095	C8H16O6	[M-H]-	Dambonitol	Others	Saccharides	523-94-4	2	53449.9	51631.1	50562.3	28104.8	38126.4	55054.5	52076.3	40486.3	41545.3	45298	55542.4	51772.6	-	-
MWS1836	183.08	105.03	182.073	C13H10O	[M+H]+	Benzophenone	Others	Aldehyde compounds	119-61-9	3	147569	184084	157710	156699	166679	132166	175777	206805	191801	162442	131969	153871	C06354	-
pme2529	163.06	101.02	164.069	C6H12O5	[M-H]-	1,5-Anhydro-D-glucitol	Others	Saccharides	154-58-5	3	189162	139132	185275	157263	190988	157894	186595	133232	147781	190988	158711	193187	C07326	-
pmb3079	300.05	96.97	301.056	C8H16NO9P	[M-H]-	N-Acetyl-D-glucosamine-1-phosphate	Others	Saccharides	6866-69-9	1	943131	839881	1.20883e+06	601037	602128	460605	683285	720252	616949	799396	661848	806953	C04256	-
MWS0442	527.16	365.1	504.169	C18H32O16	[M+Na]+	Maltotriose	Others	Saccharides	1109-28-0	3	23582.3	33322.4	21291.1	33130.5	41254.8	43370.2	24589.7	21504.6	24168.3	24320.7	30253.8	27425.3	C01835	ko02010
Hmln000297	179.05	59.01	180.063	C6H12O6	[M-H]-	Inositol	Others	Saccharides	87-89-8	2	377475	422955	386347	457251	402762	493989	536759	513703	507771	411044	342640	420640	C00137	ko00052,ko00053,ko00562,ko01100,ko01110,ko01250,ko02010,ko04070
mws1499	149.05	59.01	150.053	C5H10O5	[M-H]-	D-Arabinose	Others	Saccharides	10323-20-3	3	102014	97031.9	105389	73408.7	84104.9	85399.6	189595	281145	313885	118328	147193	137183	C00216	ko00040,ko00053,ko00520,ko01100,ko01250
pme2596	184.06	148.04	183.053	C8H9NO4	[M+H]+	4-Pyridoxic acid	Others	Vitamin	82-82-6	3	30774	23489.9	25226.1	34385.4	26421.2	24288.2	35384	44965.8	44075.8	25573.1	26383.9	31273.5	C00847	ko00750,ko01100
Zmzn000078	168.99	78.96	169.998	C3H7O6P	[M-H]-	Dihydroxyacetone phosphate	Others	Saccharides	57-04-5	3	348175	453948	443741	184908	189292	208656	442045	533896	294759	206196	257162	245402	C00111	ko00010,ko00040,ko00051,ko00052,ko00561,ko00562,ko00564,ko00640,ko00710,ko00760,ko01100,ko01110,ko01200,ko01230
Hmcn000192	209.07	59.01	210.074	C7H14O7	[M-H]-	Sedoheptulose	Others	Saccharides	3019-74-7	1	972567	821851	1.2342e+06	830304	1.16814e+06	1.09576e+06	1.16322e+06	1.08807e+06	1.23542e+06	1.03616e+06	917087	1.15143e+06	C02076	ko00710,ko01100
mws0232	377.15	243.09	376.138	C17H20N4O6	[M+H]+	Riboflavin (Vitamin B2)	Others	Vitamin	83-88-5	1	2.52085e+07	2.85011e+07	2.6221e+07	2.84917e+07	2.64866e+07	2.4866e+07	2.36839e+07	2.63993e+07	2.23359e+07	2.12317e+07	1.97015e+07	2.47628e+07	C00255	ko00740,ko01100,ko01110,ko01240,ko02010
pme3311	338.99	96.97	339.996	C6H14O12P2	[M-H]-	D-Fructose-1,6-biphosphate	Others	Saccharides	488-69-7	3	196684	116837	290632	122498	124416	145877	190124	155401	183666	221692	234725	184967	C00354	ko00400,ko00710,ko01100,ko01110,ko01200
Qmyp010506	231.07	153.02	230.058	C13H10O4	[M+H]+	2,4,6-Trihydroxybenzophenone	Others	Others	3555-86-0	2	70934.1	55155.1	66208.2	53719.1	62896.4	50343.4	59753.8	106305	67443.9	32819.1	34170.6	27030.9	C06356	-
Lmsn000381	341.11	89.02	342.116	C12H22O11	[M-H]-	D-Maltose	Others	Saccharides	69-79-4	3	43491.4	40855.1	53286.3	43947	43508.8	54782.1	41249.4	50254.4	41374.4	44205.9	41341.7	52225.4	C01971	-
mws0866	259.02	96.97	260.03	C6H13O9P	[M-H]-	D-Glucose 6-phosphate	Others	Saccharides	56-73-5	3	1.46565e+07	1.08196e+07	1.10708e+07	5.88906e+06	7.53792e+06	6.93067e+06	1.21485e+07	1.0289e+07	1.00326e+07	7.50562e+06	9.09521e+06	9.60507e+06	C00092	ko00500,ko00524,ko00562,ko01100,ko01110
mws1080	341.11	179.06	342.116	C12H22O11	[M-H]-	Galactinol	Others	Saccharides	3687-64-7	3	176072	95791.9	113124	70848	107641	88514	85260.4	71937.9	71561.4	69598.1	89161.6	86777.1	C01235	ko00052,ko01100
mws1189	193.04	72.99	194.043	C6H10O7	[M-H]-	D-Galacturonic acid	Others	Saccharides	685-73-4	3	428537	439920	277995	457358	519498	471551	475879	454680	431279	516915	405210	425237	C00333	ko00040,ko00053,ko00520,ko01100,ko01240,ko01250,ko02010
Lhmp122205	301.14	245.09	300.136	C18H20O4	[M+H]+	5-O-Methyllatifolin	Others	Others	-	1	10159.4	7437.57	6629.88	8443.06	7958.25	6866.9	5559.84	9800.44	6816.65	7015.82	7335.54	5584.07	-	-
MW0015536	637.3	581.24	614.324	C38H46O7	[M+Na]+	acetyl Podocarpic acid anhydride	Others	Lactones	344327-48-6	3	1.40865e+06	2.67027e+06	1.15522e+06	1.5509e+06	1.48076e+06	1.98125e+06	1.70583e+06	2.42107e+06	4.30506e+06	5.31481e+06	6.07718e+06	4.56832e+06	-	-
MWSmce690	175.02	59.01	176.032	C6H8O6	[M-H]-	Erythorbic Acid; Isoascorbic Acid	Others	Vitamin	89-65-6	2	950156	409950	443364	386423	281240	347994	621436	375269	451646	355607	471528	462099	-	-
pma0134	121.05	93.06	120.042	C4H8O4	[M+H]+	D-Threose	Others	Saccharides	95-43-2	3	99266.5	72454.5	35474.7	43268.9	20579.7	39752.8	35727.8	42905.1	46937.9	53951.9	43996.1	39783.8	C06463	-
pmn001380	187.1	169.09	188.105	C9H16O4	[M-H]-	Eucommiol	Others	Alcohol compounds	55930-44-4	1	356186	262623	146881	222471	171000	172705	240284	218273	253317	152237	190200	134759	C17878	-
pmb3081	289	96.97	290.004	C6H11PO11	[M-H]-	Glucarate O-Phosphoric acid	Others	Saccharides	-	3	3.88325e+06	2.96411e+06	3.70979e+06	1.56979e+06	1.60759e+06	2.87526e+06	4.71534e+06	3.54482e+06	4.73186e+06	2.69449e+06	3.69052e+06	3.83804e+06	-	-
pme1306	250.05	134.06	249.04	C8H12NO6P	[M+H]+	Pyridoxine-5'-phosphate	Others	Vitamin	447-05-2	3	31508.9	55546.1	37933.8	80346.1	67459	58470.7	62541.8	56982.6	77923.4	36954.2	54046.7	53688.2	C00627	ko00750,ko01100,ko01240
pme2266	245.1	227.08	244.088	C10H16N2O3S	[M+H]+	Biotin	Others	Vitamin	58-85-5	3	182574	275292	240129	287436	193269	216248	706039	691477	746183	251096	382651	337997	C00120	ko00780,ko01100,ko01240,ko02010
Zmzn000079	199	78.96	200.009	C4H9O7P	[M-H]-	D-Erythrose-4-phosphate	Others	Saccharides	585-18-2	3	503625	531519	544266	527060	448322	460448	594949	487195	558174	405420	323921	520666	C00279	ko00030,ko00400,ko00710,ko00750,ko01100,ko01110,ko01200,ko01230,ko01240
MA10039641	341.11	89.02	342.116	C12H22O11	[M-H]-	Lactobiose	Others	Saccharides	63-42-3	3	61657	50493.9	49605	72639.6	45124.2	45400	68014.6	67577.9	77729.6	64299.9	53289.3	37437.9	C00243	ko00052,ko01100,ko02010
Hmsp003093	179.03	77.04	178.027	C9H6O4	[M+H]+	3,7-Dihydroxychromen-4-one	Others	Chromone	-	3	44795.1	52944.6	44375.3	45933.6	30462.6	39699	35219.5	42376.3	61079.8	31453.8	19270.5	35844.6	-	-
Lmqn000351	325.11	59.01	326.121	C12H22O10	[M-H]-	Rutinose	Others	Saccharides	90-74-4	3	50571.7	93160.2	55450.8	112396	96345.1	84946.9	119109	104629	127147	73906.9	55351.9	122452	C08247	-
Zmgn000173	149.05	75.01	150.053	C5H10O5	[M-H]-	D-Ribose	Others	Saccharides	50-69-1	3	40155.5	35849.4	29098.9	38704.3	46690.3	31246.3	32985.7	47957.9	35811.8	18905.8	45582.2	31699.3	C00121	ko00030,ko01100,ko02010
pme0519	341.11	119.03	342.116	C12H22O11	[M-H]-	D-Sucrose	Others	Saccharides	57-50-1	3	48720.3	29159.1	81319.1	20383.3	47407.3	25930.5	31224.2	38561.5	27977.5	16817.1	47172.9	37647.2	C00089	ko00052,ko00500,ko01100,ko01110,ko02010
Lmhn001386	299.04	167.03	300.048	C12H12O9	[M-H]-	Vnilloyltartaric acid	Phenolic acids	Phenolic acids	-	3	74963.3	75282.9	78332	81291.4	73962.4	62364.4	50523.9	73037.3	72339.7	60600.3	60930.7	60643.6	-	-
pmb2654	460.15	117.9	461.153	C19H27NO12	[M-H]-	Anthranilate-1-O-Sophoroside	Phenolic acids	Phenolic acids	-	3	151110	124435	139039	94094.4	86879.1	114925	57199.5	88042.7	83488.5	108765	108072	110964	-	-
NK10253223	168.06	94.06	167.058	C8H9NO3	[M+H]+	2-Amino-3-methoxybenzoic acid	Phenolic acids	Phenolic acids	3177-80-8	2	166607	151346	164075	179510	104556	175810	76898.5	80004	79178.4	104996	101630	102005	C05831	ko00380
mws0749	137.02	93.03	138.032	C7H6O3	[M-H]-	4-Hydroxybenzoic acid	Phenolic acids	Phenolic acids	99-96-7	2	1.58225e+06	2.00497e+06	1.76004e+06	5.52702e+06	4.64166e+06	3.03246e+06	3.17644e+06	3.52031e+06	4.53533e+06	2.50257e+06	2.6081e+06	2.52877e+06	C00156	ko00130,ko00790,ko01100,ko01110,ko01240
mws0628	121.03	92.03	122.037	C7H6O2	[M-H]-	4-Hydroxybenzaldehyde	Phenolic acids	Phenolic acids	123-08-0	1	4.65912e+06	3.42071e+06	3.91072e+06	2.41468e+06	4.71334e+06	3.89999e+06	3.55424e+06	3.83975e+06	3.88567e+06	4.49522e+06	4.585e+06	4.38633e+06	C00633	ko01100
Lmhn001477	311.04	179.04	312.048	C13H12O9	[M-H]-	2-Caffeoyl-L-tartaric acid (Caftaric acid)	Phenolic acids	Phenolic acids	67879-58-7	3	186848	184529	147860	190312	202955	163842	81138.7	94868.4	108545	159631	155558	152691	-	-
Lmln010063	205.16	189.13	206.167	C14H22O	[M-H]-	2,6-Di-tert-butylphenol	Phenolic acids	Phenolic acids	128-39-2	1	359884	377450	354962	313813	347367	579207	329429	365993	341764	390017	367564	372202	-	-
pme0085	359.08	161.02	360.084	C18H16O8	[M-H]-	Rosmarinic acid	Phenolic acids	Phenolic acids	537-15-5	1	7234.64	8788.35	11401.2	12276.9	15079.7	6515.15	2580.28	186159	2465.23	18760.3	17543.7	18326.1	C01850	ko00350,ko01100
mws0458	151.04	136.02	152.047	C8H8O3	[M-H]-	Vanillin; 4-Hydroxy-3-Methoxybenzaldehyde	Phenolic acids	Phenolic acids	121-33-5	3	202887	234580	287402	207881	212813	223155	220780	193816	192049	195916	187459	181531	C00755	ko00996,ko01100,ko01110
pmp001285	149.02	65.04	148.016	C8H4O3	[M+H]+	Phthalic anhydride	Phenolic acids	Phenolic acids	85-44-9	1	4.71527e+06	4.16078e+06	4.96677e+06	4.49039e+06	4.10183e+06	4.29593e+06	3.59803e+06	3.64646e+06	3.5923e+06	3.48686e+06	3.6413e+06	3.29992e+06	-	-
pmf0440	163.08	91.05	162.068	C10H10O2	[M+H]+	4-MethoxycinnaMaldehyde	Phenolic acids	Phenolic acids	1963-36-6	3	113566	113232	134902	132284	127296	129505	119729	126812	114415	76934.5	82451.6	75026.8	C10475	-
pme2828	140.03	98.96	139.027	C6H5NO3	[M+H]+	4-Nitrophenol	Phenolic acids	Phenolic acids	100-02-7	3	7.53417e+06	1.19869e+07	7.99737e+06	1.04484e+07	8.62525e+06	9.41818e+06	9.9696e+06	1.11158e+07	6.8307e+06	1.09143e+07	9.89748e+06	1.07222e+07	C00870	-
Lmwp011196	391.28	149.02	390.277	C24H38O4	[M+H]+	Bis(2-ethylhexyl)phthalate*	Phenolic acids	Phenolic acids	117-81-7	3	1.20681e+06	1.86148e+06	1.52858e+06	885349	1.15437e+06	744302	817654	1.78564e+06	1.04603e+06	611951	680657	633541	C03690	-
mws0178	353.09	191.06	354.095	C16H18O9	[M-H]-	Chlorogenic acid (3-O-Caffeoylquinic acid)	Phenolic acids	Phenolic acids	327-97-9	2	259720	163596	51164.3	137279	201399	87383.4	115269	48188.3	44229.1	100322	113607	109259	C00852	ko00940,ko00941,ko00945,ko01110
MWS1776	109.06	65.04	108.058	C7H8O	[M+H]+	m-Cresol	Phenolic acids	Phenolic acids	108-39-4	2	145555	152133	137009	121209	107453	114743	95639.3	154841	119326	117951	108742	124371	C01467	-
MWS1839	165.06	92.03	166.063	C9H10O3	[M-H]-	Ethylparaben	Phenolic acids	Phenolic acids	120-47-8	3	9350.72	8556.72	5687.56	6926.62	6010.02	7170.41	10483.9	8275.44	8597.07	8011.94	7748.28	7004.76	-	-
pme3083	164.04	120.05	165.043	C8H7NO3	[M-H]-	2-(Formylamino)benzoic acid	Phenolic acids	Phenolic acids	3342-77-6	3	114738	122065	78776.1	77493	64246.2	61307.5	62132.4	64595.3	52649.3	49454.9	50130.7	55967.7	C05653	ko00380,ko01100
pmn001681	165.09	149.06	166.099	C10H14O2	[M-H]-	1-(4-Methoxyphenyl)-1-propanol	Phenolic acids	Phenolic acids	5349-60-0	2	472397	634444	624267	680020	510780	630130	652131	567697	461500	263020	238464	274724	-	-
Lmmp010562	391.28	149.02	390.277	C24H38O4	[M+H]+	Diisooctyl Phthalate*	Phenolic acids	Phenolic acids	27554-26-3	3	1.23164e+06	1.81692e+06	1.55864e+06	869944	1.30558e+06	827314	923134	1.72891e+06	1.21801e+06	602200	627376	691270	C14577	-
MWSslk097	195.06	163.04	194.058	C10H10O4	[M+H]+	Dimethyl phthalate	Phenolic acids	Phenolic acids	131-11-3	1	86280	77826.2	74734.9	78187	81584.9	74646.5	81183.3	73148.6	68687.8	70850.6	63512.6	61251.3	C11233	-
Lmfp001509	317.09	153.02	316.079	C13H16O9	[M+H]+	1-O-Galloyl-rhamnose	Phenolic acids	Phenolic acids	-	2	197012	185868	136827	184579	195747	119626	109365	119417	113121	115544	134840	124667	-	-
Hmgn001653	137.02	93.04	138.032	C7H6O3	[M-H]-	Protocatechualdehyde	Phenolic acids	Phenolic acids	139-85-5	1	1.18062e+06	1.68996e+06	1.29828e+06	4.755e+06	3.10588e+06	2.31659e+06	2.4477e+06	2.72789e+06	3.45247e+06	2.18114e+06	1.97292e+06	1.8566e+06	C16700	ko00950
pme0241	123.04	79.05	122.037	C7H6O2	[M+H]+	Benzoic acid	Phenolic acids	Phenolic acids	65-85-0	2	304788	425733	385743	606361	676318	521432	1.26622e+06	1.60822e+06	1.60242e+06	622082	729477	720249	C00180	ko00996,ko01100,ko01110
mws0180	153.02	109.03	154.027	C7H6O4	[M-H]-	2,5-Dihydroxybenzoic acid; Gentisic Acid*	Phenolic acids	Phenolic acids	490-79-9	3	331373	367929	275741	458017	454877	386988	497532	444326	552732	452954	418650	380800	C00628	ko00350,ko01100
mws0183	153.02	109.03	154.027	C7H6O4	[M-H]-	3,4-Dihydroxybenzoic acid (Protocatechuic acid)*	Phenolic acids	Phenolic acids	99-50-3	3	331373	367929	275741	458017	454877	386988	497532	444326	552732	452954	418650	380800	C00230	ko01100,ko01110
MW0009256	223.1	155.11	224.105	C12H16O4	[M-H]-	Olivetolic acid	Phenolic acids	Phenolic acids	491-72-5	3	75994.5	75594.2	78737.6	90868.3	87290.8	68363.3	111412	145867	176289	96724.6	85371.9	78577.1	C20417	ko00999,ko01100,ko01110
NK10264324	127.04	81.03	126.032	C6H6O3	[M+H]+	Phloroglucinol; 1,3,5-Benzenetriol	Phenolic acids	Phenolic acids	108-73-6	3	332919	346661	364438	312100	269223	309054	269114	327195	287872	321010	260746	265109	C02183	-
pmn001384	515.12	353.09	516.127	C25H24O12	[M-H]-	Isochlorogenic acid C	Phenolic acids	Phenolic acids	57378-72-0	2	97886.4	103011	21317.5	57751.3	114773	11534.5	16440.8	6605	46479.6	40039.2	32325.4	32482.4	-	-
mws1336	138.06	120.04	137.048	C7H7NO2	[M+H]+	4-Aminobenzoic acid	Phenolic acids	Phenolic acids	150-13-0	2	131792	174287	323232	78658.1	88381.3	1.12518e+06	62194.4	92547	92128	214482	170118	175605	C00568	ko00790,ko01100,ko01240
pmb3068	337.09	163.04	338.1	C16H18O8	[M-H]-	1-O-p-Coumaroylquinic acid	Phenolic acids	Phenolic acids	-	3	80325.4	31439.3	55542.2	42960.9	80108	33496.5	12205	5662.15	6695.44	42835.3	54888.7	44178	-	-
pmb0069	122.06	105.03	121.053	C7H7NO	[M+H]+	Benzamide	Phenolic acids	Phenolic acids	55-21-0	3	34743.3	71417.4	150210	47709.2	80047.5	21617.7	38484	60226.2	108048	53168.9	68607	55390.3	C09815	-
Lmgn001670	137.03	108.02	138.032	C7H6O3	[M-H]-	Salicylic acid	Phenolic acids	Phenolic acids	69-72-7	1	46732.4	89074.8	64456.1	66287.7	45112.5	61397.8	191234	134921	161191	126474	133653	100759	C00805	ko00996,ko01100,ko01110,ko04075
Lmbn001981	137.02	93.03	138.032	C7H6O3	[M-H]-	2,5-Dihydroxybenzaldehyde	Phenolic acids	Phenolic acids	1194-98-5	1	1.63659e+06	2.41989e+06	1.68963e+06	6.34905e+06	4.58099e+06	3.539e+06	3.52375e+06	3.55786e+06	6.09927e+06	2.78121e+06	3.62767e+06	2.91795e+06	C05585	ko00350,ko01100
pme3437	213.08	154.06	212.069	C10H12O5	[M+H]+	Eudesmic acid (3,4,5-trimethoxybenzoic acid)	Phenolic acids	Phenolic acids	118-41-2	3	21700.2	25995.6	42404.6	46883.8	22560.1	28478.5	9348.07	16737.3	26356.1	25064.4	19882.3	19396.2	-	-
mws1078	138.06	92.05	137.048	C7H7NO2	[M+H]+	Anthranilic Acid	Phenolic acids	Phenolic acids	118-92-3	3	109632	144112	232605	109729	157713	139882	306382	141706	117775	148117	173061	127562	C00108	ko00380,ko00400,ko00996,ko01100,ko01110,ko01230
Lmmn001643	163.04	119.05	164.047	C9H8O3	[M-H]-	2-Hydroxycinnamic acid*	Phenolic acids	Phenolic acids	583-17-5	1	165641	145641	148056	230338	271100	210704	73071.1	90879.6	40283.3	142759	146171	106486	C01772	ko00360,ko00999,ko01100,ko01110
Lmbn002648	163.04	119.05	164.047	C9H8O3	[M-H]-	α-Hydroxycinnamic Acid*	Phenolic acids	Phenolic acids	5801-57-0	1	165641	145641	148056	230338	271100	210704	73071.1	90879.6	40283.3	142759	146171	106486	C02763	ko00360,ko01100
MWS1877	205.16	133.06	206.167	C14H22O	[M-H]-	4-tert-Octylphenol	Phenolic acids	Phenolic acids	140-66-9	1	17721.7	20580.5	17033.2	18568	17565.4	24733.6	17665.9	21047.2	19235.6	16935.8	18154.4	23121.3	C14205	-
Li512115	515.12	353.09	516.127	C25H24O12	[M-H]-	Isochlorogenic acid B	Phenolic acids	Phenolic acids	14534-61-3	1	54209.6	38246.3	18158.6	71695.1	21279.4	13305.9	17823.6	20461.1	40145.6	46340.4	37605.7	32794.9	C10468	-
mws0748	353.09	191.06	354.095	C16H18O9	[M-H]-	1-Caffeoylquinic acid	Phenolic acids	Phenolic acids	1241-87-8	2	311794	137987	238319	147114	379741	42677.6	51163.1	14021.3	22759.4	290561	263813	199482	-	-
pmn001382	515.12	353.09	516.127	C25H24O12	[M-H]-	Isochlorogenic acid A	Phenolic acids	Phenolic acids	2450-53-5	2	65470.4	51017.1	6034.93	47025.2	68668.2	6638.18	4796.95	14840	50513.4	26199.7	31519.2	38713.6	-	-
Wmyn000214	467.08	423.09	468.09	C20H20O13	[M-H]-	gentisic acid 5-O-β-D-(6'-O-galloyl)-gluco-pyranoside	Phenolic acids	Phenolic acids	-	2	62230.5	29626.4	36109.9	26525.8	41697.2	37257.9	7722.03	15901.6	12629	13914.7	20078.6	20171	-	-
pme1816	353.09	191.06	354.095	C16H18O9	[M-H]-	Neochlorogenic acid (5-O-Caffeoylquinic acid)	Phenolic acids	Phenolic acids	906-33-2	2	398561	162983	299586	222942	442670	70070.4	60474.5	31384.3	42914.3	385190	255676	292447	C17147	-
pmb2497	197.05	153.06	198.053	C9H10O5	[M-H]-	4-Hydroxy-3-methoxymandelate	Phenolic acids	Phenolic acids	55-10-7	3	203330	187620	169012	209320	231768	198142	201133	195439	144973	181889	145044	115878	C05584	ko00350,ko01100
Zmhn002909	445.11	323.08	446.121	C22H22O10	[M-H]-	6-O-Glucosyl-caffeoylbenzoic acid	Phenolic acids	Phenolic acids	-	3	21708.6	8967.82	14682.5	3268.48	16883.3	27658.9	4260.88	1418.35	3020.36	12208.3	15744.9	19833.8	-	-
mws2108	353.09	191.06	354.095	C16H18O9	[M-H]-	Cryptochlorogenic acid (4-O-Caffeoylquinic acid)	Phenolic acids	Phenolic acids	905-99-7	2	202091	163428	36205.2	77832.3	143354	68678	98937.9	33386.8	46968.2	143919	108766	88609	-	-
pme0309	183.03	124.02	184.037	C8H8O5	[M-H]-	3-O-Methylgallic Acid	Phenolic acids	Phenolic acids	3934-84-7	3	7853.55	20217.9	5388.99	12185.3	11675	16457.1	8700.06	11451.1	4276.74	17140.4	11375.6	9734.59	C05616	-
Lmgp003989	499.13	163.04	498.116	C25H22O11	[M+H]+	Dicaffeoylshikimic acid	Phenolic acids	Phenolic acids	-	2	42700.6	59735.8	575.963	60133.1	42816.8	7481.48	12156.5	3845.96	35162.6	37631.4	20979	18148.7	-	-
Wmyn000217	331.1	169.01	332.111	C14H20O9	[M-H]-	2,6-dimethoxy-hydroquinone-4-O-β-D-glucopyranoside	Phenolic acids	Phenolic acids	-	2	26308	34148	33226.1	24723.7	28765.8	38866.4	25362.8	24463.4	20551.2	10951.4	8669.06	21404	-	-
Zbzn008048	293.18	221.15	294.183	C17H26O4	[M-H]-	Embelin	Quinones	Quinones	550-24-3	1	691915	742709	717701	773679	741933	669968	705482	693647	740509	669652	688977	650491	-	-
Zmdn011161	239.07	223.03	240.079	C15H12O3	[M-H]-	Chrysophanol-9-anthrone	Quinones	Anthraquinone	491-58-7	2	2.42032e+06	2.51647e+06	1.9131e+06	2.37289e+06	2.08801e+06	2.13568e+06	2.30143e+06	1.77567e+06	1.46911e+06	1.36604e+06	1.44113e+06	1.50828e+06	C10314	-
Zahn004036	159.04	115.05	160.052	C10H8O2	[M-H]-	2,3-Dihydro-1,4-naphthoquinone	Quinones	Quinones	21545-31-3	2	105752	106204	106505	115188	123288	183270	154205	74747.4	136750	120096	126423	104262	-	-
mws4053	455.35	455.35	456.36	C30H48O3	[M-H]-	3-Hydroxyurs-12-en-28-oic acid (Ursolic acid)	Terpenoids	Triterpene	77-52-1	3	21114.7	27467.3	309988	25864.5	17003.8	12060.4	22278.3	10130.7	13184.9	43469.5	41467.6	42575.6	C08988	-
Wbmn009702	487.34	487.34	488.35	C30H48O5	[M-H]-	2,3,23-Trihydroxyurs-12-en-28-oic acid	Terpenoids	Triterpene	-	2	25701.2	17165.6	16062.2	29746.3	18154.2	19841.4	22487.4	36931.3	18689.6	18305.9	18009	17259.6	-	-
Hmjn003948	487.35	487.35	488.35	C30H48O5	[M-H]-	2,3,6-Trihydroxyurs-12-en-28-oic acid (Madasiatic acid)	Terpenoids	Triterpene	26532-66-1	2	24581.5	15789.9	14908.5	23153.7	12623.6	19551.3	22365.7	37535.1	19324	18325.3	17256	17507.6	-	-
mws1389	455.35	455.35	456.36	C30H48O3	[M-H]-	3-Hydroxyolean-12-en-28-oic acid (Oleanolic acid)	Terpenoids	Triterpene	508-02-1	2	46430.9	33177.8	15176.7	295893	18606.5	31675.2	23942.3	32741.2	141119	54758.3	53353.2	50559.7	C17148	-
pmn001407	503.34	279.16	504.345	C30H48O6	[M-H]-	2,3,16,21-Tetrahydroxyolean-12-en-28-oic acid (Platycogenic acid C)	Terpenoids	Triterpene	26121-81-3	2	493644	798576	805956	626213	653733	616127	2.22372e+06	2.1751e+06	2.03989e+06	1.10043e+06	1.08816e+06	1.1724e+06	-	-
Lmdn006811	455.35	455.35	456.36	C30H48O3	[M-H]-	3,24-Dihydroxyolean-12-en-22-one (Soyasapogenol E)	Terpenoids	Triterpene	6750-59-0	2	54117.9	39026.2	12625.3	272816	39441.9	29404.8	31026.4	32450.1	142894	54799.2	54171.5	58787.4	C17420	-
Zmjn014062	455.35	455.35	456.36	C30H48O3	[M-H]-	3-Hydroxydammara-21-oic acid 21,23-lactone	Terpenoids	Triterpene	-	3	63477.2	41370.9	16820.3	304109	30667.2	35596.1	33900.7	37180.7	151094	63793.3	56759.5	59405.5	-	-
mws1430	425.38	95.09	424.37	C30H48O	[M+H]+	Lup-20(29)-en-3-one (Lupenone)	Terpenoids	Triterpene	1617-70-5	3	117172	153699	54206.8	63003.1	29018.8	52051.4	64877.2	101086	50206	87162.6	95163.1	84224.5	C16990	-
Hmcp005697	425.37	191.18	424.37	C30H48O	[M+H]+	Olean-13(18)-en-3-one (δ-Amyrenone)	Terpenoids	Triterpene	20248-08-2	3	36763.4	50138.7	28044	36917.1	24267.4	19533.7	22120.4	35409.4	17581.4	27929.2	27897.7	24339.9	-	-
HJN110	455.36	455.36	456.36	C30H48O3	[M-H]-	3-Hydroxylup-20(29)-en-28-oic acid (Betulinic acid)	Terpenoids	Triterpene	472-15-1	2	50815.1	25795.2	17098.2	287792	21641.2	30646.5	25659.4	27459.7	141203	58917	50330.5	52468.6	C08619	-
pmn001706	471.35	471.35	472.355	C30H48O4	[M-H]-	2,3-Dihydroxyolean-12-en-28-oic acid (2-Hydroxyoleanolic acid)	Terpenoids	Triterpene	26707-60-8	1	33314.6	22427.1	25687.6	106180	28319.5	30567.7	33411.8	25691.8	21874.4	22539.7	22826.3	19429.1	-	-
Smpn011792	471.35	471.34	472.355	C30H48O4	[M-H]-	2,3-Dihydroxy-12-ursen-28-oic acid	Terpenoids	Triterpene	-	2	22900.5	32177	21381.8	94664.1	57983.5	56236.8	32238.2	37076.6	50572.9	43390.1	39516.5	36208.7	-	-
Zmln005255	473.25	455.24	474.262	C27H38O7	[M-H]-	7,12-Dihydroxy-4,4,14-trimethyl-3,11,15-trioxochol-8-en-24-oic acid (Lucidenic acid B)	Terpenoids	Triterpene	95311-95-8	2	17196.5	34497.1	21240.1	73273.3	67281.9	55297.4	62017	60116.6	35855.5	34952.8	40986.6	34098.7	-	-
