# Supplementary material for: Metabolomic and Transcriptomic Analyses Revealed Lipid Differentiation Mechanisms in Agaricus bisporus at Ambient Conditions
Source: J Fungi (Basel). 2024 Jul 30;10(8):533. doi: 10.3390/jof10080533 (PMC11355595; doi:10.3390/jof10080533)
Supplement: Supplementary file 1 [file jof-10-00533-s001.zip › Supplementary Material/table S2.xlsx]

## Sheet: CK VS RT_6
Table S2 KEGG enrichment analysis of DAMs
Kegg_level_1	Kegg_pathway	ko_ID	Metabolome_frequency	P-value	DA_score	Up_num	Down_num
Metabolism	Flavone and flavonol biosynthesis	ko00944	6 out of 270 2.22222222222222%	0.00204223	0.5	3	0
Metabolism	Glycolysis / Gluconeogenesis	ko00010	6 out of 270 2.22222222222222%	0.0333036	0	1	1
Metabolism	Phosphonate and phosphinate metabolism	ko00440	1 out of 270 0.37037037037037%	0.0518519	1	1	0
Metabolism	Terpenoid backbone biosynthesis	ko00900	1 out of 270 0.37037037037037%	0.0518519	1	1	0
Metabolism	Purine metabolism	ko00230	21 out of 270 7.77777777777778%	0.0845383	-0.047619	1	2
Metabolism	Folate biosynthesis	ko00790	2 out of 270 0.740740740740741%	0.101198	0.5	1	0
Metabolism	Ubiquinone and other terpenoid-quinone biosynthesis	ko00130	2 out of 270 0.740740740740741%	0.101198	0.5	1	0
Metabolism	Carbon fixation in photosynthetic organisms	ko00710	11 out of 270 4.07407407407407%	0.105064	0	1	1
Metabolism	Isoquinoline alkaloid biosynthesis	ko00950	3 out of 270 1.11111111111111%	0.14815	0.333333	1	0
Metabolism	Nucleotide metabolism	ko01232	29 out of 270 10.7407407407407%	0.180191	-0.103448	0	3
Metabolism	Propanoate metabolism	ko00640	4 out of 270 1.48148148148148%	0.192816	-0.25	0	1
Metabolism	Inositol phosphate metabolism	ko00562	4 out of 270 1.48148148148148%	0.192816	-0.25	0	1
Metabolism	Fructose and mannose metabolism	ko00051	5 out of 270 1.85185185185185%	0.2353	-0.2	0	1
Metabolism	Glycerolipid metabolism	ko00561	5 out of 270 1.85185185185185%	0.2353	-0.2	0	1
Metabolism	Glycerophospholipid metabolism	ko00564	6 out of 270 2.22222222222222%	0.275699	-0.166667	0	1
Metabolism	Vitamin B6 metabolism	ko00750	6 out of 270 2.22222222222222%	0.275699	0.166667	1	0
Metabolism	Pyruvate metabolism	ko00620	7 out of 270 2.59259259259259%	0.314109	0.142857	1	0
Metabolism	Biosynthesis of various alkaloids	ko00996	7 out of 270 2.59259259259259%	0.314109	0.142857	1	0
Metabolism	Carbon metabolism	ko01200	22 out of 270 8.14814814814815%	0.318435	0	1	1
Metabolism	Citrate cycle (TCA cycle)	ko00020	8 out of 270 2.96296296296296%	0.35062	0.125	1	0
Metabolism	Pentose and glucuronate interconversions	ko00040	9 out of 270 3.33333333333333%	0.38532	-0.111111	0	1
Metabolism	Tyrosine metabolism	ko00350	9 out of 270 3.33333333333333%	0.38532	0.111111	1	0
Metabolism	Phenylalanine, tyrosine and tryptophan biosynthesis	ko00400	9 out of 270 3.33333333333333%	0.38532	0.111111	1	0
Metabolism	Biosynthesis of various plant secondary metabolites	ko00999	9 out of 270 3.33333333333333%	0.38532	0.111111	1	0
Metabolism	Nicotinate and nicotinamide metabolism	ko00760	12 out of 270 4.44444444444444%	0.479365	-0.0833333	0	1
Metabolism	Biosynthesis of cofactors	ko01240	49 out of 270 18.1481481481481%	0.482996	0.0612245	3	0
Metabolism	Biosynthesis of secondary metabolites	ko01110	106 out of 270 39.2592592592593%	0.491742	0.0377358	5	1
Metabolism	Galactose metabolism	ko00052	13 out of 270 4.81481481481481%	0.507616	-0.0769231	0	1
Metabolism	Pyrimidine metabolism	ko00240	17 out of 270 6.2962962962963%	0.606987	-0.0588235	0	1
Metabolism	Biosynthesis of amino acids	ko01230	39 out of 270 14.4444444444444%	0.628064	0	1	1
Environmental Information Processing	ABC transporters	ko02010	40 out of 270 14.8148148148148%	0.643023	-0.05	0	2
Metabolism	Metabolic pathways	ko01100	221 out of 270 81.8518518518518%	0.764119	0.0135747	7	4

## Sheet: RT_6 VS RT_24
Kegg_level_1	Kegg_pathway	ko_ID	Metabolome_frequency	P-value	DA_score	Up_num	Down_num
Metabolism	Linoleic acid metabolism	ko00591	11 out of 270 4.07407407407407%	0.000527505	0.636364	7	0
Metabolism	Purine metabolism	ko00230	21 out of 270 7.77777777777778%	0.0137848	-0.0952381	3	5
Metabolism	Sphingolipid metabolism	ko00600	2 out of 270 0.740740740740741%	0.0285006	1	2	0
Environmental Information Processing	Plant hormone signal transduction	ko04075	2 out of 270 0.740740740740741%	0.0285006	1	2	0
Metabolism	Amino sugar and nucleotide sugar metabolism	ko00520	14 out of 270 5.18518518518519%	0.0693346	0.0714286	3	2
Metabolism	Biosynthesis of nucleotide sugars	ko01250	15 out of 270 5.55555555555556%	0.0908175	0.0666667	3	2
Metabolism	Nucleotide metabolism	ko01232	29 out of 270 10.7407407407407%	0.0946396	-0.0689655	3	5
Metabolism	Arachidonic acid metabolism	ko00590	1 out of 270 0.37037037037037%	0.17037	1	1	0
Metabolism	N-Glycan biosynthesis	ko00510	1 out of 270 0.37037037037037%	0.17037	-1	0	1
Metabolism	Stilbenoid, diarylheptanoid and gingerol biosynthesis	ko00945	1 out of 270 0.37037037037037%	0.17037	-1	0	1
Metabolism	Pentose and glucuronate interconversions	ko00040	9 out of 270 3.33333333333333%	0.18412	0.333333	3	0
Metabolism	alpha-Linolenic acid metabolism	ko00592	9 out of 270 3.33333333333333%	0.18412	0.333333	3	0
Metabolism	Fructose and mannose metabolism	ko00051	5 out of 270 1.85185185185185%	0.20225	0	1	1
Metabolism	Glycolysis / Gluconeogenesis	ko00010	6 out of 270 2.22222222222222%	0.271489	0.333333	2	0
Metabolism	Glycerophospholipid metabolism	ko00564	6 out of 270 2.22222222222222%	0.271489	0.333333	2	0
Metabolism	Phenylalanine metabolism	ko00360	6 out of 270 2.22222222222222%	0.271489	-0.333333	0	2
Metabolism	Biosynthesis of unsaturated fatty acids	ko01040	7 out of 270 2.59259259259259%	0.340727	0.285714	2	0
Metabolism	Biosynthesis of various alkaloids	ko00996	7 out of 270 2.59259259259259%	0.340727	0.285714	2	0
Metabolism	Biotin metabolism	ko00780	3 out of 270 1.11111111111111%	0.430288	0.333333	1	0
Metabolism	Phenylpropanoid biosynthesis	ko00940	3 out of 270 1.11111111111111%	0.430288	-0.333333	0	1
Metabolism	Indole alkaloid biosynthesis	ko00901	3 out of 270 1.11111111111111%	0.430288	0.333333	1	0
Metabolism	Pentose phosphate pathway	ko00030	9 out of 270 3.33333333333333%	0.471955	0.222222	2	0
Metabolism	Propanoate metabolism	ko00640	4 out of 270 1.48148148148148%	0.528441	0.25	1	0
Metabolism	Inositol phosphate metabolism	ko00562	4 out of 270 1.48148148148148%	0.528441	0.25	1	0
Metabolism	Taurine and hypotaurine metabolism	ko00430	4 out of 270 1.48148148148148%	0.528441	-0.25	0	1
Metabolism	Carbon fixation in photosynthetic organisms	ko00710	11 out of 270 4.07407407407407%	0.587008	0.181818	2	0
Metabolism	Glycerolipid metabolism	ko00561	5 out of 270 1.85185185185185%	0.609989	0.2	1	0
Metabolism	Riboflavin metabolism	ko00740	5 out of 270 1.85185185185185%	0.609989	0.2	1	0
Metabolism	Neomycin, kanamycin and gentamicin biosynthesis	ko00524	5 out of 270 1.85185185185185%	0.609989	0.2	1	0
Metabolism	Flavonoid biosynthesis	ko00941	6 out of 270 2.22222222222222%	0.677689	-0.166667	0	1
Metabolism	Flavone and flavonol biosynthesis	ko00944	6 out of 270 2.22222222222222%	0.677689	-0.166667	0	1
Metabolism	Caffeine metabolism	ko00232	6 out of 270 2.22222222222222%	0.677689	-0.166667	0	1
Metabolism	Galactose metabolism	ko00052	13 out of 270 4.81481481481481%	0.683067	0.153846	2	0
Metabolism	Ascorbate and aldarate metabolism	ko00053	13 out of 270 4.81481481481481%	0.683067	0	1	1
Environmental Information Processing	ABC transporters	ko02010	40 out of 270 14.8148148148148%	0.717142	-0.05	2	4
Metabolism	Glutathione metabolism	ko00480	7 out of 270 2.59259259259259%	0.733849	-0.142857	0	1
Metabolism	Starch and sucrose metabolism	ko00500	9 out of 270 3.33333333333333%	0.818956	0.111111	1	0
Metabolism	Biosynthesis of various plant secondary metabolites	ko00999	9 out of 270 3.33333333333333%	0.818956	-0.111111	0	1
Metabolism	Pyrimidine metabolism	ko00240	17 out of 270 6.2962962962963%	0.821534	0.117647	2	0
Metabolism	Arginine and proline metabolism	ko00330	10 out of 270 3.7037037037037%	0.850864	0.1	1	0
Metabolism	Biosynthesis of cofactors	ko01240	49 out of 270 18.1481481481481%	0.887384	0	3	3
Metabolism	Lysine degradation	ko00310	12 out of 270 4.44444444444444%	0.899051	0.0833333	1	0
Metabolism	Nicotinate and nicotinamide metabolism	ko00760	12 out of 270 4.44444444444444%	0.899051	0.0833333	1	0
Metabolism	Cysteine and methionine metabolism	ko00270	13 out of 270 4.81481481481481%	0.91705	-0.0769231	0	1
Metabolism	Carbon metabolism	ko01200	22 out of 270 8.14814814814815%	0.918446	0.0909091	2	0
Metabolism	Tryptophan metabolism	ko00380	14 out of 270 5.18518518518519%	0.931897	0.0714286	1	0
Metabolism	D-Amino acid metabolism	ko00470	16 out of 270 5.92592592592593%	0.954212	0.0625	1	0
Metabolism	Metabolic pathways	ko01100	221 out of 270 81.8518518518518%	0.955208	0.0361991	21	13
Metabolism	Biosynthesis of amino acids	ko01230	39 out of 270 14.4444444444444%	0.980005	0.025641	2	1
Metabolism	Biosynthesis of secondary metabolites	ko01110	106 out of 270 39.2592592592593%	0.994931	0.00943396	6	5

## Sheet: CK VS RT_24
Kegg_level_1	Kegg_pathway	ko_ID	Metabolome_frequency	P-value	DA_score	Up_num	Down_num
Metabolism	Purine metabolism	ko00230	21 out of 270 7.77777777777778%	0.00238212	-0.142857	3	6
Metabolism	Nucleotide metabolism	ko01232	29 out of 270 10.7407407407407%	0.00889549	-0.206897	2	8
Metabolism	Sphingolipid metabolism	ko00600	2 out of 270 0.740740740740741%	0.0260498	1	2	0
Metabolism	Folate biosynthesis	ko00790	2 out of 270 0.740740740740741%	0.0260498	0	1	1
Environmental Information Processing	Plant hormone signal transduction	ko04075	2 out of 270 0.740740740740741%	0.0260498	1	2	0
Metabolism	Isoquinoline alkaloid biosynthesis	ko00950	3 out of 270 1.11111111111111%	0.0699846	0.666667	2	0
Metabolism	Linoleic acid metabolism	ko00591	11 out of 270 4.07407407407407%	0.0850887	0.363636	4	0
Metabolism	Arachidonic acid metabolism	ko00590	1 out of 270 0.37037037037037%	0.162963	1	1	0
Metabolism	N-Glycan biosynthesis	ko00510	1 out of 270 0.37037037037037%	0.162963	-1	0	1
Metabolism	Biosynthesis of nucleotide sugars	ko01250	15 out of 270 5.55555555555556%	0.214365	0	2	2
Metabolism	Phenylalanine metabolism	ko00360	6 out of 270 2.22222222222222%	0.253467	-0.333333	0	2
Metabolism	Ubiquinone and other terpenoid-quinone biosynthesis	ko00130	2 out of 270 0.740740740740741%	0.299876	0.5	1	0
Metabolism	Betalain biosynthesis	ko00965	2 out of 270 0.740740740740741%	0.299876	0.5	1	0
Metabolism	Biosynthesis of unsaturated fatty acids	ko01040	7 out of 270 2.59259259259259%	0.319655	0.285714	2	0
Metabolism	Biosynthesis of various alkaloids	ko00996	7 out of 270 2.59259259259259%	0.319655	0.285714	2	0
Metabolism	Biosynthesis of cofactors	ko01240	49 out of 270 18.1481481481481%	0.401629	0.0204082	5	4
Metabolism	Amino sugar and nucleotide sugar metabolism	ko00520	14 out of 270 5.18518518518519%	0.406267	-0.0714286	1	2
Metabolism	Biotin metabolism	ko00780	3 out of 270 1.11111111111111%	0.414822	0.333333	1	0
Metabolism	Pentose and glucuronate interconversions	ko00040	9 out of 270 3.33333333333333%	0.446811	0.222222	2	0
Metabolism	alpha-Linolenic acid metabolism	ko00592	9 out of 270 3.33333333333333%	0.446811	0.222222	2	0
Metabolism	Tyrosine metabolism	ko00350	9 out of 270 3.33333333333333%	0.446811	0.222222	2	0
Environmental Information Processing	ABC transporters	ko02010	40 out of 270 14.8148148148148%	0.488448	-0.125	1	6
Metabolism	Pyrimidine metabolism	ko00240	17 out of 270 6.2962962962963%	0.54522	-0.0588235	1	2
Metabolism	Fructose and mannose metabolism	ko00051	5 out of 270 1.85185185185185%	0.592101	-0.2	0	1
Metabolism	Riboflavin metabolism	ko00740	5 out of 270 1.85185185185185%	0.592101	0.2	1	0
Metabolism	Ascorbate and aldarate metabolism	ko00053	13 out of 270 4.81481481481481%	0.656914	0	1	1
Metabolism	Vitamin B6 metabolism	ko00750	6 out of 270 2.22222222222222%	0.659827	0.166667	1	0
Metabolism	Caffeine metabolism	ko00232	6 out of 270 2.22222222222222%	0.659827	-0.166667	0	1
Metabolism	Tryptophan metabolism	ko00380	14 out of 270 5.18518518518519%	0.698689	0	1	1
Metabolism	Glutathione metabolism	ko00480	7 out of 270 2.59259259259259%	0.716523	-0.142857	0	1
Metabolism	Metabolic pathways	ko01100	221 out of 270 81.8518518518518%	0.746998	0.0135747	19	16
Metabolism	Pentose phosphate pathway	ko00030	9 out of 270 3.33333333333333%	0.803591	0.111111	1	0
Metabolism	Biosynthesis of various plant secondary metabolites	ko00999	9 out of 270 3.33333333333333%	0.803591	-0.111111	0	1
Metabolism	Arginine and proline metabolism	ko00330	10 out of 270 3.7037037037037%	0.836702	0.1	1	0
Metabolism	Carbon fixation in photosynthetic organisms	ko00710	11 out of 270 4.07407407407407%	0.864337	0.0909091	1	0
Metabolism	Lysine degradation	ko00310	12 out of 270 4.44444444444444%	0.887384	0.0833333	1	0
Metabolism	Cysteine and methionine metabolism	ko00270	13 out of 270 4.81481481481481%	0.90659	-0.0769231	0	1
Metabolism	D-Amino acid metabolism	ko00470	16 out of 270 5.92592592592593%	0.946951	0.0625	1	0
Metabolism	Carbon metabolism	ko01200	22 out of 270 8.14814814814815%	0.983269	0.0454545	1	0
Metabolism	Biosynthesis of amino acids	ko01230	39 out of 270 14.4444444444444%	0.994592	0	1	1
Metabolism	Biosynthesis of secondary metabolites	ko01110	106 out of 270 39.2592592592593%	0.999718	0.0188679	5	3
