# Supplementary material for: Metabolomic and Transcriptomic Analyses Revealed Lipid Differentiation Mechanisms in Agaricus bisporus at Ambient Conditions
Source: J Fungi (Basel). 2024 Jul 30;10(8):533. doi: 10.3390/jof10080533 (PMC11355595; doi:10.3390/jof10080533)
Supplement: Supplementary file 1 [file jof-10-00533-s001.zip › Supplementary Material/table S4.xlsx]

## Sheet: CK vs RT_6
Table S4 KEGG pathway enrichment analysis of DEGs
KEGG_pathway	ko_id	Cluster_frequency	Genome_frequency	P-value	Corrected_P-value	count	GeneID	KEGG Orthology	Up	Up_gene	Down	Down_gene	hyperlink
Ribosome	ko03010	63 out of 909 6.93069306930693%	123 out of 3085 3.9870340356564%	1.97475e-07	2.46844e-05	63	AGABI2DRAFT_191929;AGABI2DRAFT_136687;AGABI2DRAFT_195869;AGABI2DRAFT_133112;AGABI2DRAFT_138402;AGABI2DRAFT_189164;AGABI2DRAFT_189640;AGABI2DRAFT_193882;AGABI2DRAFT_192115;AGABI2DRAFT_190109;AGABI2DRAFT_62927;AGABI2DRAFT_137061;AGABI2DRAFT_195355;AGABI2DRAFT_148565;AGABI2DRAFT_194807;AGABI2DRAFT_192113;AGABI2DRAFT_138375;AGABI2DRAFT_133080;AGABI2DRAFT_195181;AGABI2DRAFT_138389;AGABI2DRAFT_189592;A…	K02867+K02868+K02871+K02872+K02874+K02875+K02877+K02880+K02883+K02885+K02891+K02893+K02894+K02896+K02901+K02907+K02910+K02912+K02913+K02915+K02919+K02920+K02921+K02922+K02924+K02925+K02929+K02930+K02931+K02932+K02934+K02937+K02938+K02942+K02947+K02950+K02951+K02954+K02955+K02957+K02958+K02958+K02961+K02962+K02963+K02966+K02967+K02969+K02973+K02975+K02976+K02977+K02977+K02979+K02980+K02983+K02984+…	2	AGABI2DRAFT_195869;AGABI2DRAFT_115875	61	AGABI2DRAFT_191929;AGABI2DRAFT_136687;AGABI2DRAFT_133112;AGABI2DRAFT_138402;AGABI2DRAFT_189164;AGABI2DRAFT_189640;AGABI2DRAFT_193882;AGABI2DRAFT_192115;AGABI2DRAFT_190109;AGABI2DRAFT_62927;AGABI2DRAFT_137061;AGABI2DRAFT_195355;AGABI2DRAFT_148565;AGABI2DRAFT_194807;AGABI2DRAFT_192113;AGABI2DRAFT_138375;AGABI2DRAFT_133080;AGABI2DRAFT_195181;AGABI2DRAFT_138389;AGABI2DRAFT_189592;AGABI2DRAFT_135521;n…	https:\\www.genome.jp\dbget-bin\www_bget?map03010
Glycosphingolipid biosynthesis - globo and isoglobo series	ko00603	6 out of 909 0.66006600660066%	8 out of 3085 0.259319286871961%	0.0101729	1	6	AGABI2DRAFT_228269;AGABI2DRAFT_194078;AGABI2DRAFT_152421;AGABI2DRAFT_186352;AGABI2DRAFT_193587;AGABI2DRAFT_188060	K07407+K07407+K12373+K12373+K12373+K12373	4	AGABI2DRAFT_228269;AGABI2DRAFT_194078;AGABI2DRAFT_152421;AGABI2DRAFT_188060	2	AGABI2DRAFT_186352;AGABI2DRAFT_193587	https:\\www.genome.jp\dbget-bin\www_bget?map00603
Steroid biosynthesis	ko00100	13 out of 909 1.43014301430143%	25 out of 3085 0.810372771474878%	0.0146184	1	13	AGABI2DRAFT_193266;AGABI2DRAFT_218236;AGABI2DRAFT_66978;AGABI2DRAFT_205454;AGABI2DRAFT_194260;AGABI2DRAFT_50291;AGABI2DRAFT_206259;AGABI2DRAFT_191124;AGABI2DRAFT_193828;AGABI2DRAFT_228680;AGABI2DRAFT_202140;AGABI2DRAFT_135078;AGABI2DRAFT_189837	K00223+K00227+K00511+K00511+K00559+K00801+K01852+K05917+K07748+K07750+K09827+K09829+K09831	1	AGABI2DRAFT_66978	12	AGABI2DRAFT_193266;AGABI2DRAFT_218236;AGABI2DRAFT_205454;AGABI2DRAFT_194260;AGABI2DRAFT_50291;AGABI2DRAFT_206259;AGABI2DRAFT_191124;AGABI2DRAFT_193828;AGABI2DRAFT_228680;AGABI2DRAFT_202140;AGABI2DRAFT_135078;AGABI2DRAFT_189837	https:\\www.genome.jp\dbget-bin\www_bget?map00100
Aflatoxin biosynthesis	ko00254	15 out of 909 1.65016501650165%	31 out of 3085 1.00486223662885%	0.0197516	1	15	AGABI2DRAFT_196511;AGABI2DRAFT_123172;AGABI2DRAFT_139707;AGABI2DRAFT_203585;AGABI2DRAFT_180254;AGABI2DRAFT_203712;AGABI2DRAFT_192261;AGABI2DRAFT_196347;AGABI2DRAFT_123130;AGABI2DRAFT_227934;AGABI2DRAFT_121773;AGABI2DRAFT_209318;AGABI2DRAFT_139003;AGABI2DRAFT_193185;AGABI2DRAFT_205727	K17647+K17647+K17647+K17648+K17648+K17650+K17650+K17651+K17651+K17651+K17651+K17651+K17651+K24855+K24855	9	AGABI2DRAFT_123172;AGABI2DRAFT_139707;AGABI2DRAFT_203585;AGABI2DRAFT_180254;AGABI2DRAFT_203712;AGABI2DRAFT_192261;AGABI2DRAFT_227934;AGABI2DRAFT_121773;AGABI2DRAFT_139003	6	AGABI2DRAFT_196511;AGABI2DRAFT_196347;AGABI2DRAFT_123130;AGABI2DRAFT_209318;AGABI2DRAFT_193185;AGABI2DRAFT_205727	https:\\www.genome.jp\dbget-bin\www_bget?map00254
Glycosaminoglycan degradation	ko00531	4 out of 909 0.44004400440044%	5 out of 3085 0.162074554294976%	0.0286977	1	4	AGABI2DRAFT_152421;AGABI2DRAFT_186352;AGABI2DRAFT_193587;AGABI2DRAFT_188060	K12373+K12373+K12373+K12373	2	AGABI2DRAFT_152421;AGABI2DRAFT_188060	2	AGABI2DRAFT_186352;AGABI2DRAFT_193587	https:\\www.genome.jp\dbget-bin\www_bget?map00531
Glycosphingolipid biosynthesis - ganglio series	ko00604	4 out of 909 0.44004400440044%	5 out of 3085 0.162074554294976%	0.0286977	1	4	AGABI2DRAFT_152421;AGABI2DRAFT_186352;AGABI2DRAFT_193587;AGABI2DRAFT_188060	K12373+K12373+K12373+K12373	2	AGABI2DRAFT_152421;AGABI2DRAFT_188060	2	AGABI2DRAFT_186352;AGABI2DRAFT_193587	https:\\www.genome.jp\dbget-bin\www_bget?map00604
Oxidative phosphorylation	ko00190	33 out of 909 3.63036303630363%	86 out of 3085 2.78768233387358%	0.0452735	1	33	AGABI2DRAFT_195434;AGABI2DRAFT_61124;AGABI2DRAFT_121857;AGABI2DRAFT_186799;AGABI2DRAFT_138465;AGABI2DRAFT_135173;AGABI2DRAFT_64191;AGABI2DRAFT_138704;AGABI2DRAFT_193168;AGABI2DRAFT_190409;AGABI2DRAFT_192355;AGABI2DRAFT_133583;AGABI2DRAFT_194800;AGABI2DRAFT_135403;AGABI2DRAFT_139908;AGABI2DRAFT_194020;AGABI2DRAFT_195340;AGABI2DRAFT_194416;AGABI2DRAFT_193846;AGABI2DRAFT_195316;AGABI2DRAFT_137123;AG…	K00235+K00411+K00416+K00418+K00418+K00419+K00420+K02127+K02132+K02133+K02134+K02135+K02136+K02138+K02139+K02140+K02142+K02143+K02147+K02150+K02155+K02260+K02263+K02264+K02265+K02266+K03885+K03934+K03941+K03953+K03955+K03966+K08738	5	AGABI2DRAFT_193846;AGABI2DRAFT_195316;AGABI2DRAFT_180389;AGABI2DRAFT_188636;AGABI2DRAFT_182062	28	AGABI2DRAFT_195434;AGABI2DRAFT_61124;AGABI2DRAFT_121857;AGABI2DRAFT_186799;AGABI2DRAFT_138465;AGABI2DRAFT_135173;AGABI2DRAFT_64191;AGABI2DRAFT_138704;AGABI2DRAFT_193168;AGABI2DRAFT_190409;AGABI2DRAFT_192355;AGABI2DRAFT_133583;AGABI2DRAFT_194800;AGABI2DRAFT_135403;AGABI2DRAFT_139908;AGABI2DRAFT_194020;AGABI2DRAFT_195340;AGABI2DRAFT_194416;AGABI2DRAFT_137123;AGABI2DRAFT_65074;AGABI2DRAFT_195535;AGA…	https:\\www.genome.jp\dbget-bin\www_bget?map00190
Metabolic pathways	ko01100	459 out of 909 50.4950495049505%	1484 out of 3085 48.1037277147488%	0.0466341	1	459	AGABI2DRAFT_223797;AGABI2DRAFT_72053;AGABI2DRAFT_135448;AGABI2DRAFT_194839;AGABI2DRAFT_208992;AGABI2DRAFT_192140;AGABI2DRAFT_192040;AGABI2DRAFT_138513;AGABI2DRAFT_120752;AGABI2DRAFT_77756;AGABI2DRAFT_193604;AGABI2DRAFT_190121;AGABI2DRAFT_64679;AGABI2DRAFT_192811;AGABI2DRAFT_186545;AGABI2DRAFT_195196;AGABI2DRAFT_120653;AGABI2DRAFT_121682;AGABI2DRAFT_203659;AGABI2DRAFT_183868;AGABI2DRAFT_202848;AGA…	K00009+K00009+K00010+K00012+K00021+K00026+K00030+K00031+K00049+K00059+K00059+K00059+K00088+K00101+K00102+K00103+K00108+K00108+K00108+K00108+K00109+K00128+K00128+K00128+K00128+K00128+K00128+K00128+K00128+K00128+K00128+K00135+K00147+K00161+K00167+K00211+K00223+K00227+K00228+K00235+K00249+K00252+K00253+K00254+K00262+K00273+K00273+K00275+K00288+K00294+K00365+K00390+K00411+K00416+K00418+K00418+K00419+…	266	AGABI2DRAFT_223797;AGABI2DRAFT_72053;AGABI2DRAFT_135448;AGABI2DRAFT_138513;AGABI2DRAFT_120752;AGABI2DRAFT_77756;AGABI2DRAFT_193604;AGABI2DRAFT_64679;AGABI2DRAFT_186545;AGABI2DRAFT_120653;AGABI2DRAFT_121682;AGABI2DRAFT_203659;AGABI2DRAFT_183868;AGABI2DRAFT_202848;AGABI2DRAFT_135276;AGABI2DRAFT_195248;AGABI2DRAFT_196116;AGABI2DRAFT_148348;AGABI2DRAFT_118559;AGABI2DRAFT_194578;AGABI2DRAFT_196129;AGA…	193	AGABI2DRAFT_194839;AGABI2DRAFT_208992;AGABI2DRAFT_192140;AGABI2DRAFT_192040;AGABI2DRAFT_190121;AGABI2DRAFT_192811;AGABI2DRAFT_195196;AGABI2DRAFT_180097;AGABI2DRAFT_200309;AGABI2DRAFT_192205;AGABI2DRAFT_195227;AGABI2DRAFT_63983;AGABI2DRAFT_193266;AGABI2DRAFT_218236;AGABI2DRAFT_195434;AGABI2DRAFT_190404;AGABI2DRAFT_183212;AGABI2DRAFT_188563;AGABI2DRAFT_61124;AGABI2DRAFT_121857;AGABI2DRAFT_186799;AG…	https:\\www.genome.jp\dbget-bin\www_bget?map01100
Biosynthesis of cofactors	ko01240	76 out of 909 8.36083608360836%	219 out of 3085 7.09886547811993%	0.0472306	1	76	AGABI2DRAFT_194839;AGABI2DRAFT_77756;AGABI2DRAFT_193604;AGABI2DRAFT_190121;AGABI2DRAFT_195196;AGABI2DRAFT_135276;AGABI2DRAFT_195248;AGABI2DRAFT_196116;AGABI2DRAFT_180097;AGABI2DRAFT_148348;AGABI2DRAFT_118559;AGABI2DRAFT_194578;AGABI2DRAFT_200309;AGABI2DRAFT_192205;AGABI2DRAFT_196129;AGABI2DRAFT_193243;AGABI2DRAFT_206093;AGABI2DRAFT_196448;AGABI2DRAFT_183212;AGABI2DRAFT_177539;AGABI2DRAFT_138134;A…	K00012+K00059+K00059+K00059+K00103+K00128+K00128+K00128+K00128+K00128+K00128+K00128+K00128+K00128+K00128+K00228+K00254+K00275+K00288+K00463+K00600+K00600+K00762+K00763+K00767+K00767+K00767+K00767+K00767+K00789+K00789+K00939+K00949+K01053+K01053+K01077+K01113+K01113+K01440+K01465+K01495+K01497+K01556+K01556+K01556+K01598+K01749+K01937+K01939+K01939+K01939+K01939+K01950+K01956+K03809+K06125+K06126+…	46	AGABI2DRAFT_77756;AGABI2DRAFT_193604;AGABI2DRAFT_135276;AGABI2DRAFT_195248;AGABI2DRAFT_196116;AGABI2DRAFT_148348;AGABI2DRAFT_118559;AGABI2DRAFT_194578;AGABI2DRAFT_196129;AGABI2DRAFT_193243;AGABI2DRAFT_206093;AGABI2DRAFT_196448;AGABI2DRAFT_177539;AGABI2DRAFT_179965;AGABI2DRAFT_191202;AGABI2DRAFT_203288;AGABI2DRAFT_194297;AGABI2DRAFT_225147;AGABI2DRAFT_201549;AGABI2DRAFT_194493;AGABI2DRAFT_182387;A…	30	AGABI2DRAFT_194839;AGABI2DRAFT_190121;AGABI2DRAFT_195196;AGABI2DRAFT_180097;AGABI2DRAFT_200309;AGABI2DRAFT_192205;AGABI2DRAFT_183212;AGABI2DRAFT_138134;AGABI2DRAFT_116408;AGABI2DRAFT_211022;AGABI2DRAFT_189830;AGABI2DRAFT_79330;AGABI2DRAFT_190260;AGABI2DRAFT_190865;AGABI2DRAFT_228136;AGABI2DRAFT_213939;AGABI2DRAFT_72269;AGABI2DRAFT_190561;AGABI2DRAFT_114830;AGABI2DRAFT_195178;AGABI2DRAFT_223428;AG…	https:\\www.genome.jp\dbget-bin\www_bget?map01240
Cysteine and methionine metabolism	ko00270	19 out of 909 2.09020902090209%	46 out of 3085 1.49108589951378%	0.0565365	1	19	AGABI2DRAFT_192140;AGABI2DRAFT_113733;AGABI2DRAFT_115056;AGABI2DRAFT_203411;AGABI2DRAFT_184355;AGABI2DRAFT_196202;AGABI2DRAFT_190260;AGABI2DRAFT_225147;AGABI2DRAFT_190040;AGABI2DRAFT_205908;AGABI2DRAFT_150561;AGABI2DRAFT_194632;AGABI2DRAFT_202594;AGABI2DRAFT_195510;AGABI2DRAFT_203941;AGABI2DRAFT_177253;AGABI2DRAFT_136982;AGABI2DRAFT_190572;AGABI2DRAFT_189667	K00026+K00558+K00558+K00641+K00641+K00772+K00789+K00789+K01011+K01697+K01738+K01739+K01739+K08967+K11204+K11204+K11204+K14454+K14455	7	AGABI2DRAFT_113733;AGABI2DRAFT_203411;AGABI2DRAFT_225147;AGABI2DRAFT_190040;AGABI2DRAFT_202594;AGABI2DRAFT_195510;AGABI2DRAFT_203941	12	AGABI2DRAFT_192140;AGABI2DRAFT_115056;AGABI2DRAFT_184355;AGABI2DRAFT_196202;AGABI2DRAFT_190260;AGABI2DRAFT_205908;AGABI2DRAFT_150561;AGABI2DRAFT_194632;AGABI2DRAFT_177253;AGABI2DRAFT_136982;AGABI2DRAFT_190572;AGABI2DRAFT_189667	https:\\www.genome.jp\dbget-bin\www_bget?map00270
Ascorbate and aldarate metabolism	ko00053	14 out of 909 1.54015401540154%	33 out of 3085 1.06969205834684%	0.0766101	1	14	AGABI2DRAFT_194839;AGABI2DRAFT_195196;AGABI2DRAFT_135276;AGABI2DRAFT_195248;AGABI2DRAFT_196116;AGABI2DRAFT_180097;AGABI2DRAFT_148348;AGABI2DRAFT_118559;AGABI2DRAFT_194578;AGABI2DRAFT_200309;AGABI2DRAFT_192205;AGABI2DRAFT_196129;AGABI2DRAFT_194493;AGABI2DRAFT_182387	K00012+K00103+K00128+K00128+K00128+K00128+K00128+K00128+K00128+K00128+K00128+K00128+K01053+K01053	9	AGABI2DRAFT_135276;AGABI2DRAFT_195248;AGABI2DRAFT_196116;AGABI2DRAFT_148348;AGABI2DRAFT_118559;AGABI2DRAFT_194578;AGABI2DRAFT_196129;AGABI2DRAFT_194493;AGABI2DRAFT_182387	5	AGABI2DRAFT_194839;AGABI2DRAFT_195196;AGABI2DRAFT_180097;AGABI2DRAFT_200309;AGABI2DRAFT_192205	https:\\www.genome.jp\dbget-bin\www_bget?map00053
Folate biosynthesis	ko00790	10 out of 909 1.1001100110011%	22 out of 3085 0.713128038897893%	0.0817455	1	10	AGABI2DRAFT_228136;AGABI2DRAFT_65139;AGABI2DRAFT_154430;AGABI2DRAFT_68231;AGABI2DRAFT_207644;AGABI2DRAFT_208226;AGABI2DRAFT_189405;AGABI2DRAFT_119011;AGABI2DRAFT_70376;AGABI2DRAFT_204208	K01077+K01113+K01113+K01495+K01497+K13939+K13950+K13950+K15631+K20457	6	AGABI2DRAFT_65139;AGABI2DRAFT_154430;AGABI2DRAFT_68231;AGABI2DRAFT_207644;AGABI2DRAFT_119011;AGABI2DRAFT_70376	4	AGABI2DRAFT_228136;AGABI2DRAFT_208226;AGABI2DRAFT_189405;AGABI2DRAFT_204208	https:\\www.genome.jp\dbget-bin\www_bget?map00790
Amino sugar and nucleotide sugar metabolism	ko00520	28 out of 909 3.08030803080308%	75 out of 3085 2.43111831442464%	0.0850014	1	28	AGABI2DRAFT_194839;AGABI2DRAFT_191834;AGABI2DRAFT_194113;AGABI2DRAFT_194802;AGABI2DRAFT_178861;AGABI2DRAFT_136775;AGABI2DRAFT_208965;AGABI2DRAFT_215236;AGABI2DRAFT_212760;AGABI2DRAFT_211524;AGABI2DRAFT_194576;AGABI2DRAFT_212927;AGABI2DRAFT_219773;AGABI2DRAFT_228408;AGABI2DRAFT_193192;AGABI2DRAFT_194643;AGABI2DRAFT_222809;AGABI2DRAFT_214180;AGABI2DRAFT_114785;AGABI2DRAFT_192764;AGABI2DRAFT_191898;…	K00012+K00698+K00820+K00844+K01183+K01183+K01183+K01183+K01183+K01198+K01209+K01209+K01452+K01452+K01452+K01810+K01835+K01836+K07106+K07106+K08678+K12373+K12373+K12373+K12373+K15920+K15920+K15920	16	AGABI2DRAFT_194802;AGABI2DRAFT_178861;AGABI2DRAFT_136775;AGABI2DRAFT_215236;AGABI2DRAFT_212760;AGABI2DRAFT_194576;AGABI2DRAFT_228408;AGABI2DRAFT_194643;AGABI2DRAFT_222809;AGABI2DRAFT_214180;AGABI2DRAFT_114785;AGABI2DRAFT_192764;AGABI2DRAFT_152421;AGABI2DRAFT_188060;AGABI2DRAFT_179406;AGABI2DRAFT_139121	12	AGABI2DRAFT_194839;AGABI2DRAFT_191834;AGABI2DRAFT_194113;AGABI2DRAFT_208965;AGABI2DRAFT_211524;AGABI2DRAFT_212927;AGABI2DRAFT_219773;AGABI2DRAFT_193192;AGABI2DRAFT_191898;AGABI2DRAFT_186352;AGABI2DRAFT_193587;AGABI2DRAFT_119614	https:\\www.genome.jp\dbget-bin\www_bget?map00520
Histidine metabolism	ko00340	14 out of 909 1.54015401540154%	34 out of 3085 1.10210696920583%	0.0962986	1	14	AGABI2DRAFT_135276;AGABI2DRAFT_195248;AGABI2DRAFT_196116;AGABI2DRAFT_180097;AGABI2DRAFT_148348;AGABI2DRAFT_118559;AGABI2DRAFT_194578;AGABI2DRAFT_200309;AGABI2DRAFT_192205;AGABI2DRAFT_196129;AGABI2DRAFT_184595;AGABI2DRAFT_121027;AGABI2DRAFT_192459;AGABI2DRAFT_186400	K00128+K00128+K00128+K00128+K00128+K00128+K00128+K00128+K00128+K00128+K01814+K19787+K20246+K20246	10	AGABI2DRAFT_135276;AGABI2DRAFT_195248;AGABI2DRAFT_196116;AGABI2DRAFT_148348;AGABI2DRAFT_118559;AGABI2DRAFT_194578;AGABI2DRAFT_196129;AGABI2DRAFT_184595;AGABI2DRAFT_121027;AGABI2DRAFT_186400	4	AGABI2DRAFT_180097;AGABI2DRAFT_200309;AGABI2DRAFT_192205;AGABI2DRAFT_192459	https:\\www.genome.jp\dbget-bin\www_bget?map00340
Other glycan degradation	ko00511	10 out of 909 1.1001100110011%	23 out of 3085 0.745542949756888%	0.107903	1	10	AGABI2DRAFT_226703;AGABI2DRAFT_188899;AGABI2DRAFT_194914;AGABI2DRAFT_152421;AGABI2DRAFT_186352;AGABI2DRAFT_193587;AGABI2DRAFT_188060;AGABI2DRAFT_196226;AGABI2DRAFT_195919;AGABI2DRAFT_153780	K01192+K01192+K01192+K12373+K12373+K12373+K12373+K15923+K15923+K15923	6	AGABI2DRAFT_188899;AGABI2DRAFT_194914;AGABI2DRAFT_152421;AGABI2DRAFT_188060;AGABI2DRAFT_196226;AGABI2DRAFT_153780	4	AGABI2DRAFT_226703;AGABI2DRAFT_186352;AGABI2DRAFT_193587;AGABI2DRAFT_195919	https:\\www.genome.jp\dbget-bin\www_bget?map00511
Biosynthesis of various plant secondary metabolites	ko00999	6 out of 909 0.66006600660066%	12 out of 3085 0.388978930307942%	0.109122	1	6	AGABI2DRAFT_190260;AGABI2DRAFT_225147;AGABI2DRAFT_213076;AGABI2DRAFT_217305;AGABI2DRAFT_177002;AGABI2DRAFT_117786	K00789+K00789+K05349+K05349+K05349+K13830	3	AGABI2DRAFT_225147;AGABI2DRAFT_217305;AGABI2DRAFT_177002	3	AGABI2DRAFT_190260;AGABI2DRAFT_213076;AGABI2DRAFT_117786	https:\\www.genome.jp\dbget-bin\www_bget?map00999
Arginine and proline metabolism	ko00330	20 out of 909 2.2002200220022%	53 out of 3085 1.71799027552674%	0.120172	1	20	AGABI2DRAFT_135276;AGABI2DRAFT_195248;AGABI2DRAFT_196116;AGABI2DRAFT_180097;AGABI2DRAFT_148348;AGABI2DRAFT_118559;AGABI2DRAFT_194578;AGABI2DRAFT_200309;AGABI2DRAFT_192205;AGABI2DRAFT_196129;AGABI2DRAFT_222671;AGABI2DRAFT_208623;AGABI2DRAFT_208642;AGABI2DRAFT_195831;AGABI2DRAFT_195122;AGABI2DRAFT_209382;AGABI2DRAFT_193366;AGABI2DRAFT_182028;AGABI2DRAFT_190572;AGABI2DRAFT_189667	K00128+K00128+K00128+K00128+K00128+K00128+K00128+K00128+K00128+K00128+K00147+K00273+K00273+K00294+K00819+K01426+K01426+K01480+K14454+K14455	15	AGABI2DRAFT_135276;AGABI2DRAFT_195248;AGABI2DRAFT_196116;AGABI2DRAFT_148348;AGABI2DRAFT_118559;AGABI2DRAFT_194578;AGABI2DRAFT_196129;AGABI2DRAFT_222671;AGABI2DRAFT_208623;AGABI2DRAFT_208642;AGABI2DRAFT_195831;AGABI2DRAFT_195122;AGABI2DRAFT_209382;AGABI2DRAFT_193366;AGABI2DRAFT_182028	5	AGABI2DRAFT_180097;AGABI2DRAFT_200309;AGABI2DRAFT_192205;AGABI2DRAFT_190572;AGABI2DRAFT_189667	https:\\www.genome.jp\dbget-bin\www_bget?map00330
Hippo signaling pathway - multiple species	ko04392	7 out of 909 0.77007700770077%	15 out of 3085 0.486223662884927%	0.1207	1	7	novel.489;AGABI2DRAFT_114336;AGABI2DRAFT_186432;AGABI2DRAFT_193664;AGABI2DRAFT_191821;AGABI2DRAFT_199498;AGABI2DRAFT_137291	K04409+K06684+K06685+K06685+K06685+K09448+K20237	6	AGABI2DRAFT_114336;AGABI2DRAFT_186432;AGABI2DRAFT_193664;AGABI2DRAFT_191821;AGABI2DRAFT_199498;AGABI2DRAFT_137291	1	novel.489	https:\\www.genome.jp\dbget-bin\www_bget?map04392
Vitamin B6 metabolism	ko00750	5 out of 909 0.55005500550055%	10 out of 3085 0.324149108589951%	0.140884	1	5	AGABI2DRAFT_196448;AGABI2DRAFT_208152;AGABI2DRAFT_190607;AGABI2DRAFT_230018;AGABI2DRAFT_192397	K00275+K01733+K06215+K08681+K13248	5	AGABI2DRAFT_196448;AGABI2DRAFT_208152;AGABI2DRAFT_190607;AGABI2DRAFT_230018;AGABI2DRAFT_192397	0	--	https:\\www.genome.jp\dbget-bin\www_bget?map00750
Galactose metabolism	ko00052	11 out of 909 1.21012101210121%	27 out of 3085 0.875202593192869%	0.140921	1	11	AGABI2DRAFT_194802;AGABI2DRAFT_122287;AGABI2DRAFT_222809;AGABI2DRAFT_198869;AGABI2DRAFT_195282;AGABI2DRAFT_193900;AGABI2DRAFT_193903;AGABI2DRAFT_185747;AGABI2DRAFT_196108;AGABI2DRAFT_228269;AGABI2DRAFT_194078	K00844+K01182+K01835+K04618+K04618+K04618+K04618+K04618+K04618+K07407+K07407	6	AGABI2DRAFT_194802;AGABI2DRAFT_122287;AGABI2DRAFT_222809;AGABI2DRAFT_193903;AGABI2DRAFT_228269;AGABI2DRAFT_194078	5	AGABI2DRAFT_198869;AGABI2DRAFT_195282;AGABI2DRAFT_193900;AGABI2DRAFT_185747;AGABI2DRAFT_196108	https:\\www.genome.jp\dbget-bin\www_bget?map00052
Mismatch repair	ko03430	14 out of 909 1.54015401540154%	36 out of 3085 1.16693679092382%	0.144145	1	14	AGABI2DRAFT_183500;AGABI2DRAFT_176347;AGABI2DRAFT_193885;AGABI2DRAFT_187339;AGABI2DRAFT_141320;AGABI2DRAFT_190435;AGABI2DRAFT_199713;AGABI2DRAFT_207951;AGABI2DRAFT_203506;AGABI2DRAFT_200496;AGABI2DRAFT_193576;AGABI2DRAFT_217427;AGABI2DRAFT_186340;AGABI2DRAFT_122323	K02328+K07466+K07466+K08735+K08736+K10739+K10746+K10746+K10754+K10756+K10756+K10756+K10756+K10858	7	AGABI2DRAFT_176347;AGABI2DRAFT_193885;AGABI2DRAFT_187339;AGABI2DRAFT_190435;AGABI2DRAFT_199713;AGABI2DRAFT_203506;AGABI2DRAFT_122323	7	AGABI2DRAFT_183500;AGABI2DRAFT_141320;AGABI2DRAFT_207951;AGABI2DRAFT_200496;AGABI2DRAFT_193576;AGABI2DRAFT_217427;AGABI2DRAFT_186340	https:\\www.genome.jp\dbget-bin\www_bget?map03430
Thiamine metabolism	ko00730	7 out of 909 0.77007700770077%	16 out of 3085 0.518638573743922%	0.162374	1	7	AGABI2DRAFT_190865;AGABI2DRAFT_201549;AGABI2DRAFT_228136;AGABI2DRAFT_188722;AGABI2DRAFT_122140;AGABI2DRAFT_202900;AGABI2DRAFT_229699	K00939+K00949+K01077+K01078+K01078+K14154+K14154	5	AGABI2DRAFT_201549;AGABI2DRAFT_188722;AGABI2DRAFT_122140;AGABI2DRAFT_202900;AGABI2DRAFT_229699	2	AGABI2DRAFT_190865;AGABI2DRAFT_228136	https:\\www.genome.jp\dbget-bin\www_bget?map00730
Pentose phosphate pathway	ko00030	10 out of 909 1.1001100110011%	25 out of 3085 0.810372771474878%	0.172563	1	10	AGABI2DRAFT_183819;AGABI2DRAFT_120744;AGABI2DRAFT_194493;AGABI2DRAFT_182387;AGABI2DRAFT_133203;AGABI2DRAFT_205472;AGABI2DRAFT_192128;AGABI2DRAFT_189948;AGABI2DRAFT_194643;AGABI2DRAFT_222809	K00615+K00616+K01053+K01053+K01057+K01619+K01624+K01783+K01810+K01835	8	AGABI2DRAFT_183819;AGABI2DRAFT_120744;AGABI2DRAFT_194493;AGABI2DRAFT_182387;AGABI2DRAFT_192128;AGABI2DRAFT_189948;AGABI2DRAFT_194643;AGABI2DRAFT_222809	2	AGABI2DRAFT_133203;AGABI2DRAFT_205472	https:\\www.genome.jp\dbget-bin\www_bget?map00030
Sphingolipid metabolism	ko00600	10 out of 909 1.1001100110011%	25 out of 3085 0.810372771474878%	0.172563	1	10	AGABI2DRAFT_61534;AGABI2DRAFT_187203;AGABI2DRAFT_228269;AGABI2DRAFT_194078;AGABI2DRAFT_192931;AGABI2DRAFT_182157;AGABI2DRAFT_152421;AGABI2DRAFT_186352;AGABI2DRAFT_193587;AGABI2DRAFT_188060	K00720+K04712+K07407+K07407+K12349+K12351+K12373+K12373+K12373+K12373	7	AGABI2DRAFT_61534;AGABI2DRAFT_228269;AGABI2DRAFT_194078;AGABI2DRAFT_192931;AGABI2DRAFT_182157;AGABI2DRAFT_152421;AGABI2DRAFT_188060	3	AGABI2DRAFT_187203;AGABI2DRAFT_186352;AGABI2DRAFT_193587	https:\\www.genome.jp\dbget-bin\www_bget?map00600
Fatty acid biosynthesis	ko00061	11 out of 909 1.21012101210121%	28 out of 3085 0.907617504051864%	0.17337	1	11	AGABI2DRAFT_77756;AGABI2DRAFT_193604;AGABI2DRAFT_190121;AGABI2DRAFT_200955;AGABI2DRAFT_217954;AGABI2DRAFT_220514;AGABI2DRAFT_149127;AGABI2DRAFT_195230;AGABI2DRAFT_147111;AGABI2DRAFT_186655;AGABI2DRAFT_183462	K00059+K00059+K00059+K00667+K00667+K00667+K01897+K01897+K01897+K01897+K01897	5	AGABI2DRAFT_77756;AGABI2DRAFT_193604;AGABI2DRAFT_147111;AGABI2DRAFT_186655;AGABI2DRAFT_183462	6	AGABI2DRAFT_190121;AGABI2DRAFT_200955;AGABI2DRAFT_217954;AGABI2DRAFT_220514;AGABI2DRAFT_149127;AGABI2DRAFT_195230	https:\\www.genome.jp\dbget-bin\www_bget?map00061
Spliceosome	ko03040	40 out of 909 4.4004400440044%	120 out of 3085 3.88978930307942%	0.197765	1	40	AGABI2DRAFT_190759;AGABI2DRAFT_133986;AGABI2DRAFT_215127;AGABI2DRAFT_195424;AGABI2DRAFT_136942;AGABI2DRAFT_189187;AGABI2DRAFT_141932;AGABI2DRAFT_121482;AGABI2DRAFT_189825;AGABI2DRAFT_208469;AGABI2DRAFT_187322;AGABI2DRAFT_212589;AGABI2DRAFT_177421;AGABI2DRAFT_122973;AGABI2DRAFT_205664;AGABI2DRAFT_223813;AGABI2DRAFT_65810;AGABI2DRAFT_140137;AGABI2DRAFT_68031;AGABI2DRAFT_223074;AGABI2DRAFT_190018;AG…	K03283+K03283+K10599+K10599+K11086+K11094+K11984+K12626+K12812+K12813+K12813+K12813+K12818+K12820+K12821+K12822+K12823+K12826+K12827+K12828+K12829+K12830+K12831+K12834+K12837+K12854+K12854+K12860+K12872+K12873+K12876+K12877+K12881+K12881+K12891+K12893+K12893+K12897+K12897+K13025	11	AGABI2DRAFT_195424;AGABI2DRAFT_208469;AGABI2DRAFT_187322;AGABI2DRAFT_212589;AGABI2DRAFT_122973;AGABI2DRAFT_186633;AGABI2DRAFT_134979;AGABI2DRAFT_187933;AGABI2DRAFT_195104;AGABI2DRAFT_191883;AGABI2DRAFT_190388	29	AGABI2DRAFT_190759;AGABI2DRAFT_133986;AGABI2DRAFT_215127;AGABI2DRAFT_136942;AGABI2DRAFT_189187;AGABI2DRAFT_141932;AGABI2DRAFT_121482;AGABI2DRAFT_189825;AGABI2DRAFT_177421;AGABI2DRAFT_205664;AGABI2DRAFT_223813;AGABI2DRAFT_65810;AGABI2DRAFT_140137;AGABI2DRAFT_68031;AGABI2DRAFT_223074;AGABI2DRAFT_190018;AGABI2DRAFT_229642;AGABI2DRAFT_183573;AGABI2DRAFT_193181;AGABI2DRAFT_206147;AGABI2DRAFT_190345;AG…	https:\\www.genome.jp\dbget-bin\www_bget?map03040
Various types of N-glycan biosynthesis	ko00513	11 out of 909 1.21012101210121%	29 out of 3085 0.940032414910859%	0.209018	1	11	AGABI2DRAFT_194179;AGABI2DRAFT_191916;AGABI2DRAFT_152421;AGABI2DRAFT_186352;AGABI2DRAFT_193587;AGABI2DRAFT_188060;AGABI2DRAFT_208031;AGABI2DRAFT_190864;AGABI2DRAFT_181939;AGABI2DRAFT_176302;AGABI2DRAFT_206040	K01230+K03846+K12373+K12373+K12373+K12373+K12667+K12670+K23741+K23741+K23741	7	AGABI2DRAFT_194179;AGABI2DRAFT_152421;AGABI2DRAFT_188060;AGABI2DRAFT_208031;AGABI2DRAFT_190864;AGABI2DRAFT_176302;AGABI2DRAFT_206040	4	AGABI2DRAFT_191916;AGABI2DRAFT_186352;AGABI2DRAFT_193587;AGABI2DRAFT_181939	https:\\www.genome.jp\dbget-bin\www_bget?map00513
Terpenoid backbone biosynthesis	ko00900	9 out of 909 0.99009900990099%	23 out of 3085 0.745542949756888%	0.21118	1	9	AGABI2DRAFT_208992;AGABI2DRAFT_227997;AGABI2DRAFT_193864;AGABI2DRAFT_192934;AGABI2DRAFT_193269;AGABI2DRAFT_189508;AGABI2DRAFT_210804;AGABI2DRAFT_225671;AGABI2DRAFT_197250	K00021+K00587+K00787+K00804+K01641+K05355+K05954+K15889+K19177	5	AGABI2DRAFT_193864;AGABI2DRAFT_192934;AGABI2DRAFT_210804;AGABI2DRAFT_225671;AGABI2DRAFT_197250	4	AGABI2DRAFT_208992;AGABI2DRAFT_227997;AGABI2DRAFT_193269;AGABI2DRAFT_189508	https:\\www.genome.jp\dbget-bin\www_bget?map00900
Sulfur metabolism	ko00920	9 out of 909 0.99009900990099%	23 out of 3085 0.745542949756888%	0.21118	1	9	AGABI2DRAFT_188563;AGABI2DRAFT_203411;AGABI2DRAFT_184355;AGABI2DRAFT_190040;AGABI2DRAFT_209718;AGABI2DRAFT_150561;AGABI2DRAFT_194632;AGABI2DRAFT_202594;AGABI2DRAFT_193797	K00390+K00641+K00641+K01011+K01082+K01738+K01739+K01739+K22470	4	AGABI2DRAFT_203411;AGABI2DRAFT_190040;AGABI2DRAFT_209718;AGABI2DRAFT_202594	5	AGABI2DRAFT_188563;AGABI2DRAFT_184355;AGABI2DRAFT_150561;AGABI2DRAFT_194632;AGABI2DRAFT_193797	https:\\www.genome.jp\dbget-bin\www_bget?map00920
Cyanoamino acid metabolism	ko00460	9 out of 909 0.99009900990099%	23 out of 3085 0.745542949756888%	0.21118	1	9	AGABI2DRAFT_138134;AGABI2DRAFT_116408;AGABI2DRAFT_195548;AGABI2DRAFT_177041;AGABI2DRAFT_213076;AGABI2DRAFT_217305;AGABI2DRAFT_177002;AGABI2DRAFT_188287;AGABI2DRAFT_192544	K00600+K00600+K01455+K01455+K05349+K05349+K05349+K10675+K13051	6	AGABI2DRAFT_195548;AGABI2DRAFT_177041;AGABI2DRAFT_217305;AGABI2DRAFT_177002;AGABI2DRAFT_188287;AGABI2DRAFT_192544	3	AGABI2DRAFT_138134;AGABI2DRAFT_116408;AGABI2DRAFT_213076	https:\\www.genome.jp\dbget-bin\www_bget?map00460
Nicotinate and nicotinamide metabolism	ko00760	15 out of 909 1.65016501650165%	42 out of 3085 1.3614262560778%	0.23132	1	15	AGABI2DRAFT_211744;AGABI2DRAFT_191202;AGABI2DRAFT_211022;AGABI2DRAFT_203288;AGABI2DRAFT_189830;AGABI2DRAFT_194297;AGABI2DRAFT_79330;AGABI2DRAFT_185267;AGABI2DRAFT_213939;AGABI2DRAFT_71173;AGABI2DRAFT_192827;AGABI2DRAFT_187748;AGABI2DRAFT_227511;AGABI2DRAFT_189378;AGABI2DRAFT_192019	K00135+K00763+K00767+K00767+K00767+K00767+K00767+K01240+K01440+K01950+K03426+K03783+K03787+K11121+K18551	10	AGABI2DRAFT_211744;AGABI2DRAFT_191202;AGABI2DRAFT_203288;AGABI2DRAFT_194297;AGABI2DRAFT_71173;AGABI2DRAFT_192827;AGABI2DRAFT_187748;AGABI2DRAFT_227511;AGABI2DRAFT_189378;AGABI2DRAFT_192019	5	AGABI2DRAFT_211022;AGABI2DRAFT_189830;AGABI2DRAFT_79330;AGABI2DRAFT_185267;AGABI2DRAFT_213939	https:\\www.genome.jp\dbget-bin\www_bget?map00760
Butanoate metabolism	ko00650	15 out of 909 1.65016501650165%	42 out of 3085 1.3614262560778%	0.23132	1	15	AGABI2DRAFT_121070;AGABI2DRAFT_153030;AGABI2DRAFT_202848;AGABI2DRAFT_211744;AGABI2DRAFT_194531;AGABI2DRAFT_152717;AGABI2DRAFT_183499;AGABI2DRAFT_180214;AGABI2DRAFT_193269;AGABI2DRAFT_185094;AGABI2DRAFT_219795;AGABI2DRAFT_184169;AGABI2DRAFT_65316;AGABI2DRAFT_211459;AGABI2DRAFT_139552	K00004+K00004+K00109+K00135+K01580+K01580+K01580+K01640+K01641+K01907+K01907+K07511+K13524+K18369+K18369	12	AGABI2DRAFT_121070;AGABI2DRAFT_153030;AGABI2DRAFT_202848;AGABI2DRAFT_211744;AGABI2DRAFT_194531;AGABI2DRAFT_152717;AGABI2DRAFT_183499;AGABI2DRAFT_185094;AGABI2DRAFT_184169;AGABI2DRAFT_65316;AGABI2DRAFT_211459;AGABI2DRAFT_139552	3	AGABI2DRAFT_180214;AGABI2DRAFT_193269;AGABI2DRAFT_219795	https:\\www.genome.jp\dbget-bin\www_bget?map00650
Fatty acid degradation	ko00071	20 out of 909 2.2002200220022%	58 out of 3085 1.88006482982172%	0.238772	1	20	AGABI2DRAFT_135276;AGABI2DRAFT_195248;AGABI2DRAFT_196116;AGABI2DRAFT_180097;AGABI2DRAFT_148348;AGABI2DRAFT_118559;AGABI2DRAFT_194578;AGABI2DRAFT_200309;AGABI2DRAFT_192205;AGABI2DRAFT_196129;AGABI2DRAFT_185978;AGABI2DRAFT_192796;AGABI2DRAFT_149127;AGABI2DRAFT_195230;AGABI2DRAFT_147111;AGABI2DRAFT_186655;AGABI2DRAFT_183462;AGABI2DRAFT_184169;AGABI2DRAFT_152889;AGABI2DRAFT_194191	K00128+K00128+K00128+K00128+K00128+K00128+K00128+K00128+K00128+K00128+K00249+K00252+K01897+K01897+K01897+K01897+K01897+K07511+K13953+K13953	14	AGABI2DRAFT_135276;AGABI2DRAFT_195248;AGABI2DRAFT_196116;AGABI2DRAFT_148348;AGABI2DRAFT_118559;AGABI2DRAFT_194578;AGABI2DRAFT_196129;AGABI2DRAFT_185978;AGABI2DRAFT_192796;AGABI2DRAFT_147111;AGABI2DRAFT_186655;AGABI2DRAFT_183462;AGABI2DRAFT_184169;AGABI2DRAFT_152889	6	AGABI2DRAFT_180097;AGABI2DRAFT_200309;AGABI2DRAFT_192205;AGABI2DRAFT_149127;AGABI2DRAFT_195230;AGABI2DRAFT_194191	https:\\www.genome.jp\dbget-bin\www_bget?map00071
Purine metabolism	ko00230	28 out of 909 3.08030803080308%	84 out of 3085 2.72285251215559%	0.249647	1	28	AGABI2DRAFT_64679;AGABI2DRAFT_65743;AGABI2DRAFT_223433;AGABI2DRAFT_190865;AGABI2DRAFT_117817;AGABI2DRAFT_176697;AGABI2DRAFT_192648;AGABI2DRAFT_192400;AGABI2DRAFT_204794;AGABI2DRAFT_193941;AGABI2DRAFT_197124;AGABI2DRAFT_123081;AGABI2DRAFT_222809;AGABI2DRAFT_226784;AGABI2DRAFT_205265;AGABI2DRAFT_195178;AGABI2DRAFT_175913;AGABI2DRAFT_223428;AGABI2DRAFT_120383;AGABI2DRAFT_194364;AGABI2DRAFT_146097;AG…	K00088+K00365+K00602+K00939+K01120+K01120+K01466+K01477+K01487+K01487+K01522+K01768+K01835+K01923+K01939+K01939+K01939+K01939+K01951+K01951+K01951+K03783+K03787+K07023+K10808+K11788+K11808+K19572	19	AGABI2DRAFT_64679;AGABI2DRAFT_65743;AGABI2DRAFT_223433;AGABI2DRAFT_192648;AGABI2DRAFT_204794;AGABI2DRAFT_197124;AGABI2DRAFT_222809;AGABI2DRAFT_226784;AGABI2DRAFT_205265;AGABI2DRAFT_175913;AGABI2DRAFT_120383;AGABI2DRAFT_146097;AGABI2DRAFT_187748;AGABI2DRAFT_227511;AGABI2DRAFT_206438;AGABI2DRAFT_116955;AGABI2DRAFT_196703;AGABI2DRAFT_230061;AGABI2DRAFT_176461	9	AGABI2DRAFT_190865;AGABI2DRAFT_117817;AGABI2DRAFT_176697;AGABI2DRAFT_192400;AGABI2DRAFT_193941;AGABI2DRAFT_123081;AGABI2DRAFT_195178;AGABI2DRAFT_223428;AGABI2DRAFT_194364	https:\\www.genome.jp\dbget-bin\www_bget?map00230
Lysine degradation	ko00310	17 out of 909 1.87018701870187%	50 out of 3085 1.62074554294976%	0.28547	1	17	AGABI2DRAFT_135276;AGABI2DRAFT_195248;AGABI2DRAFT_196116;AGABI2DRAFT_180097;AGABI2DRAFT_148348;AGABI2DRAFT_118559;AGABI2DRAFT_194578;AGABI2DRAFT_200309;AGABI2DRAFT_192205;AGABI2DRAFT_196129;AGABI2DRAFT_211744;AGABI2DRAFT_192796;AGABI2DRAFT_184169;AGABI2DRAFT_146074;AGABI2DRAFT_120473;AGABI2DRAFT_122310;AGABI2DRAFT_188762	K00128+K00128+K00128+K00128+K00128+K00128+K00128+K00128+K00128+K00128+K00135+K00252+K07511+K11419+K11430+K11430+K14157	13	AGABI2DRAFT_135276;AGABI2DRAFT_195248;AGABI2DRAFT_196116;AGABI2DRAFT_148348;AGABI2DRAFT_118559;AGABI2DRAFT_194578;AGABI2DRAFT_196129;AGABI2DRAFT_211744;AGABI2DRAFT_192796;AGABI2DRAFT_184169;AGABI2DRAFT_146074;AGABI2DRAFT_120473;AGABI2DRAFT_122310	4	AGABI2DRAFT_180097;AGABI2DRAFT_200309;AGABI2DRAFT_192205;AGABI2DRAFT_188762	https:\\www.genome.jp\dbget-bin\www_bget?map00310
ABC transporters	ko02010	10 out of 909 1.1001100110011%	28 out of 3085 0.907617504051864%	0.294588	1	10	AGABI2DRAFT_55874;AGABI2DRAFT_205241;AGABI2DRAFT_188750;AGABI2DRAFT_73076;AGABI2DRAFT_149931;AGABI2DRAFT_197363;AGABI2DRAFT_201241;AGABI2DRAFT_187296;AGABI2DRAFT_227659;AGABI2DRAFT_208552	K05657+K05658+K05658+K05658+K05658+K05665+K05665+K05665+K08711+K15628	7	AGABI2DRAFT_188750;AGABI2DRAFT_149931;AGABI2DRAFT_197363;AGABI2DRAFT_201241;AGABI2DRAFT_187296;AGABI2DRAFT_227659;AGABI2DRAFT_208552	3	AGABI2DRAFT_55874;AGABI2DRAFT_205241;AGABI2DRAFT_73076	https:\\www.genome.jp\dbget-bin\www_bget?map02010
Indole diterpene alkaloid biosynthesis	ko00403	1 out of 909 0.11001100110011%	1 out of 3085 0.0324149108589951%	0.294652	1	1	AGABI2DRAFT_212113	K18389	1	AGABI2DRAFT_212113	0	--	https:\\www.genome.jp\dbget-bin\www_bget?map00403
Caffeine metabolism	ko00232	1 out of 909 0.11001100110011%	1 out of 3085 0.0324149108589951%	0.294652	1	1	AGABI2DRAFT_65743	K00365	1	AGABI2DRAFT_65743	0	--	https:\\www.genome.jp\dbget-bin\www_bget?map00232
Carotenoid biosynthesis	ko00906	1 out of 909 0.11001100110011%	1 out of 3085 0.0324149108589951%	0.294652	1	1	AGABI2DRAFT_207832	K17842	1	AGABI2DRAFT_207832	0	--	https:\\www.genome.jp\dbget-bin\www_bget?map00906
Glycerolipid metabolism	ko00561	20 out of 909 2.2002200220022%	60 out of 3085 1.94489465153971%	0.296661	1	20	AGABI2DRAFT_135276;AGABI2DRAFT_195248;AGABI2DRAFT_196116;AGABI2DRAFT_180097;AGABI2DRAFT_148348;AGABI2DRAFT_118559;AGABI2DRAFT_194578;AGABI2DRAFT_200309;AGABI2DRAFT_192205;AGABI2DRAFT_196129;AGABI2DRAFT_186349;AGABI2DRAFT_228269;AGABI2DRAFT_194078;AGABI2DRAFT_117770;AGABI2DRAFT_203434;AGABI2DRAFT_64136;AGABI2DRAFT_195333;AGABI2DRAFT_190376;AGABI2DRAFT_200181;AGABI2DRAFT_205847	K00128+K00128+K00128+K00128+K00128+K00128+K00128+K00128+K00128+K00128+K01046+K07407+K07407+K13507+K13519+K17900+K18097+K18097+K18693+K18693	14	AGABI2DRAFT_135276;AGABI2DRAFT_195248;AGABI2DRAFT_196116;AGABI2DRAFT_148348;AGABI2DRAFT_118559;AGABI2DRAFT_194578;AGABI2DRAFT_196129;AGABI2DRAFT_186349;AGABI2DRAFT_228269;AGABI2DRAFT_194078;AGABI2DRAFT_117770;AGABI2DRAFT_64136;AGABI2DRAFT_195333;AGABI2DRAFT_205847	6	AGABI2DRAFT_180097;AGABI2DRAFT_200309;AGABI2DRAFT_192205;AGABI2DRAFT_203434;AGABI2DRAFT_190376;AGABI2DRAFT_200181	https:\\www.genome.jp\dbget-bin\www_bget?map00561
Pyruvate metabolism	ko00620	26 out of 909 2.86028602860286%	80 out of 3085 2.59319286871961%	0.311658	1	26	AGABI2DRAFT_192140;AGABI2DRAFT_62584;AGABI2DRAFT_120752;AGABI2DRAFT_192811;AGABI2DRAFT_186545;AGABI2DRAFT_135276;AGABI2DRAFT_195248;AGABI2DRAFT_196116;AGABI2DRAFT_180097;AGABI2DRAFT_148348;AGABI2DRAFT_118559;AGABI2DRAFT_194578;AGABI2DRAFT_200309;AGABI2DRAFT_192205;AGABI2DRAFT_196129;AGABI2DRAFT_195227;AGABI2DRAFT_224560;AGABI2DRAFT_179188;AGABI2DRAFT_214484;AGABI2DRAFT_133137;AGABI2DRAFT_201037;A…	K00026+K00027+K00049+K00101+K00102+K00128+K00128+K00128+K00128+K00128+K00128+K00128+K00128+K00128+K00128+K00161+K00467+K00467+K00627+K01679+K01759+K03778+K13953+K13953+K17741+K17741	14	AGABI2DRAFT_62584;AGABI2DRAFT_120752;AGABI2DRAFT_186545;AGABI2DRAFT_135276;AGABI2DRAFT_195248;AGABI2DRAFT_196116;AGABI2DRAFT_148348;AGABI2DRAFT_118559;AGABI2DRAFT_194578;AGABI2DRAFT_196129;AGABI2DRAFT_179188;AGABI2DRAFT_201037;AGABI2DRAFT_217388;AGABI2DRAFT_152889	12	AGABI2DRAFT_192140;AGABI2DRAFT_192811;AGABI2DRAFT_180097;AGABI2DRAFT_200309;AGABI2DRAFT_192205;AGABI2DRAFT_195227;AGABI2DRAFT_224560;AGABI2DRAFT_214484;AGABI2DRAFT_133137;AGABI2DRAFT_194191;AGABI2DRAFT_65374;AGABI2DRAFT_116357	https:\\www.genome.jp\dbget-bin\www_bget?map00620
One carbon pool by folate	ko00670	6 out of 909 0.66006600660066%	16 out of 3085 0.518638573743922%	0.322389	1	6	AGABI2DRAFT_183212;AGABI2DRAFT_138134;AGABI2DRAFT_116408;AGABI2DRAFT_223433;AGABI2DRAFT_73919;AGABI2DRAFT_216007	K00288+K00600+K00600+K00602+K01934+K25004	3	AGABI2DRAFT_223433;AGABI2DRAFT_73919;AGABI2DRAFT_216007	3	AGABI2DRAFT_183212;AGABI2DRAFT_138134;AGABI2DRAFT_116408	https:\\www.genome.jp\dbget-bin\www_bget?map00670
Penicillin and cephalosporin biosynthesis	ko00311	2 out of 909 0.22002200220022%	4 out of 3085 0.129659643435981%	0.338845	1	2	AGABI2DRAFT_208623;AGABI2DRAFT_208642	K00273+K00273	2	AGABI2DRAFT_208623;AGABI2DRAFT_208642	0	--	https:\\www.genome.jp\dbget-bin\www_bget?map00311
Nucleotide metabolism	ko01232	21 out of 909 2.31023102310231%	65 out of 3085 2.10696920583468%	0.349822	1	21	AGABI2DRAFT_64679;AGABI2DRAFT_190865;AGABI2DRAFT_185267;AGABI2DRAFT_204794;AGABI2DRAFT_193941;AGABI2DRAFT_205453;AGABI2DRAFT_113851;AGABI2DRAFT_135213;AGABI2DRAFT_114830;AGABI2DRAFT_205265;AGABI2DRAFT_195178;AGABI2DRAFT_175913;AGABI2DRAFT_223428;AGABI2DRAFT_120383;AGABI2DRAFT_194364;AGABI2DRAFT_146097;AGABI2DRAFT_187748;AGABI2DRAFT_227511;AGABI2DRAFT_206438;AGABI2DRAFT_116955;AGABI2DRAFT_176461	K00088+K00939+K01240+K01487+K01487+K01489+K01493+K01520+K01937+K01939+K01939+K01939+K01939+K01951+K01951+K01951+K03783+K03787+K07023+K10808+K19572	12	AGABI2DRAFT_64679;AGABI2DRAFT_204794;AGABI2DRAFT_113851;AGABI2DRAFT_205265;AGABI2DRAFT_175913;AGABI2DRAFT_120383;AGABI2DRAFT_146097;AGABI2DRAFT_187748;AGABI2DRAFT_227511;AGABI2DRAFT_206438;AGABI2DRAFT_116955;AGABI2DRAFT_176461	9	AGABI2DRAFT_190865;AGABI2DRAFT_185267;AGABI2DRAFT_193941;AGABI2DRAFT_205453;AGABI2DRAFT_135213;AGABI2DRAFT_114830;AGABI2DRAFT_195178;AGABI2DRAFT_223428;AGABI2DRAFT_194364	https:\\www.genome.jp\dbget-bin\www_bget?map01232
Phenylalanine, tyrosine and tryptophan biosynthesis	ko00400	6 out of 909 0.66006600660066%	17 out of 3085 0.551053484602917%	0.383989	1	6	AGABI2DRAFT_226049;AGABI2DRAFT_189785;AGABI2DRAFT_182401;AGABI2DRAFT_117786;AGABI2DRAFT_190572;AGABI2DRAFT_189667	K00211+K01736+K04518+K13830+K14454+K14455	1	AGABI2DRAFT_226049	5	AGABI2DRAFT_189785;AGABI2DRAFT_182401;AGABI2DRAFT_117786;AGABI2DRAFT_190572;AGABI2DRAFT_189667	https:\\www.genome.jp\dbget-bin\www_bget?map00400
Non-homologous end-joining	ko03450	10 out of 909 1.1001100110011%	30 out of 3085 0.972447325769854%	0.385719	1	10	AGABI2DRAFT_190773;AGABI2DRAFT_190771;AGABI2DRAFT_133064;AGABI2DRAFT_227537;AGABI2DRAFT_193982;AGABI2DRAFT_62120;AGABI2DRAFT_190952;AGABI2DRAFT_121287;AGABI2DRAFT_203654;AGABI2DRAFT_217743	K03512+K03512+K03512+K03512+K04799+K10866+K10866+K10866+K10866+K10884	6	AGABI2DRAFT_227537;AGABI2DRAFT_62120;AGABI2DRAFT_190952;AGABI2DRAFT_121287;AGABI2DRAFT_203654;AGABI2DRAFT_217743	4	AGABI2DRAFT_190773;AGABI2DRAFT_190771;AGABI2DRAFT_133064;AGABI2DRAFT_193982	https:\\www.genome.jp\dbget-bin\www_bget?map03450
mRNA surveillance pathway	ko03015	20 out of 909 2.2002200220022%	63 out of 3085 2.04213938411669%	0.39033	1	20	AGABI2DRAFT_189621;AGABI2DRAFT_191462;AGABI2DRAFT_203120;AGABI2DRAFT_115195;AGABI2DRAFT_189825;AGABI2DRAFT_193432;AGABI2DRAFT_196012;AGABI2DRAFT_194237;AGABI2DRAFT_194268;AGABI2DRAFT_192108;AGABI2DRAFT_195055;AGABI2DRAFT_120172;AGABI2DRAFT_118092;AGABI2DRAFT_188493;AGABI2DRAFT_176420;AGABI2DRAFT_220282;AGABI2DRAFT_120013;AGABI2DRAFT_209582;AGABI2DRAFT_80008;AGABI2DRAFT_149982	K03456+K04382+K06965+K11584+K12812+K12876+K12877+K12881+K12881+K13025+K13126+K13126+K14327+K14397+K14399+K14402+K14404+K14409+K14411+K15544	7	AGABI2DRAFT_189621;AGABI2DRAFT_203120;AGABI2DRAFT_118092;AGABI2DRAFT_176420;AGABI2DRAFT_120013;AGABI2DRAFT_209582;AGABI2DRAFT_149982	13	AGABI2DRAFT_191462;AGABI2DRAFT_115195;AGABI2DRAFT_189825;AGABI2DRAFT_193432;AGABI2DRAFT_196012;AGABI2DRAFT_194237;AGABI2DRAFT_194268;AGABI2DRAFT_192108;AGABI2DRAFT_195055;AGABI2DRAFT_120172;AGABI2DRAFT_188493;AGABI2DRAFT_220282;AGABI2DRAFT_80008	https:\\www.genome.jp\dbget-bin\www_bget?map03015
beta-Alanine metabolism	ko00410	16 out of 909 1.76017601760176%	50 out of 3085 1.62074554294976%	0.397706	1	16	AGABI2DRAFT_135276;AGABI2DRAFT_195248;AGABI2DRAFT_196116;AGABI2DRAFT_180097;AGABI2DRAFT_148348;AGABI2DRAFT_118559;AGABI2DRAFT_194578;AGABI2DRAFT_200309;AGABI2DRAFT_192205;AGABI2DRAFT_196129;AGABI2DRAFT_194531;AGABI2DRAFT_152717;AGABI2DRAFT_183499;AGABI2DRAFT_184169;AGABI2DRAFT_65316;AGABI2DRAFT_196100	K00128+K00128+K00128+K00128+K00128+K00128+K00128+K00128+K00128+K00128+K01580+K01580+K01580+K07511+K13524+K23146	13	AGABI2DRAFT_135276;AGABI2DRAFT_195248;AGABI2DRAFT_196116;AGABI2DRAFT_148348;AGABI2DRAFT_118559;AGABI2DRAFT_194578;AGABI2DRAFT_196129;AGABI2DRAFT_194531;AGABI2DRAFT_152717;AGABI2DRAFT_183499;AGABI2DRAFT_184169;AGABI2DRAFT_65316;AGABI2DRAFT_196100	3	AGABI2DRAFT_180097;AGABI2DRAFT_200309;AGABI2DRAFT_192205	https:\\www.genome.jp\dbget-bin\www_bget?map00410
Taurine and hypotaurine metabolism	ko00430	5 out of 909 0.55005500550055%	14 out of 3085 0.453808752025932%	0.398237	1	5	AGABI2DRAFT_213163;AGABI2DRAFT_207779;AGABI2DRAFT_194531;AGABI2DRAFT_152717;AGABI2DRAFT_183499	K00485+K00485+K01580+K01580+K01580	4	AGABI2DRAFT_207779;AGABI2DRAFT_194531;AGABI2DRAFT_152717;AGABI2DRAFT_183499	1	AGABI2DRAFT_213163	https:\\www.genome.jp\dbget-bin\www_bget?map00430
Base excision repair	ko03410	12 out of 909 1.32013201320132%	37 out of 3085 1.19935170178282%	0.405256	1	12	AGABI2DRAFT_150224;AGABI2DRAFT_183500;AGABI2DRAFT_190773;AGABI2DRAFT_190771;AGABI2DRAFT_133064;AGABI2DRAFT_227537;AGABI2DRAFT_193982;AGABI2DRAFT_41042;AGABI2DRAFT_114752;AGABI2DRAFT_179106;AGABI2DRAFT_217472;AGABI2DRAFT_74704	K02325+K02328+K03512+K03512+K03512+K03512+K04799+K10563+K10771+K10772+K10773+K10801	6	AGABI2DRAFT_150224;AGABI2DRAFT_227537;AGABI2DRAFT_41042;AGABI2DRAFT_114752;AGABI2DRAFT_179106;AGABI2DRAFT_74704	6	AGABI2DRAFT_183500;AGABI2DRAFT_190773;AGABI2DRAFT_190771;AGABI2DRAFT_133064;AGABI2DRAFT_193982;AGABI2DRAFT_217472	https:\\www.genome.jp\dbget-bin\www_bget?map03410
Diterpenoid biosynthesis	ko00904	4 out of 909 0.44004400440044%	11 out of 3085 0.356564019448947%	0.414717	1	4	AGABI2DRAFT_221542;AGABI2DRAFT_63850;AGABI2DRAFT_200516;AGABI2DRAFT_190902	K21292+K21292+K21292+K21292	4	AGABI2DRAFT_221542;AGABI2DRAFT_63850;AGABI2DRAFT_200516;AGABI2DRAFT_190902	0	--	https:\\www.genome.jp\dbget-bin\www_bget?map00904
Sesquiterpenoid and triterpenoid biosynthesis	ko00909	4 out of 909 0.44004400440044%	11 out of 3085 0.356564019448947%	0.414717	1	4	AGABI2DRAFT_66978;AGABI2DRAFT_205454;AGABI2DRAFT_50291;AGABI2DRAFT_183802	K00511+K00511+K00801+K21927	2	AGABI2DRAFT_66978;AGABI2DRAFT_183802	2	AGABI2DRAFT_205454;AGABI2DRAFT_50291	https:\\www.genome.jp\dbget-bin\www_bget?map00909
Pentose and glucuronate interconversions	ko00040	11 out of 909 1.21012101210121%	34 out of 3085 1.10210696920583%	0.418164	1	11	AGABI2DRAFT_194839;AGABI2DRAFT_185916;AGABI2DRAFT_188394;AGABI2DRAFT_210556;AGABI2DRAFT_118209;AGABI2DRAFT_189948;AGABI2DRAFT_192003;AGABI2DRAFT_194619;AGABI2DRAFT_197644;AGABI2DRAFT_192853;AGABI2DRAFT_68886	K00012+K00854+K00854+K01184+K01213+K01783+K05351+K17818+K18106+K18107+K18107	8	AGABI2DRAFT_185916;AGABI2DRAFT_210556;AGABI2DRAFT_118209;AGABI2DRAFT_189948;AGABI2DRAFT_192003;AGABI2DRAFT_194619;AGABI2DRAFT_197644;AGABI2DRAFT_68886	3	AGABI2DRAFT_194839;AGABI2DRAFT_188394;AGABI2DRAFT_192853	https:\\www.genome.jp\dbget-bin\www_bget?map00040
Longevity regulating pathway - multiple species	ko04213	12 out of 909 1.32013201320132%	38 out of 3085 1.23176661264182%	0.447401	1	12	AGABI2DRAFT_213939;AGABI2DRAFT_123081;AGABI2DRAFT_190759;AGABI2DRAFT_133986;AGABI2DRAFT_189068;AGABI2DRAFT_207393;AGABI2DRAFT_223080;AGABI2DRAFT_197431;AGABI2DRAFT_151460;AGABI2DRAFT_149467;AGABI2DRAFT_185310;AGABI2DRAFT_189378	K01440+K01768+K03283+K03283+K04564+K04565+K07198+K07200+K07203+K07827+K08339+K11121	5	AGABI2DRAFT_189068;AGABI2DRAFT_207393;AGABI2DRAFT_151460;AGABI2DRAFT_185310;AGABI2DRAFT_189378	7	AGABI2DRAFT_213939;AGABI2DRAFT_123081;AGABI2DRAFT_190759;AGABI2DRAFT_133986;AGABI2DRAFT_223080;AGABI2DRAFT_197431;AGABI2DRAFT_149467	https:\\www.genome.jp\dbget-bin\www_bget?map04213
Autophagy - other	ko04136	9 out of 909 0.99009900990099%	28 out of 3085 0.907617504051864%	0.447565	1	9	AGABI2DRAFT_218336;AGABI2DRAFT_191462;AGABI2DRAFT_151460;AGABI2DRAFT_199699;AGABI2DRAFT_121189;AGABI2DRAFT_185310;AGABI2DRAFT_114265;AGABI2DRAFT_183133;AGABI2DRAFT_195614	K00914+K04382+K07203+K08266+K08333+K08339+K17890+K17907+K17908	8	AGABI2DRAFT_218336;AGABI2DRAFT_151460;AGABI2DRAFT_199699;AGABI2DRAFT_121189;AGABI2DRAFT_185310;AGABI2DRAFT_114265;AGABI2DRAFT_183133;AGABI2DRAFT_195614	1	AGABI2DRAFT_191462	https:\\www.genome.jp\dbget-bin\www_bget?map04136
Biosynthesis of secondary metabolites	ko01110	171 out of 909 18.8118811881188%	575 out of 3085 18.6385737439222%	0.454877	1	171	AGABI2DRAFT_121070;AGABI2DRAFT_153030;AGABI2DRAFT_135448;AGABI2DRAFT_208992;AGABI2DRAFT_192140;AGABI2DRAFT_192040;AGABI2DRAFT_138513;AGABI2DRAFT_120752;AGABI2DRAFT_77756;AGABI2DRAFT_193604;AGABI2DRAFT_190121;AGABI2DRAFT_64679;AGABI2DRAFT_189757;AGABI2DRAFT_135276;AGABI2DRAFT_195248;AGABI2DRAFT_196116;AGABI2DRAFT_180097;AGABI2DRAFT_148348;AGABI2DRAFT_118559;AGABI2DRAFT_194578;AGABI2DRAFT_200309;AG…	K00004+K00004+K00010+K00021+K00026+K00030+K00031+K00049+K00059+K00059+K00059+K00088+K00111+K00128+K00128+K00128+K00128+K00128+K00128+K00128+K00128+K00128+K00128+K00147+K00161+K00167+K00211+K00223+K00227+K00228+K00235+K00249+K00252+K00273+K00273+K00505+K00505+K00505+K00505+K00505+K00505+K00505+K00505+K00505+K00505+K00505+K00505+K00511+K00511+K00559+K00587+K00600+K00600+K00602+K00611+K00615+K00616+…	99	AGABI2DRAFT_121070;AGABI2DRAFT_153030;AGABI2DRAFT_135448;AGABI2DRAFT_138513;AGABI2DRAFT_120752;AGABI2DRAFT_77756;AGABI2DRAFT_193604;AGABI2DRAFT_64679;AGABI2DRAFT_189757;AGABI2DRAFT_135276;AGABI2DRAFT_195248;AGABI2DRAFT_196116;AGABI2DRAFT_148348;AGABI2DRAFT_118559;AGABI2DRAFT_194578;AGABI2DRAFT_196129;AGABI2DRAFT_222671;AGABI2DRAFT_226049;AGABI2DRAFT_193243;AGABI2DRAFT_185978;AGABI2DRAFT_192796;AG…	72	AGABI2DRAFT_208992;AGABI2DRAFT_192140;AGABI2DRAFT_192040;AGABI2DRAFT_190121;AGABI2DRAFT_180097;AGABI2DRAFT_200309;AGABI2DRAFT_192205;AGABI2DRAFT_195227;AGABI2DRAFT_63983;AGABI2DRAFT_193266;AGABI2DRAFT_218236;AGABI2DRAFT_195434;AGABI2DRAFT_239416;AGABI2DRAFT_194055;AGABI2DRAFT_205454;AGABI2DRAFT_194260;AGABI2DRAFT_227997;AGABI2DRAFT_138134;AGABI2DRAFT_116408;AGABI2DRAFT_195978;AGABI2DRAFT_193487;A…	https:\\www.genome.jp\dbget-bin\www_bget?map01110
Glycolysis / Gluconeogenesis	ko00010	19 out of 909 2.09020902090209%	62 out of 3085 2.0097244732577%	0.466671	1	19	AGABI2DRAFT_135276;AGABI2DRAFT_195248;AGABI2DRAFT_196116;AGABI2DRAFT_180097;AGABI2DRAFT_148348;AGABI2DRAFT_118559;AGABI2DRAFT_194578;AGABI2DRAFT_200309;AGABI2DRAFT_192205;AGABI2DRAFT_196129;AGABI2DRAFT_195227;AGABI2DRAFT_214484;AGABI2DRAFT_194802;AGABI2DRAFT_192128;AGABI2DRAFT_194643;AGABI2DRAFT_222809;AGABI2DRAFT_152889;AGABI2DRAFT_194191;AGABI2DRAFT_189140	K00128+K00128+K00128+K00128+K00128+K00128+K00128+K00128+K00128+K00128+K00161+K00627+K00844+K01624+K01810+K01835+K13953+K13953+K15633	13	AGABI2DRAFT_135276;AGABI2DRAFT_195248;AGABI2DRAFT_196116;AGABI2DRAFT_148348;AGABI2DRAFT_118559;AGABI2DRAFT_194578;AGABI2DRAFT_196129;AGABI2DRAFT_194802;AGABI2DRAFT_192128;AGABI2DRAFT_194643;AGABI2DRAFT_222809;AGABI2DRAFT_152889;AGABI2DRAFT_189140	6	AGABI2DRAFT_180097;AGABI2DRAFT_200309;AGABI2DRAFT_192205;AGABI2DRAFT_195227;AGABI2DRAFT_214484;AGABI2DRAFT_194191	https:\\www.genome.jp\dbget-bin\www_bget?map00010
Biosynthesis of nucleotide sugars	ko01250	7 out of 909 0.77007700770077%	22 out of 3085 0.713128038897893%	0.483778	1	7	AGABI2DRAFT_194839;AGABI2DRAFT_194113;AGABI2DRAFT_194802;AGABI2DRAFT_194643;AGABI2DRAFT_222809;AGABI2DRAFT_214180;AGABI2DRAFT_191898	K00012+K00820+K00844+K01810+K01835+K01836+K08678	4	AGABI2DRAFT_194802;AGABI2DRAFT_194643;AGABI2DRAFT_222809;AGABI2DRAFT_214180	3	AGABI2DRAFT_194839;AGABI2DRAFT_194113;AGABI2DRAFT_191898	https:\\www.genome.jp\dbget-bin\www_bget?map01250
Selenocompound metabolism	ko00450	4 out of 909 0.44004400440044%	12 out of 3085 0.388978930307942%	0.491063	1	4	AGABI2DRAFT_194632;AGABI2DRAFT_202594;AGABI2DRAFT_210873;AGABI2DRAFT_222577	K01739+K01739+K01874+K11717	2	AGABI2DRAFT_202594;AGABI2DRAFT_210873	2	AGABI2DRAFT_194632;AGABI2DRAFT_222577	https:\\www.genome.jp\dbget-bin\www_bget?map00450
Cutin, suberine and wax biosynthesis	ko00073	1 out of 909 0.11001100110011%	2 out of 3085 0.0648298217179903%	0.502551	1	1	AGABI2DRAFT_195889	K17991	0	--	1	AGABI2DRAFT_195889	https:\\www.genome.jp\dbget-bin\www_bget?map00073
Carbapenem biosynthesis	ko00332	1 out of 909 0.11001100110011%	2 out of 3085 0.0648298217179903%	0.502551	1	1	AGABI2DRAFT_222671	K00147	1	AGABI2DRAFT_222671	0	--	https:\\www.genome.jp\dbget-bin\www_bget?map00332
Nucleotide excision repair	ko03420	16 out of 909 1.76017601760176%	53 out of 3085 1.71799027552674%	0.506014	1	16	AGABI2DRAFT_150224;AGABI2DRAFT_183500;AGABI2DRAFT_211605;AGABI2DRAFT_176347;AGABI2DRAFT_193885;AGABI2DRAFT_217067;AGABI2DRAFT_72896;AGABI2DRAFT_190435;AGABI2DRAFT_203506;AGABI2DRAFT_200496;AGABI2DRAFT_193576;AGABI2DRAFT_217427;AGABI2DRAFT_186340;AGABI2DRAFT_183219;AGABI2DRAFT_138923;AGABI2DRAFT_114502	K02325+K02328+K03142+K07466+K07466+K10609+K10610+K10739+K10754+K10756+K10756+K10756+K10756+K10844+K10845+K10847	10	AGABI2DRAFT_150224;AGABI2DRAFT_211605;AGABI2DRAFT_176347;AGABI2DRAFT_193885;AGABI2DRAFT_217067;AGABI2DRAFT_72896;AGABI2DRAFT_190435;AGABI2DRAFT_203506;AGABI2DRAFT_183219;AGABI2DRAFT_114502	6	AGABI2DRAFT_183500;AGABI2DRAFT_200496;AGABI2DRAFT_193576;AGABI2DRAFT_217427;AGABI2DRAFT_186340;AGABI2DRAFT_138923	https:\\www.genome.jp\dbget-bin\www_bget?map03420
Pyrimidine metabolism	ko00240	13 out of 909 1.43014301430143%	43 out of 3085 1.39384116693679%	0.513762	1	13	AGABI2DRAFT_206093;AGABI2DRAFT_179965;AGABI2DRAFT_185267;AGABI2DRAFT_219358;AGABI2DRAFT_205453;AGABI2DRAFT_113851;AGABI2DRAFT_135213;AGABI2DRAFT_114830;AGABI2DRAFT_70203;AGABI2DRAFT_227511;AGABI2DRAFT_206438;AGABI2DRAFT_116955;AGABI2DRAFT_179315	K00254+K00762+K01240+K01465+K01489+K01493+K01520+K01937+K01956+K03787+K07023+K10808+K16066	9	AGABI2DRAFT_206093;AGABI2DRAFT_179965;AGABI2DRAFT_219358;AGABI2DRAFT_113851;AGABI2DRAFT_70203;AGABI2DRAFT_227511;AGABI2DRAFT_206438;AGABI2DRAFT_116955;AGABI2DRAFT_179315	4	AGABI2DRAFT_185267;AGABI2DRAFT_205453;AGABI2DRAFT_135213;AGABI2DRAFT_114830	https:\\www.genome.jp\dbget-bin\www_bget?map00240
Biosynthesis of amino acids	ko01230	35 out of 909 3.85038503850385%	118 out of 3085 3.82495948136143%	0.516862	1	35	AGABI2DRAFT_192040;AGABI2DRAFT_138513;AGABI2DRAFT_222671;AGABI2DRAFT_226049;AGABI2DRAFT_138134;AGABI2DRAFT_116408;AGABI2DRAFT_195978;AGABI2DRAFT_183819;AGABI2DRAFT_120744;AGABI2DRAFT_193487;AGABI2DRAFT_203411;AGABI2DRAFT_184355;AGABI2DRAFT_190260;AGABI2DRAFT_225147;AGABI2DRAFT_192128;AGABI2DRAFT_191163;AGABI2DRAFT_178210;AGABI2DRAFT_205908;AGABI2DRAFT_208152;AGABI2DRAFT_189785;AGABI2DRAFT_150561;…	K00030+K00031+K00147+K00211+K00600+K00600+K00611+K00615+K00616+K00620+K00641+K00641+K00789+K00789+K01624+K01647+K01687+K01697+K01733+K01736+K01738+K01739+K01739+K01755+K01783+K01814+K01915+K01915+K04518+K12659+K13830+K14454+K14455+K15633+K17450	19	AGABI2DRAFT_138513;AGABI2DRAFT_222671;AGABI2DRAFT_226049;AGABI2DRAFT_183819;AGABI2DRAFT_120744;AGABI2DRAFT_203411;AGABI2DRAFT_225147;AGABI2DRAFT_192128;AGABI2DRAFT_191163;AGABI2DRAFT_178210;AGABI2DRAFT_208152;AGABI2DRAFT_202594;AGABI2DRAFT_190575;AGABI2DRAFT_189948;AGABI2DRAFT_184595;AGABI2DRAFT_190495;AGABI2DRAFT_210981;AGABI2DRAFT_189140;AGABI2DRAFT_71881	16	AGABI2DRAFT_192040;AGABI2DRAFT_138134;AGABI2DRAFT_116408;AGABI2DRAFT_195978;AGABI2DRAFT_193487;AGABI2DRAFT_184355;AGABI2DRAFT_190260;AGABI2DRAFT_205908;AGABI2DRAFT_189785;AGABI2DRAFT_150561;AGABI2DRAFT_194632;AGABI2DRAFT_190498;AGABI2DRAFT_182401;AGABI2DRAFT_117786;AGABI2DRAFT_190572;AGABI2DRAFT_189667	https:\\www.genome.jp\dbget-bin\www_bget?map01230
Propanoate metabolism	ko00640	10 out of 909 1.1001100110011%	33 out of 3085 1.06969205834684%	0.523751	1	10	AGABI2DRAFT_63983;AGABI2DRAFT_198149;AGABI2DRAFT_200803;AGABI2DRAFT_192814;AGABI2DRAFT_193475;AGABI2DRAFT_184169;AGABI2DRAFT_65316;AGABI2DRAFT_65374;AGABI2DRAFT_116357;AGABI2DRAFT_196100	K00167+K01899+K01908+K03417+K03417+K07511+K13524+K17741+K17741+K23146	6	AGABI2DRAFT_200803;AGABI2DRAFT_192814;AGABI2DRAFT_193475;AGABI2DRAFT_184169;AGABI2DRAFT_65316;AGABI2DRAFT_196100	4	AGABI2DRAFT_63983;AGABI2DRAFT_198149;AGABI2DRAFT_65374;AGABI2DRAFT_116357	https:\\www.genome.jp\dbget-bin\www_bget?map00640
Valine, leucine and isoleucine degradation	ko00280	22 out of 909 2.42024202420242%	74 out of 3085 2.39870340356564%	0.524546	1	22	AGABI2DRAFT_135276;AGABI2DRAFT_195248;AGABI2DRAFT_196116;AGABI2DRAFT_180097;AGABI2DRAFT_148348;AGABI2DRAFT_118559;AGABI2DRAFT_194578;AGABI2DRAFT_200309;AGABI2DRAFT_192205;AGABI2DRAFT_196129;AGABI2DRAFT_63983;AGABI2DRAFT_185978;AGABI2DRAFT_190404;AGABI2DRAFT_180214;AGABI2DRAFT_193269;AGABI2DRAFT_185094;AGABI2DRAFT_219795;AGABI2DRAFT_196615;AGABI2DRAFT_196626;AGABI2DRAFT_184169;AGABI2DRAFT_65316;AG…	K00128+K00128+K00128+K00128+K00128+K00128+K00128+K00128+K00128+K00128+K00167+K00249+K00253+K01640+K01641+K01907+K01907+K01968+K01968+K07511+K13524+K23146	14	AGABI2DRAFT_135276;AGABI2DRAFT_195248;AGABI2DRAFT_196116;AGABI2DRAFT_148348;AGABI2DRAFT_118559;AGABI2DRAFT_194578;AGABI2DRAFT_196129;AGABI2DRAFT_185978;AGABI2DRAFT_185094;AGABI2DRAFT_196615;AGABI2DRAFT_196626;AGABI2DRAFT_184169;AGABI2DRAFT_65316;AGABI2DRAFT_196100	8	AGABI2DRAFT_180097;AGABI2DRAFT_200309;AGABI2DRAFT_192205;AGABI2DRAFT_63983;AGABI2DRAFT_190404;AGABI2DRAFT_180214;AGABI2DRAFT_193269;AGABI2DRAFT_219795	https:\\www.genome.jp\dbget-bin\www_bget?map00280
Pantothenate and CoA biosynthesis	ko00770	12 out of 909 1.32013201320132%	40 out of 3085 1.29659643435981%	0.530383	1	12	AGABI2DRAFT_135276;AGABI2DRAFT_195248;AGABI2DRAFT_196116;AGABI2DRAFT_180097;AGABI2DRAFT_148348;AGABI2DRAFT_118559;AGABI2DRAFT_194578;AGABI2DRAFT_200309;AGABI2DRAFT_192205;AGABI2DRAFT_196129;AGABI2DRAFT_179248;AGABI2DRAFT_178210	K00128+K00128+K00128+K00128+K00128+K00128+K00128+K00128+K00128+K00128+K01598+K01687	9	AGABI2DRAFT_135276;AGABI2DRAFT_195248;AGABI2DRAFT_196116;AGABI2DRAFT_148348;AGABI2DRAFT_118559;AGABI2DRAFT_194578;AGABI2DRAFT_196129;AGABI2DRAFT_179248;AGABI2DRAFT_178210	3	AGABI2DRAFT_180097;AGABI2DRAFT_200309;AGABI2DRAFT_192205	https:\\www.genome.jp\dbget-bin\www_bget?map00770
Glycerophospholipid metabolism	ko00564	19 out of 909 2.09020902090209%	64 out of 3085 2.07455429497569%	0.532196	1	19	AGABI2DRAFT_189757;AGABI2DRAFT_192262;AGABI2DRAFT_70290;AGABI2DRAFT_184234;AGABI2DRAFT_209388;AGABI2DRAFT_178570;AGABI2DRAFT_194604;AGABI2DRAFT_115034;AGABI2DRAFT_205009;AGABI2DRAFT_182696;AGABI2DRAFT_195745;AGABI2DRAFT_117770;AGABI2DRAFT_203434;AGABI2DRAFT_61769;AGABI2DRAFT_200181;AGABI2DRAFT_205847;AGABI2DRAFT_198226;AGABI2DRAFT_154321;AGABI2DRAFT_195789	K00111+K00866+K00981+K00995+K01049+K01049+K01049+K01049+K01094+K01613+K06128+K13507+K13519+K14676+K18693+K18693+K18694+K18694+K18696	10	AGABI2DRAFT_189757;AGABI2DRAFT_209388;AGABI2DRAFT_205009;AGABI2DRAFT_195745;AGABI2DRAFT_117770;AGABI2DRAFT_61769;AGABI2DRAFT_205847;AGABI2DRAFT_198226;AGABI2DRAFT_154321;AGABI2DRAFT_195789	9	AGABI2DRAFT_192262;AGABI2DRAFT_70290;AGABI2DRAFT_184234;AGABI2DRAFT_178570;AGABI2DRAFT_194604;AGABI2DRAFT_115034;AGABI2DRAFT_182696;AGABI2DRAFT_203434;AGABI2DRAFT_200181	https:\\www.genome.jp\dbget-bin\www_bget?map00564
DNA replication	ko03030	19 out of 909 2.09020902090209%	64 out of 3085 2.07455429497569%	0.532196	1	19	AGABI2DRAFT_198252;AGABI2DRAFT_191544;AGABI2DRAFT_200998;AGABI2DRAFT_193722;AGABI2DRAFT_150224;AGABI2DRAFT_183500;AGABI2DRAFT_114447;AGABI2DRAFT_78833;AGABI2DRAFT_117576;AGABI2DRAFT_193982;AGABI2DRAFT_176347;AGABI2DRAFT_193885;AGABI2DRAFT_190435;AGABI2DRAFT_189334;AGABI2DRAFT_203506;AGABI2DRAFT_200496;AGABI2DRAFT_193576;AGABI2DRAFT_217427;AGABI2DRAFT_186340	K02209+K02212+K02212+K02321+K02325+K02328+K02541+K02542+K03469+K04799+K07466+K07466+K10739+K10742+K10754+K10756+K10756+K10756+K10756	10	AGABI2DRAFT_198252;AGABI2DRAFT_200998;AGABI2DRAFT_150224;AGABI2DRAFT_114447;AGABI2DRAFT_78833;AGABI2DRAFT_117576;AGABI2DRAFT_176347;AGABI2DRAFT_193885;AGABI2DRAFT_190435;AGABI2DRAFT_203506	9	AGABI2DRAFT_191544;AGABI2DRAFT_193722;AGABI2DRAFT_183500;AGABI2DRAFT_193982;AGABI2DRAFT_189334;AGABI2DRAFT_200496;AGABI2DRAFT_193576;AGABI2DRAFT_217427;AGABI2DRAFT_186340	https:\\www.genome.jp\dbget-bin\www_bget?map03030
Aminoacyl-tRNA biosynthesis	ko00970	14 out of 909 1.54015401540154%	47 out of 3085 1.52350081037277%	0.536164	1	14	AGABI2DRAFT_136168;AGABI2DRAFT_79526;AGABI2DRAFT_226641;AGABI2DRAFT_187407;AGABI2DRAFT_177879;AGABI2DRAFT_192563;AGABI2DRAFT_210873;AGABI2DRAFT_196743;AGABI2DRAFT_225676;AGABI2DRAFT_202425;AGABI2DRAFT_191989;AGABI2DRAFT_60530;AGABI2DRAFT_68968;AGABI2DRAFT_214362	K01866+K01866+K01868+K01870+K01870+K01872+K01874+K01875+K01881+K01887+K01890+K04567+K14163+K22503	10	AGABI2DRAFT_226641;AGABI2DRAFT_187407;AGABI2DRAFT_177879;AGABI2DRAFT_192563;AGABI2DRAFT_210873;AGABI2DRAFT_196743;AGABI2DRAFT_225676;AGABI2DRAFT_202425;AGABI2DRAFT_60530;AGABI2DRAFT_214362	4	AGABI2DRAFT_136168;AGABI2DRAFT_79526;AGABI2DRAFT_191989;AGABI2DRAFT_68968	https:\\www.genome.jp\dbget-bin\www_bget?map00970
Biotin metabolism	ko00780	4 out of 909 0.44004400440044%	13 out of 3085 0.421393841166937%	0.562879	1	4	AGABI2DRAFT_77756;AGABI2DRAFT_193604;AGABI2DRAFT_190121;AGABI2DRAFT_201364	K00059+K00059+K00059+K19562	3	AGABI2DRAFT_77756;AGABI2DRAFT_193604;AGABI2DRAFT_201364	1	AGABI2DRAFT_190121	https:\\www.genome.jp\dbget-bin\www_bget?map00780
Phenylalanine metabolism	ko00360	6 out of 909 0.66006600660066%	20 out of 3085 0.648298217179903%	0.563334	1	6	AGABI2DRAFT_209382;AGABI2DRAFT_193366;AGABI2DRAFT_192690;AGABI2DRAFT_192776;AGABI2DRAFT_190572;AGABI2DRAFT_189667	K01426+K01426+K10775+K10775+K14454+K14455	2	AGABI2DRAFT_209382;AGABI2DRAFT_193366	4	AGABI2DRAFT_192690;AGABI2DRAFT_192776;AGABI2DRAFT_190572;AGABI2DRAFT_189667	https:\\www.genome.jp\dbget-bin\www_bget?map00360
Citrate cycle (TCA cycle)	ko00020	10 out of 909 1.1001100110011%	34 out of 3085 1.10210696920583%	0.567745	1	10	AGABI2DRAFT_192140;AGABI2DRAFT_192040;AGABI2DRAFT_138513;AGABI2DRAFT_195227;AGABI2DRAFT_195434;AGABI2DRAFT_214484;AGABI2DRAFT_191163;AGABI2DRAFT_194501;AGABI2DRAFT_133137;AGABI2DRAFT_198149	K00026+K00030+K00031+K00161+K00235+K00627+K01647+K01648+K01679+K01899	2	AGABI2DRAFT_138513;AGABI2DRAFT_191163	8	AGABI2DRAFT_192140;AGABI2DRAFT_192040;AGABI2DRAFT_195227;AGABI2DRAFT_195434;AGABI2DRAFT_214484;AGABI2DRAFT_194501;AGABI2DRAFT_133137;AGABI2DRAFT_198149	https:\\www.genome.jp\dbget-bin\www_bget?map00020
Fatty acid elongation	ko00062	2 out of 909 0.22002200220022%	6 out of 3085 0.194489465153971%	0.568363	1	2	AGABI2DRAFT_184169;AGABI2DRAFT_192575	K07511+K10703	1	AGABI2DRAFT_184169	1	AGABI2DRAFT_192575	https:\\www.genome.jp\dbget-bin\www_bget?map00062
Other types of O-glycan biosynthesis	ko00514	2 out of 909 0.22002200220022%	6 out of 3085 0.194489465153971%	0.568363	1	2	AGABI2DRAFT_211452;AGABI2DRAFT_183205	K10967+K10967	1	AGABI2DRAFT_211452	1	AGABI2DRAFT_183205	https:\\www.genome.jp\dbget-bin\www_bget?map00514
D-Amino acid metabolism	ko00470	2 out of 909 0.22002200220022%	6 out of 3085 0.194489465153971%	0.568363	1	2	AGABI2DRAFT_208623;AGABI2DRAFT_208642	K00273+K00273	2	AGABI2DRAFT_208623;AGABI2DRAFT_208642	0	--	https:\\www.genome.jp\dbget-bin\www_bget?map00470
Ubiquitin mediated proteolysis	ko04120	24 out of 909 2.64026402640264%	83 out of 3085 2.6904376012966%	0.586296	1	24	AGABI2DRAFT_193235;AGABI2DRAFT_134021;AGABI2DRAFT_175941;AGABI2DRAFT_183241;AGABI2DRAFT_241538;AGABI2DRAFT_184837;AGABI2DRAFT_195502;AGABI2DRAFT_176396;AGABI2DRAFT_122253;AGABI2DRAFT_209689;AGABI2DRAFT_195410;AGABI2DRAFT_190649;AGABI2DRAFT_194319;AGABI2DRAFT_195199;AGABI2DRAFT_190282;AGABI2DRAFT_219723;AGABI2DRAFT_203625;AGABI2DRAFT_136712;AGABI2DRAFT_215127;AGABI2DRAFT_195424;AGABI2DRAFT_217067;…	K02977+K02977+K03351+K03352+K03358+K03360+K03361+K03361+K03361+K03362+K03872+K06688+K10573+K10575+K10577+K10586+K10589+K10590+K10599+K10599+K10609+K10610+K10685+K10686	10	AGABI2DRAFT_175941;AGABI2DRAFT_183241;AGABI2DRAFT_184837;AGABI2DRAFT_195199;AGABI2DRAFT_219723;AGABI2DRAFT_203625;AGABI2DRAFT_136712;AGABI2DRAFT_195424;AGABI2DRAFT_217067;AGABI2DRAFT_72896	14	AGABI2DRAFT_193235;AGABI2DRAFT_134021;AGABI2DRAFT_241538;AGABI2DRAFT_195502;AGABI2DRAFT_176396;AGABI2DRAFT_122253;AGABI2DRAFT_209689;AGABI2DRAFT_195410;AGABI2DRAFT_190649;AGABI2DRAFT_194319;AGABI2DRAFT_190282;AGABI2DRAFT_215127;AGABI2DRAFT_210664;AGABI2DRAFT_121902	https:\\www.genome.jp\dbget-bin\www_bget?map04120
Fatty acid metabolism	ko01212	17 out of 909 1.87018701870187%	59 out of 3085 1.91247974068071%	0.593543	1	17	AGABI2DRAFT_77756;AGABI2DRAFT_193604;AGABI2DRAFT_190121;AGABI2DRAFT_185978;AGABI2DRAFT_194591;AGABI2DRAFT_200955;AGABI2DRAFT_217954;AGABI2DRAFT_220514;AGABI2DRAFT_149127;AGABI2DRAFT_195230;AGABI2DRAFT_147111;AGABI2DRAFT_186655;AGABI2DRAFT_183462;AGABI2DRAFT_184169;AGABI2DRAFT_193825;AGABI2DRAFT_225837;AGABI2DRAFT_192575	K00059+K00059+K00059+K00249+K00507+K00667+K00667+K00667+K01897+K01897+K01897+K01897+K01897+K07511+K10256+K10256+K10703	7	AGABI2DRAFT_77756;AGABI2DRAFT_193604;AGABI2DRAFT_185978;AGABI2DRAFT_147111;AGABI2DRAFT_186655;AGABI2DRAFT_183462;AGABI2DRAFT_184169	10	AGABI2DRAFT_190121;AGABI2DRAFT_194591;AGABI2DRAFT_200955;AGABI2DRAFT_217954;AGABI2DRAFT_220514;AGABI2DRAFT_149127;AGABI2DRAFT_195230;AGABI2DRAFT_193825;AGABI2DRAFT_225837;AGABI2DRAFT_192575	https:\\www.genome.jp\dbget-bin\www_bget?map01212
Alanine, aspartate and glutamate metabolism	ko00250	20 out of 909 2.2002200220022%	70 out of 3085 2.26904376012966%	0.6111	1	20	AGABI2DRAFT_211744;AGABI2DRAFT_194435;AGABI2DRAFT_195831;AGABI2DRAFT_194113;AGABI2DRAFT_194531;AGABI2DRAFT_152717;AGABI2DRAFT_183499;AGABI2DRAFT_190575;AGABI2DRAFT_190498;AGABI2DRAFT_190495;AGABI2DRAFT_205265;AGABI2DRAFT_195178;AGABI2DRAFT_175913;AGABI2DRAFT_223428;AGABI2DRAFT_70203;AGABI2DRAFT_192544;AGABI2DRAFT_65316;AGABI2DRAFT_190688;AGABI2DRAFT_190572;AGABI2DRAFT_189667	K00135+K00262+K00294+K00820+K01580+K01580+K01580+K01755+K01915+K01915+K01939+K01939+K01939+K01939+K01956+K13051+K13524+K13566+K14454+K14455	14	AGABI2DRAFT_211744;AGABI2DRAFT_194435;AGABI2DRAFT_195831;AGABI2DRAFT_194531;AGABI2DRAFT_152717;AGABI2DRAFT_183499;AGABI2DRAFT_190575;AGABI2DRAFT_190495;AGABI2DRAFT_205265;AGABI2DRAFT_175913;AGABI2DRAFT_70203;AGABI2DRAFT_192544;AGABI2DRAFT_65316;AGABI2DRAFT_190688	6	AGABI2DRAFT_194113;AGABI2DRAFT_190498;AGABI2DRAFT_195178;AGABI2DRAFT_223428;AGABI2DRAFT_190572;AGABI2DRAFT_189667	https:\\www.genome.jp\dbget-bin\www_bget?map00250
Peroxisome	ko04146	21 out of 909 2.31023102310231%	74 out of 3085 2.39870340356564%	0.62596	1	21	AGABI2DRAFT_138513;AGABI2DRAFT_208623;AGABI2DRAFT_208642;AGABI2DRAFT_200564;AGABI2DRAFT_193306;AGABI2DRAFT_180214;AGABI2DRAFT_149127;AGABI2DRAFT_195230;AGABI2DRAFT_147111;AGABI2DRAFT_186655;AGABI2DRAFT_183462;AGABI2DRAFT_192827;AGABI2DRAFT_189068;AGABI2DRAFT_207393;AGABI2DRAFT_154349;AGABI2DRAFT_230152;AGABI2DRAFT_79845;AGABI2DRAFT_142912;AGABI2DRAFT_189887;AGABI2DRAFT_198367;AGABI2DRAFT_208552	K00031+K00273+K00273+K00624+K00624+K01640+K01897+K01897+K01897+K01897+K01897+K03426+K04564+K04565+K08726+K12261+K12663+K13342+K13347+K13348+K15628	15	AGABI2DRAFT_138513;AGABI2DRAFT_208623;AGABI2DRAFT_208642;AGABI2DRAFT_200564;AGABI2DRAFT_193306;AGABI2DRAFT_147111;AGABI2DRAFT_186655;AGABI2DRAFT_183462;AGABI2DRAFT_192827;AGABI2DRAFT_189068;AGABI2DRAFT_207393;AGABI2DRAFT_154349;AGABI2DRAFT_230152;AGABI2DRAFT_79845;AGABI2DRAFT_208552	6	AGABI2DRAFT_180214;AGABI2DRAFT_149127;AGABI2DRAFT_195230;AGABI2DRAFT_142912;AGABI2DRAFT_189887;AGABI2DRAFT_198367	https:\\www.genome.jp\dbget-bin\www_bget?map04146
Glyoxylate and dicarboxylate metabolism	ko00630	12 out of 909 1.32013201320132%	43 out of 3085 1.39384116693679%	0.645833	1	12	AGABI2DRAFT_192140;AGABI2DRAFT_120752;AGABI2DRAFT_138134;AGABI2DRAFT_116408;AGABI2DRAFT_195548;AGABI2DRAFT_177041;AGABI2DRAFT_210697;AGABI2DRAFT_191163;AGABI2DRAFT_190498;AGABI2DRAFT_190495;AGABI2DRAFT_239523;AGABI2DRAFT_70890	K00026+K00049+K00600+K00600+K01455+K01455+K01569+K01647+K01915+K01915+K02437+K22133	7	AGABI2DRAFT_120752;AGABI2DRAFT_195548;AGABI2DRAFT_177041;AGABI2DRAFT_210697;AGABI2DRAFT_191163;AGABI2DRAFT_190495;AGABI2DRAFT_70890	5	AGABI2DRAFT_192140;AGABI2DRAFT_138134;AGABI2DRAFT_116408;AGABI2DRAFT_190498;AGABI2DRAFT_239523	https:\\www.genome.jp\dbget-bin\www_bget?map00630
Fructose and mannose metabolism	ko00051	12 out of 909 1.32013201320132%	43 out of 3085 1.39384116693679%	0.645833	1	12	AGABI2DRAFT_223797;AGABI2DRAFT_72053;AGABI2DRAFT_194802;AGABI2DRAFT_192128;AGABI2DRAFT_134183;AGABI2DRAFT_225207;AGABI2DRAFT_194099;AGABI2DRAFT_186852;AGABI2DRAFT_191264;AGABI2DRAFT_192709;AGABI2DRAFT_224919;AGABI2DRAFT_190490	K00009+K00009+K00844+K01624+K17742+K17742+K17742+K18334+K18337+K18338+K19030+K19355	9	AGABI2DRAFT_223797;AGABI2DRAFT_72053;AGABI2DRAFT_194802;AGABI2DRAFT_192128;AGABI2DRAFT_134183;AGABI2DRAFT_225207;AGABI2DRAFT_186852;AGABI2DRAFT_191264;AGABI2DRAFT_224919	3	AGABI2DRAFT_194099;AGABI2DRAFT_192709;AGABI2DRAFT_190490	https:\\www.genome.jp\dbget-bin\www_bget?map00051
Linoleic acid metabolism	ko00591	1 out of 909 0.11001100110011%	3 out of 3085 0.0972447325769854%	0.64922	1	1	AGABI2DRAFT_143643	K17862	0	--	1	AGABI2DRAFT_143643	https:\\www.genome.jp\dbget-bin\www_bget?map00591
Starch and sucrose metabolism	ko00500	17 out of 909 1.87018701870187%	61 out of 3085 1.9773095623987%	0.656128	1	17	AGABI2DRAFT_66173;AGABI2DRAFT_194802;AGABI2DRAFT_184188;AGABI2DRAFT_191420;AGABI2DRAFT_191032;AGABI2DRAFT_229390;AGABI2DRAFT_122287;AGABI2DRAFT_190276;AGABI2DRAFT_196962;AGABI2DRAFT_189449;AGABI2DRAFT_63154;AGABI2DRAFT_191760;AGABI2DRAFT_194643;AGABI2DRAFT_222809;AGABI2DRAFT_213076;AGABI2DRAFT_217305;AGABI2DRAFT_177002	K00697+K00844+K01176+K01179+K01179+K01179+K01182+K01199+K01210+K01210+K01210+K01210+K01810+K01835+K05349+K05349+K05349	9	AGABI2DRAFT_194802;AGABI2DRAFT_191420;AGABI2DRAFT_122287;AGABI2DRAFT_196962;AGABI2DRAFT_189449;AGABI2DRAFT_194643;AGABI2DRAFT_222809;AGABI2DRAFT_217305;AGABI2DRAFT_177002	8	AGABI2DRAFT_66173;AGABI2DRAFT_184188;AGABI2DRAFT_191032;AGABI2DRAFT_229390;AGABI2DRAFT_190276;AGABI2DRAFT_63154;AGABI2DRAFT_191760;AGABI2DRAFT_213076	https:\\www.genome.jp\dbget-bin\www_bget?map00500
Meiosis - yeast	ko04113	32 out of 909 3.52035203520352%	114 out of 3085 3.69529983792545%	0.665128	1	32	AGABI2DRAFT_123081;AGABI2DRAFT_198252;AGABI2DRAFT_191544;AGABI2DRAFT_200998;AGABI2DRAFT_120023;AGABI2DRAFT_192552;AGABI2DRAFT_208386;AGABI2DRAFT_114447;AGABI2DRAFT_78833;AGABI2DRAFT_199321;AGABI2DRAFT_186480;AGABI2DRAFT_175941;AGABI2DRAFT_183241;AGABI2DRAFT_241538;AGABI2DRAFT_189621;AGABI2DRAFT_191462;AGABI2DRAFT_151207;AGABI2DRAFT_188871;AGABI2DRAFT_71368;AGABI2DRAFT_121237;novel.571;AGABI2DRAFT…	K01768+K02209+K02212+K02212+K02216+K02309+K02365+K02541+K02542+K02603+K02830+K03351+K03352+K03358+K03456+K04382+K04630+K04630+K06648+K06671+K06679+K07203+K07827+K08139+K08139+K08139+K08139+K08139+K10872+K11584+K12778+K12780	17	AGABI2DRAFT_198252;AGABI2DRAFT_200998;AGABI2DRAFT_120023;AGABI2DRAFT_192552;AGABI2DRAFT_208386;AGABI2DRAFT_114447;AGABI2DRAFT_78833;AGABI2DRAFT_199321;AGABI2DRAFT_186480;AGABI2DRAFT_175941;AGABI2DRAFT_183241;AGABI2DRAFT_189621;AGABI2DRAFT_188871;AGABI2DRAFT_71368;AGABI2DRAFT_121237;novel.571;AGABI2DRAFT_151460	15	AGABI2DRAFT_123081;AGABI2DRAFT_191544;AGABI2DRAFT_241538;AGABI2DRAFT_191462;AGABI2DRAFT_151207;AGABI2DRAFT_149467;AGABI2DRAFT_193226;AGABI2DRAFT_177416;AGABI2DRAFT_229988;AGABI2DRAFT_191453;AGABI2DRAFT_65881;novel.30;AGABI2DRAFT_115195;AGABI2DRAFT_208181;AGABI2DRAFT_175924	https:\\www.genome.jp\dbget-bin\www_bget?map04113
Ribosome biogenesis in eukaryotes	ko03008	27 out of 909 2.97029702970297%	98 out of 3085 3.17666126418152%	0.699951	1	27	AGABI2DRAFT_148114;AGABI2DRAFT_200755;AGABI2DRAFT_182374;AGABI2DRAFT_71325;AGABI2DRAFT_132661;AGABI2DRAFT_182425;AGABI2DRAFT_190948;AGABI2DRAFT_202439;AGABI2DRAFT_136285;AGABI2DRAFT_115583;AGABI2DRAFT_224084;AGABI2DRAFT_187941;AGABI2DRAFT_228312;AGABI2DRAFT_196864;AGABI2DRAFT_182119;AGABI2DRAFT_217865;AGABI2DRAFT_186957;AGABI2DRAFT_197388;AGABI2DRAFT_151091;AGABI2DRAFT_179517;AGABI2DRAFT_211210;A…	K03097+K03538+K07179+K11128+K11130+K11131+K12618+K12619+K13288+K14527+K14536+K14550+K14552+K14552+K14555+K14556+K14558+K14559+K14563+K14564+K14569+K14572+K14572+K14572+K14572+K14572+K14575	12	AGABI2DRAFT_148114;AGABI2DRAFT_200755;AGABI2DRAFT_190948;AGABI2DRAFT_224084;AGABI2DRAFT_228312;AGABI2DRAFT_196864;AGABI2DRAFT_217865;AGABI2DRAFT_197388;AGABI2DRAFT_211210;novel.536;novel.537;AGABI2DRAFT_189093	15	AGABI2DRAFT_182374;AGABI2DRAFT_71325;AGABI2DRAFT_132661;AGABI2DRAFT_182425;AGABI2DRAFT_202439;AGABI2DRAFT_136285;AGABI2DRAFT_115583;AGABI2DRAFT_187941;AGABI2DRAFT_182119;AGABI2DRAFT_186957;AGABI2DRAFT_151091;AGABI2DRAFT_179517;AGABI2DRAFT_193711;AGABI2DRAFT_193710;AGABI2DRAFT_192200	https:\\www.genome.jp\dbget-bin\www_bget?map03008
Protein processing in endoplasmic reticulum	ko04141	30 out of 909 3.3003300330033%	110 out of 3085 3.56564019448947%	0.729539	1	30	AGABI2DRAFT_217075;AGABI2DRAFT_194179;AGABI2DRAFT_190759;AGABI2DRAFT_133986;AGABI2DRAFT_225056;AGABI2DRAFT_153873;AGABI2DRAFT_184582;AGABI2DRAFT_195173;AGABI2DRAFT_183915;AGABI2DRAFT_190689;AGABI2DRAFT_201378;AGABI2DRAFT_193217;AGABI2DRAFT_195948;AGABI2DRAFT_66759;AGABI2DRAFT_190650;AGABI2DRAFT_62224;AGABI2DRAFT_193116;AGABI2DRAFT_136640;AGABI2DRAFT_195199;AGABI2DRAFT_208031;AGABI2DRAFT_190864;AG…	K01228+K01230+K03283+K03283+K05546+K09481+K09487+K09490+K09503+K09503+K09503+K09503+K09503+K09507+K09562+K09580+K09584+K09584+K10575+K12667+K12670+K13984+K13993+K13993+K13993+K13993+K13993+K23741+K23741+K23741	17	AGABI2DRAFT_217075;AGABI2DRAFT_194179;AGABI2DRAFT_225056;AGABI2DRAFT_184582;AGABI2DRAFT_195173;AGABI2DRAFT_183915;AGABI2DRAFT_195948;AGABI2DRAFT_66759;AGABI2DRAFT_190650;AGABI2DRAFT_136640;AGABI2DRAFT_195199;AGABI2DRAFT_208031;AGABI2DRAFT_190864;AGABI2DRAFT_191417;AGABI2DRAFT_205955;AGABI2DRAFT_176302;AGABI2DRAFT_206040	13	AGABI2DRAFT_190759;AGABI2DRAFT_133986;AGABI2DRAFT_153873;AGABI2DRAFT_190689;AGABI2DRAFT_201378;AGABI2DRAFT_193217;AGABI2DRAFT_62224;AGABI2DRAFT_193116;AGABI2DRAFT_184882;AGABI2DRAFT_188751;AGABI2DRAFT_224184;AGABI2DRAFT_121172;AGABI2DRAFT_181939	https:\\www.genome.jp\dbget-bin\www_bget?map04141
Proteasome	ko03050	12 out of 909 1.32013201320132%	46 out of 3085 1.49108589951378%	0.744213	1	12	AGABI2DRAFT_184516;AGABI2DRAFT_190285;AGABI2DRAFT_194589;AGABI2DRAFT_192125;AGABI2DRAFT_191764;AGABI2DRAFT_182674;AGABI2DRAFT_148303;AGABI2DRAFT_63917;AGABI2DRAFT_63127;AGABI2DRAFT_193194;AGABI2DRAFT_189363;AGABI2DRAFT_207044	K02726+K02737+K03028+K03029+K03030+K03032+K03036+K03037+K03061+K03064+K06698+K06699	2	AGABI2DRAFT_63127;AGABI2DRAFT_207044	10	AGABI2DRAFT_184516;AGABI2DRAFT_190285;AGABI2DRAFT_194589;AGABI2DRAFT_192125;AGABI2DRAFT_191764;AGABI2DRAFT_182674;AGABI2DRAFT_148303;AGABI2DRAFT_63917;AGABI2DRAFT_193194;AGABI2DRAFT_189363	https:\\www.genome.jp\dbget-bin\www_bget?map03050
Glutathione metabolism	ko00480	15 out of 909 1.65016501650165%	57 out of 3085 1.84764991896272%	0.74594	1	15	AGABI2DRAFT_138513;AGABI2DRAFT_114912;AGABI2DRAFT_212044;AGABI2DRAFT_192272;AGABI2DRAFT_194394;AGABI2DRAFT_196214;AGABI2DRAFT_195591;AGABI2DRAFT_195590;AGABI2DRAFT_195499;AGABI2DRAFT_211572;AGABI2DRAFT_116955;AGABI2DRAFT_203941;AGABI2DRAFT_177253;AGABI2DRAFT_136982;AGABI2DRAFT_212642	K00031+K00682+K00799+K00799+K00799+K00799+K00799+K00799+K00799+K01469+K10808+K11204+K11204+K11204+K15428	10	AGABI2DRAFT_138513;AGABI2DRAFT_114912;AGABI2DRAFT_212044;AGABI2DRAFT_194394;AGABI2DRAFT_196214;AGABI2DRAFT_195591;AGABI2DRAFT_195590;AGABI2DRAFT_116955;AGABI2DRAFT_203941;AGABI2DRAFT_212642	5	AGABI2DRAFT_192272;AGABI2DRAFT_195499;AGABI2DRAFT_211572;AGABI2DRAFT_177253;AGABI2DRAFT_136982	https:\\www.genome.jp\dbget-bin\www_bget?map00480
Riboflavin metabolism	ko00740	5 out of 909 0.55005500550055%	20 out of 3085 0.648298217179903%	0.747012	1	5	AGABI2DRAFT_188722;AGABI2DRAFT_122140;AGABI2DRAFT_207644;AGABI2DRAFT_192925;AGABI2DRAFT_213834	K01078+K01078+K01497+K14410+K14654	4	AGABI2DRAFT_188722;AGABI2DRAFT_122140;AGABI2DRAFT_207644;AGABI2DRAFT_213834	1	AGABI2DRAFT_192925	https:\\www.genome.jp\dbget-bin\www_bget?map00740
Lipoic acid metabolism	ko00785	1 out of 909 0.11001100110011%	4 out of 3085 0.129659643435981%	0.752679	1	1	AGABI2DRAFT_189839	K23735	0	--	1	AGABI2DRAFT_189839	https:\\www.genome.jp\dbget-bin\www_bget?map00785
Homologous recombination	ko03440	13 out of 909 1.43014301430143%	50 out of 3085 1.62074554294976%	0.753902	1	13	AGABI2DRAFT_183500;AGABI2DRAFT_176347;AGABI2DRAFT_193885;AGABI2DRAFT_211683;AGABI2DRAFT_190435;AGABI2DRAFT_62120;AGABI2DRAFT_190952;AGABI2DRAFT_121287;AGABI2DRAFT_203654;AGABI2DRAFT_186863;AGABI2DRAFT_66758;AGABI2DRAFT_114184;AGABI2DRAFT_64426	K02328+K07466+K07466+K08991+K10739+K10866+K10866+K10866+K10866+K10870+K10871+K10879+K10901	12	AGABI2DRAFT_176347;AGABI2DRAFT_193885;AGABI2DRAFT_211683;AGABI2DRAFT_190435;AGABI2DRAFT_62120;AGABI2DRAFT_190952;AGABI2DRAFT_121287;AGABI2DRAFT_203654;AGABI2DRAFT_186863;AGABI2DRAFT_66758;AGABI2DRAFT_114184;AGABI2DRAFT_64426	1	AGABI2DRAFT_183500	https:\\www.genome.jp\dbget-bin\www_bget?map03440
Endocytosis	ko04144	28 out of 909 3.08030803080308%	105 out of 3085 3.40356564019449%	0.771115	1	28	AGABI2DRAFT_190759;AGABI2DRAFT_133986;AGABI2DRAFT_139932;AGABI2DRAFT_223546;AGABI2DRAFT_192382;AGABI2DRAFT_195819;AGABI2DRAFT_193342;AGABI2DRAFT_134329;AGABI2DRAFT_193792;AGABI2DRAFT_218707;AGABI2DRAFT_63424;AGABI2DRAFT_148659;AGABI2DRAFT_63164;AGABI2DRAFT_75898;AGABI2DRAFT_121015;AGABI2DRAFT_193068;AGABI2DRAFT_209196;AGABI2DRAFT_182090;AGABI2DRAFT_201513;AGABI2DRAFT_176984;AGABI2DRAFT_121137;AGA…	K03283+K03283+K04513+K04705+K05754+K05756+K05758+K07904+K10364+K10365+K10396+K11825+K11826+K11866+K11866+K12184+K12190+K12199+K12200+K12472+K12486+K12488+K12494+K17918+K18584+K19366+K23612+K23612	14	AGABI2DRAFT_192382;AGABI2DRAFT_195819;AGABI2DRAFT_193342;AGABI2DRAFT_193792;AGABI2DRAFT_218707;AGABI2DRAFT_63424;AGABI2DRAFT_148659;AGABI2DRAFT_63164;AGABI2DRAFT_182090;AGABI2DRAFT_201513;AGABI2DRAFT_176984;AGABI2DRAFT_192606;AGABI2DRAFT_55938;AGABI2DRAFT_191319	14	AGABI2DRAFT_190759;AGABI2DRAFT_133986;AGABI2DRAFT_139932;AGABI2DRAFT_223546;AGABI2DRAFT_134329;AGABI2DRAFT_75898;AGABI2DRAFT_121015;AGABI2DRAFT_193068;AGABI2DRAFT_209196;AGABI2DRAFT_121137;AGABI2DRAFT_177010;AGABI2DRAFT_115629;AGABI2DRAFT_115352;AGABI2DRAFT_194128	https:\\www.genome.jp\dbget-bin\www_bget?map04144
Phosphatidylinositol signaling system	ko04070	15 out of 909 1.65016501650165%	58 out of 3085 1.88006482982172%	0.771614	1	15	AGABI2DRAFT_218336;AGABI2DRAFT_203467;AGABI2DRAFT_181722;AGABI2DRAFT_70290;AGABI2DRAFT_196541;AGABI2DRAFT_153211;AGABI2DRAFT_216100;AGABI2DRAFT_187599;AGABI2DRAFT_122377;AGABI2DRAFT_177663;AGABI2DRAFT_63616;AGABI2DRAFT_186204;AGABI2DRAFT_215827;AGABI2DRAFT_150338;AGABI2DRAFT_220384	K00914+K00921+K00921+K00981+K01092+K01099+K01099+K01099+K05857+K07756+K10572+K13024+K18083+K20279+K20279	13	AGABI2DRAFT_218336;AGABI2DRAFT_203467;AGABI2DRAFT_181722;AGABI2DRAFT_196541;AGABI2DRAFT_153211;AGABI2DRAFT_216100;AGABI2DRAFT_187599;AGABI2DRAFT_122377;AGABI2DRAFT_177663;AGABI2DRAFT_186204;AGABI2DRAFT_215827;AGABI2DRAFT_150338;AGABI2DRAFT_220384	2	AGABI2DRAFT_70290;AGABI2DRAFT_63616	https:\\www.genome.jp\dbget-bin\www_bget?map04070
2-Oxocarboxylic acid metabolism	ko01210	9 out of 909 0.99009900990099%	36 out of 3085 1.16693679092382%	0.777629	1	9	AGABI2DRAFT_192040;AGABI2DRAFT_138513;AGABI2DRAFT_193487;AGABI2DRAFT_191163;AGABI2DRAFT_178210;AGABI2DRAFT_210981;AGABI2DRAFT_190572;AGABI2DRAFT_189667;AGABI2DRAFT_71881	K00030+K00031+K00620+K01647+K01687+K12659+K14454+K14455+K17450	5	AGABI2DRAFT_138513;AGABI2DRAFT_191163;AGABI2DRAFT_178210;AGABI2DRAFT_210981;AGABI2DRAFT_71881	4	AGABI2DRAFT_192040;AGABI2DRAFT_193487;AGABI2DRAFT_190572;AGABI2DRAFT_189667	https:\\www.genome.jp\dbget-bin\www_bget?map01210
N-Glycan biosynthesis	ko00510	10 out of 909 1.1001100110011%	40 out of 3085 1.29659643435981%	0.784904	1	10	AGABI2DRAFT_133530;AGABI2DRAFT_217075;AGABI2DRAFT_194179;AGABI2DRAFT_191916;AGABI2DRAFT_225056;AGABI2DRAFT_208031;AGABI2DRAFT_190864;AGABI2DRAFT_181939;AGABI2DRAFT_176302;AGABI2DRAFT_206040	K00721+K01228+K01230+K03846+K05546+K12667+K12670+K23741+K23741+K23741	7	AGABI2DRAFT_217075;AGABI2DRAFT_194179;AGABI2DRAFT_225056;AGABI2DRAFT_208031;AGABI2DRAFT_190864;AGABI2DRAFT_176302;AGABI2DRAFT_206040	3	AGABI2DRAFT_133530;AGABI2DRAFT_191916;AGABI2DRAFT_181939	https:\\www.genome.jp\dbget-bin\www_bget?map00510
Viral life cycle - HIV-1	ko03250	5 out of 909 0.55005500550055%	21 out of 3085 0.680713128038898%	0.787482	1	5	AGABI2DRAFT_70461;AGABI2DRAFT_201513;AGABI2DRAFT_191648;AGABI2DRAFT_182668;AGABI2DRAFT_196224	K06062+K12200+K15171+K15436+K22544	4	AGABI2DRAFT_70461;AGABI2DRAFT_201513;AGABI2DRAFT_182668;AGABI2DRAFT_196224	1	AGABI2DRAFT_191648	https:\\www.genome.jp\dbget-bin\www_bget?map03250
Arachidonic acid metabolism	ko00590	2 out of 909 0.22002200220022%	9 out of 3085 0.291734197730956%	0.794718	1	2	AGABI2DRAFT_198496;AGABI2DRAFT_154349	K01254+K08726	2	AGABI2DRAFT_198496;AGABI2DRAFT_154349	0	--	https:\\www.genome.jp\dbget-bin\www_bget?map00590
Tryptophan metabolism	ko00380	18 out of 909 1.98019801980198%	70 out of 3085 2.26904376012966%	0.794809	1	18	AGABI2DRAFT_135276;AGABI2DRAFT_195248;AGABI2DRAFT_196116;AGABI2DRAFT_180097;AGABI2DRAFT_148348;AGABI2DRAFT_118559;AGABI2DRAFT_194578;AGABI2DRAFT_200309;AGABI2DRAFT_192205;AGABI2DRAFT_196129;AGABI2DRAFT_192796;AGABI2DRAFT_177539;AGABI2DRAFT_209382;AGABI2DRAFT_193366;AGABI2DRAFT_72269;AGABI2DRAFT_186299;AGABI2DRAFT_190561;AGABI2DRAFT_184169	K00128+K00128+K00128+K00128+K00128+K00128+K00128+K00128+K00128+K00128+K00252+K00463+K01426+K01426+K01556+K01556+K01556+K07511	13	AGABI2DRAFT_135276;AGABI2DRAFT_195248;AGABI2DRAFT_196116;AGABI2DRAFT_148348;AGABI2DRAFT_118559;AGABI2DRAFT_194578;AGABI2DRAFT_196129;AGABI2DRAFT_192796;AGABI2DRAFT_177539;AGABI2DRAFT_209382;AGABI2DRAFT_193366;AGABI2DRAFT_186299;AGABI2DRAFT_184169	5	AGABI2DRAFT_180097;AGABI2DRAFT_200309;AGABI2DRAFT_192205;AGABI2DRAFT_72269;AGABI2DRAFT_190561	https:\\www.genome.jp\dbget-bin\www_bget?map00380
Arginine biosynthesis	ko00220	9 out of 909 0.99009900990099%	37 out of 3085 1.19935170178282%	0.80654	1	9	AGABI2DRAFT_194435;AGABI2DRAFT_195978;AGABI2DRAFT_193487;AGABI2DRAFT_190575;AGABI2DRAFT_190498;AGABI2DRAFT_190495;AGABI2DRAFT_210981;AGABI2DRAFT_190572;AGABI2DRAFT_189667	K00262+K00611+K00620+K01755+K01915+K01915+K12659+K14454+K14455	4	AGABI2DRAFT_194435;AGABI2DRAFT_190575;AGABI2DRAFT_190495;AGABI2DRAFT_210981	5	AGABI2DRAFT_195978;AGABI2DRAFT_193487;AGABI2DRAFT_190498;AGABI2DRAFT_190572;AGABI2DRAFT_189667	https:\\www.genome.jp\dbget-bin\www_bget?map00220
Nucleocytoplasmic transport	ko03013	21 out of 909 2.31023102310231%	82 out of 3085 2.6580226904376%	0.814836	1	21	AGABI2DRAFT_190282;AGABI2DRAFT_189825;AGABI2DRAFT_193432;AGABI2DRAFT_196012;AGABI2DRAFT_194237;AGABI2DRAFT_194268;AGABI2DRAFT_192108;AGABI2DRAFT_191242;AGABI2DRAFT_181072;AGABI2DRAFT_186175;AGABI2DRAFT_202125;AGABI2DRAFT_148042;AGABI2DRAFT_223923;AGABI2DRAFT_118092;AGABI2DRAFT_182668;novel.288;AGABI2DRAFT_178202;AGABI2DRAFT_190012;AGABI2DRAFT_213497;AGABI2DRAFT_223909;AGABI2DRAFT_121839	K10577+K12812+K12876+K12877+K12881+K12881+K13025+K14298+K14301+K14304+K14309+K14312+K14319+K14327+K15436+K18721+K18722+K20222+K20224+K25129+K25202	8	AGABI2DRAFT_186175;AGABI2DRAFT_202125;AGABI2DRAFT_148042;AGABI2DRAFT_223923;AGABI2DRAFT_118092;AGABI2DRAFT_182668;AGABI2DRAFT_213497;AGABI2DRAFT_121839	13	AGABI2DRAFT_190282;AGABI2DRAFT_189825;AGABI2DRAFT_193432;AGABI2DRAFT_196012;AGABI2DRAFT_194237;AGABI2DRAFT_194268;AGABI2DRAFT_192108;AGABI2DRAFT_191242;AGABI2DRAFT_181072;novel.288;AGABI2DRAFT_178202;AGABI2DRAFT_190012;AGABI2DRAFT_223909	https:\\www.genome.jp\dbget-bin\www_bget?map03013
Inositol phosphate metabolism	ko00562	15 out of 909 1.65016501650165%	61 out of 3085 1.9773095623987%	0.837734	1	15	AGABI2DRAFT_135448;AGABI2DRAFT_218336;AGABI2DRAFT_203467;AGABI2DRAFT_181722;AGABI2DRAFT_196541;AGABI2DRAFT_153211;AGABI2DRAFT_216100;AGABI2DRAFT_187599;AGABI2DRAFT_200290;AGABI2DRAFT_192199;AGABI2DRAFT_122377;AGABI2DRAFT_63616;AGABI2DRAFT_215827;AGABI2DRAFT_150338;AGABI2DRAFT_220384	K00010+K00914+K00921+K00921+K01092+K01099+K01099+K01099+K01771+K01858+K05857+K10572+K18083+K20279+K20279	13	AGABI2DRAFT_135448;AGABI2DRAFT_218336;AGABI2DRAFT_203467;AGABI2DRAFT_181722;AGABI2DRAFT_196541;AGABI2DRAFT_153211;AGABI2DRAFT_216100;AGABI2DRAFT_187599;AGABI2DRAFT_200290;AGABI2DRAFT_122377;AGABI2DRAFT_215827;AGABI2DRAFT_150338;AGABI2DRAFT_220384	2	AGABI2DRAFT_192199;AGABI2DRAFT_63616	https:\\www.genome.jp\dbget-bin\www_bget?map00562
RNA degradation	ko03018	17 out of 909 1.87018701870187%	69 out of 3085 2.23662884927066%	0.847188	1	17	AGABI2DRAFT_114802;AGABI2DRAFT_192819;AGABI2DRAFT_195187;AGABI2DRAFT_64845;AGABI2DRAFT_178686;AGABI2DRAFT_191521;AGABI2DRAFT_186232;AGABI2DRAFT_63232;AGABI2DRAFT_54830;AGABI2DRAFT_77358;AGABI2DRAFT_115297;AGABI2DRAFT_66597;AGABI2DRAFT_190948;AGABI2DRAFT_202439;AGABI2DRAFT_121482;AGABI2DRAFT_195055;AGABI2DRAFT_120172	K03514+K04043+K04077+K10643+K12584+K12584+K12584+K12587+K12592+K12598+K12604+K12605+K12618+K12619+K12626+K13126+K13126	5	AGABI2DRAFT_64845;AGABI2DRAFT_63232;AGABI2DRAFT_54830;AGABI2DRAFT_66597;AGABI2DRAFT_190948	12	AGABI2DRAFT_114802;AGABI2DRAFT_192819;AGABI2DRAFT_195187;AGABI2DRAFT_178686;AGABI2DRAFT_191521;AGABI2DRAFT_186232;AGABI2DRAFT_77358;AGABI2DRAFT_115297;AGABI2DRAFT_202439;AGABI2DRAFT_121482;AGABI2DRAFT_195055;AGABI2DRAFT_120172	https:\\www.genome.jp\dbget-bin\www_bget?map03018
Autophagy - yeast	ko04138	27 out of 909 2.97029702970297%	108 out of 3085 3.50081037277147%	0.874633	1	27	AGABI2DRAFT_218336;AGABI2DRAFT_198988;AGABI2DRAFT_192881;AGABI2DRAFT_120844;AGABI2DRAFT_194648;AGABI2DRAFT_191462;AGABI2DRAFT_192382;AGABI2DRAFT_195819;AGABI2DRAFT_193342;AGABI2DRAFT_151460;AGABI2DRAFT_177663;AGABI2DRAFT_149467;AGABI2DRAFT_199699;AGABI2DRAFT_121189;AGABI2DRAFT_185310;AGABI2DRAFT_214373;AGABI2DRAFT_78680;AGABI2DRAFT_114265;AGABI2DRAFT_64136;AGABI2DRAFT_183133;AGABI2DRAFT_195614;AG…	K00914+K01336+K01336+K01336+K01336+K04382+K05754+K05756+K05758+K07203+K07756+K07827+K08266+K08333+K08339+K08502+K17607+K17890+K17900+K17907+K17908+K18083+K18584+K20179+K20182+K20183+K21141	24	AGABI2DRAFT_218336;AGABI2DRAFT_198988;AGABI2DRAFT_192881;AGABI2DRAFT_120844;AGABI2DRAFT_194648;AGABI2DRAFT_192382;AGABI2DRAFT_195819;AGABI2DRAFT_193342;AGABI2DRAFT_151460;AGABI2DRAFT_177663;AGABI2DRAFT_199699;AGABI2DRAFT_121189;AGABI2DRAFT_185310;AGABI2DRAFT_78680;AGABI2DRAFT_114265;AGABI2DRAFT_64136;AGABI2DRAFT_183133;AGABI2DRAFT_195614;AGABI2DRAFT_215827;AGABI2DRAFT_191319;AGABI2DRAFT_148319;AG…	3	AGABI2DRAFT_191462;AGABI2DRAFT_149467;AGABI2DRAFT_214373	https:\\www.genome.jp\dbget-bin\www_bget?map04138
Ubiquinone and other terpenoid-quinone biosynthesis	ko00130	5 out of 909 0.55005500550055%	24 out of 3085 0.777957860615883%	0.878989	1	5	AGABI2DRAFT_186749;AGABI2DRAFT_192760;AGABI2DRAFT_194638;AGABI2DRAFT_203037;AGABI2DRAFT_151612	K01904+K01904+K03809+K06125+K06126	3	AGABI2DRAFT_192760;AGABI2DRAFT_203037;AGABI2DRAFT_151612	2	AGABI2DRAFT_186749;AGABI2DRAFT_194638	https:\\www.genome.jp\dbget-bin\www_bget?map00130
Ether lipid metabolism	ko00565	2 out of 909 0.22002200220022%	11 out of 3085 0.356564019448947%	0.880146	1	2	AGABI2DRAFT_184827;AGABI2DRAFT_203434	K01062+K13519	1	AGABI2DRAFT_184827	1	AGABI2DRAFT_203434	https:\\www.genome.jp\dbget-bin\www_bget?map00565
Biosynthesis of unsaturated fatty acids	ko01040	4 out of 909 0.44004400440044%	20 out of 3085 0.648298217179903%	0.884074	1	4	AGABI2DRAFT_194591;AGABI2DRAFT_193825;AGABI2DRAFT_225837;AGABI2DRAFT_192575	K00507+K10256+K10256+K10703	0	--	4	AGABI2DRAFT_194591;AGABI2DRAFT_193825;AGABI2DRAFT_225837;AGABI2DRAFT_192575	https:\\www.genome.jp\dbget-bin\www_bget?map01040
Tyrosine metabolism	ko00350	18 out of 909 1.98019801980198%	76 out of 3085 2.46353322528363%	0.895762	1	18	AGABI2DRAFT_211744;AGABI2DRAFT_239416;AGABI2DRAFT_217789;AGABI2DRAFT_146675;AGABI2DRAFT_121225;AGABI2DRAFT_121220;AGABI2DRAFT_121221;AGABI2DRAFT_209759;AGABI2DRAFT_194055;AGABI2DRAFT_122376;AGABI2DRAFT_207543;AGABI2DRAFT_207816;AGABI2DRAFT_121219;AGABI2DRAFT_78126;AGABI2DRAFT_152889;AGABI2DRAFT_194191;AGABI2DRAFT_190572;AGABI2DRAFT_189667	K00135+K00505+K00505+K00505+K00505+K00505+K00505+K00505+K00505+K00505+K00505+K00505+K00505+K01800+K13953+K13953+K14454+K14455	13	AGABI2DRAFT_211744;AGABI2DRAFT_217789;AGABI2DRAFT_146675;AGABI2DRAFT_121225;AGABI2DRAFT_121220;AGABI2DRAFT_121221;AGABI2DRAFT_209759;AGABI2DRAFT_122376;AGABI2DRAFT_207543;AGABI2DRAFT_207816;AGABI2DRAFT_121219;AGABI2DRAFT_78126;AGABI2DRAFT_152889	5	AGABI2DRAFT_239416;AGABI2DRAFT_194055;AGABI2DRAFT_194191;AGABI2DRAFT_190572;AGABI2DRAFT_189667	https:\\www.genome.jp\dbget-bin\www_bget?map00350
Protein export	ko03060	4 out of 909 0.44004400440044%	21 out of 3085 0.680713128038898%	0.906801	1	4	AGABI2DRAFT_194675;AGABI2DRAFT_210125;AGABI2DRAFT_153873;AGABI2DRAFT_195173	K03109+K03217+K09481+K09490	1	AGABI2DRAFT_195173	3	AGABI2DRAFT_194675;AGABI2DRAFT_210125;AGABI2DRAFT_153873	https:\\www.genome.jp\dbget-bin\www_bget?map03060
Nitrogen metabolism	ko00910	8 out of 909 0.88008800880088%	38 out of 3085 1.23176661264182%	0.910998	1	8	AGABI2DRAFT_194435;AGABI2DRAFT_195548;AGABI2DRAFT_177041;AGABI2DRAFT_190379;AGABI2DRAFT_197957;AGABI2DRAFT_191234;AGABI2DRAFT_190498;AGABI2DRAFT_190495	K00262+K01455+K01455+K01673+K01673+K01725+K01915+K01915	7	AGABI2DRAFT_194435;AGABI2DRAFT_195548;AGABI2DRAFT_177041;AGABI2DRAFT_190379;AGABI2DRAFT_197957;AGABI2DRAFT_191234;AGABI2DRAFT_190495	1	AGABI2DRAFT_190498	https:\\www.genome.jp\dbget-bin\www_bget?map00910
Glycosylphosphatidylinositol (GPI)-anchor biosynthesis	ko00563	7 out of 909 0.77007700770077%	34 out of 3085 1.10210696920583%	0.912537	1	7	AGABI2DRAFT_207954;AGABI2DRAFT_224180;AGABI2DRAFT_122443;AGABI2DRAFT_119993;AGABI2DRAFT_70673;AGABI2DRAFT_203888;AGABI2DRAFT_192735	K03861+K05287+K05288+K05291+K05291+K05293+K23362	3	AGABI2DRAFT_207954;AGABI2DRAFT_119993;AGABI2DRAFT_70673	4	AGABI2DRAFT_224180;AGABI2DRAFT_122443;AGABI2DRAFT_203888;AGABI2DRAFT_192735	https:\\www.genome.jp\dbget-bin\www_bget?map00563
Carbon metabolism	ko01200	30 out of 909 3.3003300330033%	124 out of 3085 4.0194489465154%	0.923573	1	30	AGABI2DRAFT_192140;AGABI2DRAFT_62584;AGABI2DRAFT_192040;AGABI2DRAFT_138513;AGABI2DRAFT_195227;AGABI2DRAFT_195434;AGABI2DRAFT_138134;AGABI2DRAFT_116408;AGABI2DRAFT_183819;AGABI2DRAFT_120744;AGABI2DRAFT_214484;AGABI2DRAFT_194802;AGABI2DRAFT_194493;AGABI2DRAFT_182387;AGABI2DRAFT_133203;AGABI2DRAFT_195548;AGABI2DRAFT_177041;AGABI2DRAFT_192128;AGABI2DRAFT_191163;AGABI2DRAFT_133137;AGABI2DRAFT_150561;A…	K00026+K00027+K00030+K00031+K00161+K00235+K00600+K00600+K00615+K00616+K00627+K00844+K01053+K01053+K01057+K01455+K01455+K01624+K01647+K01679+K01738+K01783+K01810+K01899+K02437+K07511+K14454+K14455+K15633+K23146	16	AGABI2DRAFT_62584;AGABI2DRAFT_138513;AGABI2DRAFT_183819;AGABI2DRAFT_120744;AGABI2DRAFT_194802;AGABI2DRAFT_194493;AGABI2DRAFT_182387;AGABI2DRAFT_195548;AGABI2DRAFT_177041;AGABI2DRAFT_192128;AGABI2DRAFT_191163;AGABI2DRAFT_189948;AGABI2DRAFT_194643;AGABI2DRAFT_184169;AGABI2DRAFT_189140;AGABI2DRAFT_196100	14	AGABI2DRAFT_192140;AGABI2DRAFT_192040;AGABI2DRAFT_195227;AGABI2DRAFT_195434;AGABI2DRAFT_138134;AGABI2DRAFT_116408;AGABI2DRAFT_214484;AGABI2DRAFT_133203;AGABI2DRAFT_133137;AGABI2DRAFT_150561;AGABI2DRAFT_198149;AGABI2DRAFT_239523;AGABI2DRAFT_190572;AGABI2DRAFT_189667	https:\\www.genome.jp\dbget-bin\www_bget?map01200
SNARE interactions in vesicular transport	ko04130	3 out of 909 0.33003300330033%	19 out of 3085 0.615883306320908%	0.949427	1	3	AGABI2DRAFT_190574;AGABI2DRAFT_214373;AGABI2DRAFT_215291	K08486+K08502+K08504	1	AGABI2DRAFT_215291	2	AGABI2DRAFT_190574;AGABI2DRAFT_214373	https:\\www.genome.jp\dbget-bin\www_bget?map04130
Basal transcription factors	ko03022	7 out of 909 0.77007700770077%	40 out of 3085 1.29659643435981%	0.972762	1	7	AGABI2DRAFT_189528;AGABI2DRAFT_195540;AGABI2DRAFT_211605;AGABI2DRAFT_183219;AGABI2DRAFT_138923;AGABI2DRAFT_114304;AGABI2DRAFT_182212	K03128+K03135+K03142+K10844+K10845+K14651+K14651	3	AGABI2DRAFT_195540;AGABI2DRAFT_211605;AGABI2DRAFT_183219	4	AGABI2DRAFT_189528;AGABI2DRAFT_138923;AGABI2DRAFT_114304;AGABI2DRAFT_182212	https:\\www.genome.jp\dbget-bin\www_bget?map03022
Methane metabolism	ko00680	4 out of 909 0.44004400440044%	28 out of 3085 0.907617504051864%	0.982314	1	4	AGABI2DRAFT_138134;AGABI2DRAFT_116408;AGABI2DRAFT_192128;AGABI2DRAFT_189140	K00600+K00600+K01624+K15633	2	AGABI2DRAFT_192128;AGABI2DRAFT_189140	2	AGABI2DRAFT_138134;AGABI2DRAFT_116408	https:\\www.genome.jp\dbget-bin\www_bget?map00680
Porphyrin metabolism	ko00860	3 out of 909 0.33003300330033%	23 out of 3085 0.745542949756888%	0.982457	1	3	AGABI2DRAFT_193243;AGABI2DRAFT_75738;AGABI2DRAFT_68968	K00228+K01749+K14163	2	AGABI2DRAFT_193243;AGABI2DRAFT_75738	1	AGABI2DRAFT_68968	https:\\www.genome.jp\dbget-bin\www_bget?map00860
Cell cycle - yeast	ko04111	31 out of 909 3.41034103410341%	141 out of 3085 4.57050243111831%	0.983669	1	31	AGABI2DRAFT_194378;AGABI2DRAFT_198252;AGABI2DRAFT_191544;AGABI2DRAFT_200998;AGABI2DRAFT_120023;AGABI2DRAFT_192552;AGABI2DRAFT_208386;AGABI2DRAFT_114447;AGABI2DRAFT_78833;AGABI2DRAFT_199321;AGABI2DRAFT_186480;AGABI2DRAFT_175941;AGABI2DRAFT_183241;AGABI2DRAFT_241538;AGABI2DRAFT_184837;AGABI2DRAFT_195502;AGABI2DRAFT_176396;AGABI2DRAFT_122253;AGABI2DRAFT_189621;AGABI2DRAFT_191462;AGABI2DRAFT_71368;AG…	K02180+K02209+K02212+K02212+K02216+K02309+K02365+K02541+K02542+K02603+K02830+K03351+K03352+K03358+K03360+K03361+K03361+K03361+K03456+K04382+K06648+K06654+K06656+K06671+K06678+K06679+K06684+K06685+K06685+K06685+K12412	21	AGABI2DRAFT_198252;AGABI2DRAFT_200998;AGABI2DRAFT_120023;AGABI2DRAFT_192552;AGABI2DRAFT_208386;AGABI2DRAFT_114447;AGABI2DRAFT_78833;AGABI2DRAFT_199321;AGABI2DRAFT_186480;AGABI2DRAFT_175941;AGABI2DRAFT_183241;AGABI2DRAFT_184837;AGABI2DRAFT_189621;AGABI2DRAFT_71368;AGABI2DRAFT_121237;AGABI2DRAFT_73577;novel.571;AGABI2DRAFT_114336;AGABI2DRAFT_186432;AGABI2DRAFT_193664;AGABI2DRAFT_191821	10	AGABI2DRAFT_194378;AGABI2DRAFT_191544;AGABI2DRAFT_241538;AGABI2DRAFT_195502;AGABI2DRAFT_176396;AGABI2DRAFT_122253;AGABI2DRAFT_191462;AGABI2DRAFT_192512;AGABI2DRAFT_229367;AGABI2DRAFT_193683	https:\\www.genome.jp\dbget-bin\www_bget?map04111
Mitophagy - yeast	ko04139	8 out of 909 0.88008800880088%	47 out of 3085 1.52350081037277%	0.983904	1	8	AGABI2DRAFT_194371;AGABI2DRAFT_119628;AGABI2DRAFT_148114;AGABI2DRAFT_151460;AGABI2DRAFT_185122;AGABI2DRAFT_195441;AGABI2DRAFT_189233;AGABI2DRAFT_185821	K02332+K02332+K03097+K07203+K11227+K11229+K11644+K17065	5	AGABI2DRAFT_148114;AGABI2DRAFT_151460;AGABI2DRAFT_185122;AGABI2DRAFT_195441;AGABI2DRAFT_189233	3	AGABI2DRAFT_194371;AGABI2DRAFT_119628;AGABI2DRAFT_185821	https:\\www.genome.jp\dbget-bin\www_bget?map04139
Glycine, serine and threonine metabolism	ko00260	14 out of 909 1.54015401540154%	74 out of 3085 2.39870340356564%	0.986871	1	14	AGABI2DRAFT_120752;AGABI2DRAFT_120653;AGABI2DRAFT_121682;AGABI2DRAFT_203659;AGABI2DRAFT_183868;AGABI2DRAFT_208623;AGABI2DRAFT_208642;AGABI2DRAFT_138134;AGABI2DRAFT_116408;AGABI2DRAFT_205908;AGABI2DRAFT_208152;AGABI2DRAFT_239523;AGABI2DRAFT_189140;AGABI2DRAFT_179315	K00049+K00108+K00108+K00108+K00108+K00273+K00273+K00600+K00600+K01697+K01733+K02437+K15633+K16066	10	AGABI2DRAFT_120752;AGABI2DRAFT_120653;AGABI2DRAFT_121682;AGABI2DRAFT_203659;AGABI2DRAFT_183868;AGABI2DRAFT_208623;AGABI2DRAFT_208642;AGABI2DRAFT_208152;AGABI2DRAFT_189140;AGABI2DRAFT_179315	4	AGABI2DRAFT_138134;AGABI2DRAFT_116408;AGABI2DRAFT_205908;AGABI2DRAFT_239523	https:\\www.genome.jp\dbget-bin\www_bget?map00260
Valine, leucine and isoleucine biosynthesis	ko00290	1 out of 909 0.11001100110011%	13 out of 3085 0.421393841166937%	0.989416	1	1	AGABI2DRAFT_178210	K01687	1	AGABI2DRAFT_178210	0	--	https:\\www.genome.jp\dbget-bin\www_bget?map00290
Sulfur relay system	ko04122	1 out of 909 0.11001100110011%	14 out of 3085 0.453808752025932%	0.992548	1	1	AGABI2DRAFT_190040	K01011	1	AGABI2DRAFT_190040	0	--	https:\\www.genome.jp\dbget-bin\www_bget?map04122
Lysine biosynthesis	ko00300	1 out of 909 0.11001100110011%	15 out of 3085 0.486223662884927%	0.994754	1	1	AGABI2DRAFT_71881	K17450	1	AGABI2DRAFT_71881	0	--	https:\\www.genome.jp\dbget-bin\www_bget?map00300
Phagosome	ko04145	11 out of 909 1.21012101210121%	68 out of 3085 2.20421393841167%	0.996564	1	11	AGABI2DRAFT_218336;AGABI2DRAFT_203467;AGABI2DRAFT_181722;AGABI2DRAFT_193846;AGABI2DRAFT_195316;AGABI2DRAFT_137123;AGABI2DRAFT_135559;AGABI2DRAFT_195658;AGABI2DRAFT_183821;AGABI2DRAFT_187460;AGABI2DRAFT_153873	K00914+K00921+K00921+K02147+K02150+K02155+K07374+K07375+K07375+K07375+K09481	6	AGABI2DRAFT_218336;AGABI2DRAFT_203467;AGABI2DRAFT_181722;AGABI2DRAFT_193846;AGABI2DRAFT_195316;AGABI2DRAFT_187460	5	AGABI2DRAFT_137123;AGABI2DRAFT_135559;AGABI2DRAFT_195658;AGABI2DRAFT_183821;AGABI2DRAFT_153873	https:\\www.genome.jp\dbget-bin\www_bget?map04145
RNA polymerase	ko03020	3 out of 909 0.33003300330033%	29 out of 3085 0.940032414910859%	0.996738	1	3	AGABI2DRAFT_194279;AGABI2DRAFT_191935;AGABI2DRAFT_73258	K03008+K03009+K03024	1	AGABI2DRAFT_194279	2	AGABI2DRAFT_191935;AGABI2DRAFT_73258	https:\\www.genome.jp\dbget-bin\www_bget?map03020
MAPK signaling pathway - yeast	ko04011	20 out of 909 2.2002200220022%	130 out of 3085 4.21393841166937%	0.999955	1	20	novel.489;AGABI2DRAFT_139932;AGABI2DRAFT_68901;AGABI2DRAFT_195754;AGABI2DRAFT_71368;AGABI2DRAFT_133706;AGABI2DRAFT_194392;AGABI2DRAFT_199498;AGABI2DRAFT_185122;AGABI2DRAFT_195441;AGABI2DRAFT_197139;AGABI2DRAFT_193683;AGABI2DRAFT_65374;AGABI2DRAFT_116357;AGABI2DRAFT_193030;AGABI2DRAFT_71560;AGABI2DRAFT_194809;AGABI2DRAFT_77253;AGABI2DRAFT_185348;AGABI2DRAFT_183440	K04409+K04513+K06276+K06630+K06648+K07973+K09265+K09448+K11227+K11229+K11246+K12412+K17741+K17741+K19704+K19704+K19704+K19704+K19839+K19842	7	AGABI2DRAFT_68901;AGABI2DRAFT_71368;AGABI2DRAFT_199498;AGABI2DRAFT_185122;AGABI2DRAFT_195441;AGABI2DRAFT_193030;AGABI2DRAFT_183440	13	novel.489;AGABI2DRAFT_139932;AGABI2DRAFT_195754;AGABI2DRAFT_133706;AGABI2DRAFT_194392;AGABI2DRAFT_197139;AGABI2DRAFT_193683;AGABI2DRAFT_65374;AGABI2DRAFT_116357;AGABI2DRAFT_71560;AGABI2DRAFT_194809;AGABI2DRAFT_77253;AGABI2DRAFT_185348	https:\\www.genome.jp\dbget-bin\www_bget?map04011

## Sheet: CK vs RT_24
KEGG_pathway	ko_id	Cluster_frequency	Genome_frequency	P-value	Corrected_P-value	count	GeneID	KEGG Orthology	Up	Up_gene	Down	Down_gene	hyperlink
Aminoacyl-tRNA biosynthesis	ko00970	26 out of 945 2.75132275132275%	47 out of 3085 1.52350081037277%	0.000341669	0.0430503	26	AGABI2DRAFT_74006;AGABI2DRAFT_195951;AGABI2DRAFT_136168;AGABI2DRAFT_79526;AGABI2DRAFT_226641;AGABI2DRAFT_184400;AGABI2DRAFT_227407;AGABI2DRAFT_187407;AGABI2DRAFT_177879;AGABI2DRAFT_185126;AGABI2DRAFT_192563;AGABI2DRAFT_229511;AGABI2DRAFT_66665;AGABI2DRAFT_210873;AGABI2DRAFT_225676;AGABI2DRAFT_207850;AGABI2DRAFT_220881;AGABI2DRAFT_220287;AGABI2DRAFT_202425;AGABI2DRAFT_191987;AGABI2DRAFT_185659;AGA…	K00604+K01866+K01866+K01866+K01868+K01869+K01869+K01870+K01870+K01870+K01872+K01873+K01874+K01874+K01881+K01883+K01883+K01886+K01887+K01889+K01893+K02433+K04567+K04567+K14163+K22503	22	AGABI2DRAFT_74006;AGABI2DRAFT_195951;AGABI2DRAFT_226641;AGABI2DRAFT_184400;AGABI2DRAFT_227407;AGABI2DRAFT_187407;AGABI2DRAFT_177879;AGABI2DRAFT_185126;AGABI2DRAFT_192563;AGABI2DRAFT_229511;AGABI2DRAFT_66665;AGABI2DRAFT_210873;AGABI2DRAFT_225676;AGABI2DRAFT_220881;AGABI2DRAFT_220287;AGABI2DRAFT_202425;AGABI2DRAFT_191987;AGABI2DRAFT_185659;AGABI2DRAFT_222615;AGABI2DRAFT_186311;AGABI2DRAFT_229630;AG…	4	AGABI2DRAFT_136168;AGABI2DRAFT_79526;AGABI2DRAFT_207850;AGABI2DRAFT_68968	https:\\www.genome.jp\dbget-bin\www_bget?map00970
Purine metabolism	ko00230	39 out of 945 4.12698412698413%	84 out of 3085 2.72285251215559%	0.00147107	0.185355	39	AGABI2DRAFT_195157;AGABI2DRAFT_65743;AGABI2DRAFT_223433;AGABI2DRAFT_219586;AGABI2DRAFT_192571;AGABI2DRAFT_148575;AGABI2DRAFT_192415;AGABI2DRAFT_115924;AGABI2DRAFT_176697;AGABI2DRAFT_192400;AGABI2DRAFT_204794;AGABI2DRAFT_193941;AGABI2DRAFT_215918;AGABI2DRAFT_195776;AGABI2DRAFT_117417;AGABI2DRAFT_180435;AGABI2DRAFT_194330;AGABI2DRAFT_197124;AGABI2DRAFT_187844;AGABI2DRAFT_123082;AGABI2DRAFT_123081;A…	K00088+K00365+K00602+K00602+K00860+K00944+K00958+K01081+K01120+K01477+K01487+K01487+K01487+K01487+K01490+K01514+K01519+K01522+K01756+K01768+K01768+K01835+K01835+K01939+K01939+K01939+K01951+K01951+K01951+K03783+K03787+K07023+K10807+K10807+K10808+K11808+K18532+K19572+K19572	29	AGABI2DRAFT_65743;AGABI2DRAFT_223433;AGABI2DRAFT_219586;AGABI2DRAFT_192571;AGABI2DRAFT_148575;AGABI2DRAFT_192415;AGABI2DRAFT_204794;AGABI2DRAFT_215918;AGABI2DRAFT_195776;AGABI2DRAFT_180435;AGABI2DRAFT_194330;AGABI2DRAFT_197124;AGABI2DRAFT_187844;AGABI2DRAFT_216825;AGABI2DRAFT_222809;AGABI2DRAFT_205265;AGABI2DRAFT_175913;AGABI2DRAFT_120383;AGABI2DRAFT_229573;AGABI2DRAFT_146097;AGABI2DRAFT_187748;A…	10	AGABI2DRAFT_195157;AGABI2DRAFT_115924;AGABI2DRAFT_176697;AGABI2DRAFT_192400;AGABI2DRAFT_193941;AGABI2DRAFT_117417;AGABI2DRAFT_123082;AGABI2DRAFT_123081;AGABI2DRAFT_195178;AGABI2DRAFT_193599	https:\\www.genome.jp\dbget-bin\www_bget?map00230
Nucleotide metabolism	ko01232	31 out of 945 3.28042328042328%	65 out of 3085 2.10696920583468%	0.00262495	0.330744	31	AGABI2DRAFT_195157;AGABI2DRAFT_192132;AGABI2DRAFT_148575;AGABI2DRAFT_115924;AGABI2DRAFT_228399;AGABI2DRAFT_204794;AGABI2DRAFT_193941;AGABI2DRAFT_215918;AGABI2DRAFT_195776;AGABI2DRAFT_117417;AGABI2DRAFT_113851;AGABI2DRAFT_194330;AGABI2DRAFT_187844;AGABI2DRAFT_114830;AGABI2DRAFT_205265;AGABI2DRAFT_195178;AGABI2DRAFT_175913;AGABI2DRAFT_120383;AGABI2DRAFT_229573;AGABI2DRAFT_146097;AGABI2DRAFT_187748;…	K00088+K00761+K00944+K01081+K01240+K01487+K01487+K01487+K01487+K01490+K01493+K01519+K01756+K01937+K01939+K01939+K01939+K01951+K01951+K01951+K03783+K03787+K06287+K07023+K10807+K10807+K10808+K13800+K18532+K19572+K19572	24	AGABI2DRAFT_192132;AGABI2DRAFT_148575;AGABI2DRAFT_228399;AGABI2DRAFT_204794;AGABI2DRAFT_215918;AGABI2DRAFT_195776;AGABI2DRAFT_113851;AGABI2DRAFT_194330;AGABI2DRAFT_187844;AGABI2DRAFT_205265;AGABI2DRAFT_175913;AGABI2DRAFT_120383;AGABI2DRAFT_229573;AGABI2DRAFT_146097;AGABI2DRAFT_187748;AGABI2DRAFT_62152;AGABI2DRAFT_206438;AGABI2DRAFT_190127;AGABI2DRAFT_223838;AGABI2DRAFT_191772;AGABI2DRAFT_148855;A…	7	AGABI2DRAFT_195157;AGABI2DRAFT_115924;AGABI2DRAFT_193941;AGABI2DRAFT_117417;AGABI2DRAFT_114830;AGABI2DRAFT_195178;AGABI2DRAFT_193599	https:\\www.genome.jp\dbget-bin\www_bget?map01232
Pyrimidine metabolism	ko00240	21 out of 945 2.22222222222222%	43 out of 3085 1.39384116693679%	0.00894298	1	21	AGABI2DRAFT_206093;AGABI2DRAFT_192132;AGABI2DRAFT_179965;AGABI2DRAFT_115924;AGABI2DRAFT_228399;AGABI2DRAFT_219358;AGABI2DRAFT_113851;AGABI2DRAFT_114830;AGABI2DRAFT_185454;AGABI2DRAFT_212249;AGABI2DRAFT_193599;AGABI2DRAFT_62152;AGABI2DRAFT_206438;AGABI2DRAFT_190127;AGABI2DRAFT_223838;AGABI2DRAFT_191772;AGABI2DRAFT_148855;AGABI2DRAFT_179315;AGABI2DRAFT_190499;AGABI2DRAFT_182469;AGABI2DRAFT_189568	K00254+K00761+K00762+K01081+K01240+K01465+K01493+K01937+K01956+K01956+K03787+K06287+K07023+K10807+K10807+K10808+K13800+K16066+K16066+K16066+K16330	18	AGABI2DRAFT_206093;AGABI2DRAFT_192132;AGABI2DRAFT_179965;AGABI2DRAFT_228399;AGABI2DRAFT_219358;AGABI2DRAFT_113851;AGABI2DRAFT_185454;AGABI2DRAFT_212249;AGABI2DRAFT_62152;AGABI2DRAFT_206438;AGABI2DRAFT_190127;AGABI2DRAFT_223838;AGABI2DRAFT_191772;AGABI2DRAFT_148855;AGABI2DRAFT_179315;AGABI2DRAFT_190499;AGABI2DRAFT_182469;AGABI2DRAFT_189568	3	AGABI2DRAFT_115924;AGABI2DRAFT_114830;AGABI2DRAFT_193599	https:\\www.genome.jp\dbget-bin\www_bget?map00240
Selenocompound metabolism	ko00450	8 out of 945 0.846560846560847%	12 out of 3085 0.388978930307942%	0.0107426	1	8	AGABI2DRAFT_193581;AGABI2DRAFT_192415;AGABI2DRAFT_224770;AGABI2DRAFT_194632;AGABI2DRAFT_202594;AGABI2DRAFT_209095;AGABI2DRAFT_66665;AGABI2DRAFT_210873	K00384+K00958+K01739+K01739+K01739+K01758+K01874+K01874	6	AGABI2DRAFT_193581;AGABI2DRAFT_192415;AGABI2DRAFT_202594;AGABI2DRAFT_209095;AGABI2DRAFT_66665;AGABI2DRAFT_210873	2	AGABI2DRAFT_224770;AGABI2DRAFT_194632	https:\\www.genome.jp\dbget-bin\www_bget?map00450
Mismatch repair	ko03430	18 out of 945 1.9047619047619%	36 out of 3085 1.16693679092382%	0.0112551	1	18	AGABI2DRAFT_118672;AGABI2DRAFT_176347;AGABI2DRAFT_193885;AGABI2DRAFT_187339;AGABI2DRAFT_141320;AGABI2DRAFT_197723;AGABI2DRAFT_207943;AGABI2DRAFT_78389;AGABI2DRAFT_190435;AGABI2DRAFT_199713;AGABI2DRAFT_200125;AGABI2DRAFT_189375;AGABI2DRAFT_200496;AGABI2DRAFT_193576;AGABI2DRAFT_217427;AGABI2DRAFT_71819;AGABI2DRAFT_186340;AGABI2DRAFT_122323	K03504+K07466+K07466+K08735+K08736+K08736+K08737+K08739+K10739+K10746+K10755+K10755+K10756+K10756+K10756+K10756+K10756+K10858	12	AGABI2DRAFT_118672;AGABI2DRAFT_176347;AGABI2DRAFT_193885;AGABI2DRAFT_187339;AGABI2DRAFT_197723;AGABI2DRAFT_207943;AGABI2DRAFT_190435;AGABI2DRAFT_199713;AGABI2DRAFT_200125;AGABI2DRAFT_189375;AGABI2DRAFT_71819;AGABI2DRAFT_122323	6	AGABI2DRAFT_141320;AGABI2DRAFT_78389;AGABI2DRAFT_200496;AGABI2DRAFT_193576;AGABI2DRAFT_217427;AGABI2DRAFT_186340	https:\\www.genome.jp\dbget-bin\www_bget?map03430
Metabolic pathways	ko01100	482 out of 945 51.005291005291%	1484 out of 3085 48.1037277147488%	0.0176879	1	482	AGABI2DRAFT_223797;AGABI2DRAFT_178863;AGABI2DRAFT_72053;AGABI2DRAFT_135448;AGABI2DRAFT_194743;AGABI2DRAFT_151018;AGABI2DRAFT_190642;AGABI2DRAFT_208992;AGABI2DRAFT_189765;AGABI2DRAFT_120752;AGABI2DRAFT_195821;AGABI2DRAFT_65664;AGABI2DRAFT_193604;AGABI2DRAFT_187839;AGABI2DRAFT_217010;AGABI2DRAFT_196867;AGABI2DRAFT_193304;AGABI2DRAFT_195157;AGABI2DRAFT_192811;AGABI2DRAFT_186545;AGABI2DRAFT_195196;AG…	K00009+K00009+K00009+K00010+K00010+K00015+K00020+K00021+K00033+K00049+K00052+K00053+K00059+K00059+K00059+K00077+K00078+K00088+K00101+K00102+K00103+K00108+K00108+K00108+K00108+K00108+K00108+K00109+K00128+K00128+K00128+K00128+K00128+K00128+K00128+K00134+K00147+K00211+K00228+K00232+K00235+K00249+K00253+K00254+K00262+K00273+K00273+K00275+K00276+K00286+K00287+K00323+K00365+K00390+K00418+K00419+K00463+…	329	AGABI2DRAFT_223797;AGABI2DRAFT_72053;AGABI2DRAFT_135448;AGABI2DRAFT_194743;AGABI2DRAFT_151018;AGABI2DRAFT_190642;AGABI2DRAFT_189765;AGABI2DRAFT_120752;AGABI2DRAFT_195821;AGABI2DRAFT_65664;AGABI2DRAFT_193604;AGABI2DRAFT_187839;AGABI2DRAFT_217010;AGABI2DRAFT_193304;AGABI2DRAFT_186545;AGABI2DRAFT_191146;AGABI2DRAFT_121682;AGABI2DRAFT_183868;AGABI2DRAFT_202848;AGABI2DRAFT_195248;AGABI2DRAFT_181641;AG…	153	AGABI2DRAFT_178863;AGABI2DRAFT_208992;AGABI2DRAFT_196867;AGABI2DRAFT_195157;AGABI2DRAFT_192811;AGABI2DRAFT_195196;AGABI2DRAFT_70764;AGABI2DRAFT_120938;AGABI2DRAFT_217506;AGABI2DRAFT_192205;AGABI2DRAFT_153444;AGABI2DRAFT_195434;AGABI2DRAFT_190404;AGABI2DRAFT_189261;AGABI2DRAFT_63236;AGABI2DRAFT_188563;AGABI2DRAFT_186799;AGABI2DRAFT_135173;AGABI2DRAFT_195088;AGABI2DRAFT_224560;AGABI2DRAFT_206335;AG…	https:\\www.genome.jp\dbget-bin\www_bget?map01100
Fructose and mannose metabolism	ko00051	20 out of 945 2.11640211640212%	43 out of 3085 1.39384116693679%	0.0199322	1	20	AGABI2DRAFT_223797;AGABI2DRAFT_178863;AGABI2DRAFT_72053;AGABI2DRAFT_194802;AGABI2DRAFT_191352;AGABI2DRAFT_229242;AGABI2DRAFT_192128;AGABI2DRAFT_195423;AGABI2DRAFT_194856;AGABI2DRAFT_199426;AGABI2DRAFT_133144;AGABI2DRAFT_225207;AGABI2DRAFT_194099;AGABI2DRAFT_186852;AGABI2DRAFT_191264;AGABI2DRAFT_189423;AGABI2DRAFT_182285;AGABI2DRAFT_191227;AGABI2DRAFT_224919;AGABI2DRAFT_190490	K00009+K00009+K00009+K00844+K00850+K00863+K01624+K01803+K02377+K03841+K17497+K17742+K17742+K18334+K18337+K18337+K18337+K19029+K19030+K19355	13	AGABI2DRAFT_223797;AGABI2DRAFT_72053;AGABI2DRAFT_194802;AGABI2DRAFT_192128;AGABI2DRAFT_195423;AGABI2DRAFT_194856;AGABI2DRAFT_199426;AGABI2DRAFT_225207;AGABI2DRAFT_186852;AGABI2DRAFT_191264;AGABI2DRAFT_182285;AGABI2DRAFT_191227;AGABI2DRAFT_224919	7	AGABI2DRAFT_178863;AGABI2DRAFT_191352;AGABI2DRAFT_229242;AGABI2DRAFT_133144;AGABI2DRAFT_194099;AGABI2DRAFT_189423;AGABI2DRAFT_190490	https:\\www.genome.jp\dbget-bin\www_bget?map00051
Glutathione metabolism	ko00480	25 out of 945 2.64550264550265%	57 out of 3085 1.84764991896272%	0.0228796	1	25	AGABI2DRAFT_189765;AGABI2DRAFT_239362;AGABI2DRAFT_114912;AGABI2DRAFT_176448;AGABI2DRAFT_212044;AGABI2DRAFT_135299;AGABI2DRAFT_193539;AGABI2DRAFT_211471;AGABI2DRAFT_193950;AGABI2DRAFT_195504;AGABI2DRAFT_189362;AGABI2DRAFT_194394;AGABI2DRAFT_117003;AGABI2DRAFT_196214;AGABI2DRAFT_195499;AGABI2DRAFT_211572;AGABI2DRAFT_190127;AGABI2DRAFT_223838;AGABI2DRAFT_191772;AGABI2DRAFT_118415;AGABI2DRAFT_132587;…	K00033+K00681+K00682+K00682+K00799+K00799+K00799+K00799+K00799+K00799+K00799+K00799+K00799+K00799+K00799+K01469+K10807+K10807+K10808+K11142+K11142+K11204+K11204+K11204+K15428	21	AGABI2DRAFT_189765;AGABI2DRAFT_239362;AGABI2DRAFT_114912;AGABI2DRAFT_176448;AGABI2DRAFT_212044;AGABI2DRAFT_135299;AGABI2DRAFT_193539;AGABI2DRAFT_211471;AGABI2DRAFT_193950;AGABI2DRAFT_195504;AGABI2DRAFT_189362;AGABI2DRAFT_194394;AGABI2DRAFT_117003;AGABI2DRAFT_196214;AGABI2DRAFT_190127;AGABI2DRAFT_223838;AGABI2DRAFT_191772;AGABI2DRAFT_118415;AGABI2DRAFT_132587;AGABI2DRAFT_203941;AGABI2DRAFT_138440	4	AGABI2DRAFT_195499;AGABI2DRAFT_211572;AGABI2DRAFT_177253;AGABI2DRAFT_136982	https:\\www.genome.jp\dbget-bin\www_bget?map00480
Sulfur metabolism	ko00920	12 out of 945 1.26984126984127%	23 out of 3085 0.745542949756888%	0.024839	1	12	AGABI2DRAFT_188563;AGABI2DRAFT_203411;AGABI2DRAFT_184355;AGABI2DRAFT_192571;AGABI2DRAFT_192415;AGABI2DRAFT_190040;AGABI2DRAFT_209718;AGABI2DRAFT_150561;AGABI2DRAFT_224770;AGABI2DRAFT_194632;AGABI2DRAFT_202594;AGABI2DRAFT_139240	K00390+K00641+K00641+K00860+K00958+K01011+K01082+K01738+K01739+K01739+K01739+K17069	7	AGABI2DRAFT_203411;AGABI2DRAFT_192571;AGABI2DRAFT_192415;AGABI2DRAFT_190040;AGABI2DRAFT_209718;AGABI2DRAFT_202594;AGABI2DRAFT_139240	5	AGABI2DRAFT_188563;AGABI2DRAFT_184355;AGABI2DRAFT_150561;AGABI2DRAFT_224770;AGABI2DRAFT_194632	https:\\www.genome.jp\dbget-bin\www_bget?map00920
Glycosphingolipid biosynthesis - ganglio series	ko00604	4 out of 945 0.423280423280423%	5 out of 3085 0.162074554294976%	0.0331199	1	4	AGABI2DRAFT_189835;AGABI2DRAFT_152421;AGABI2DRAFT_193587;AGABI2DRAFT_188060	K03372+K12373+K12373+K12373	3	AGABI2DRAFT_189835;AGABI2DRAFT_152421;AGABI2DRAFT_188060	1	AGABI2DRAFT_193587	https:\\www.genome.jp\dbget-bin\www_bget?map00604
Biosynthesis of various plant secondary metabolites	ko00999	7 out of 945 0.740740740740741%	12 out of 3085 0.388978930307942%	0.0427576	1	7	AGABI2DRAFT_225147;AGABI2DRAFT_192584;AGABI2DRAFT_213076;AGABI2DRAFT_217305;AGABI2DRAFT_177002;AGABI2DRAFT_210736;AGABI2DRAFT_117786	K00789+K01188+K05349+K05349+K05349+K13830+K13830	3	AGABI2DRAFT_225147;AGABI2DRAFT_217305;AGABI2DRAFT_177002	4	AGABI2DRAFT_192584;AGABI2DRAFT_213076;AGABI2DRAFT_210736;AGABI2DRAFT_117786	https:\\www.genome.jp\dbget-bin\www_bget?map00999
Cysteine and methionine metabolism	ko00270	20 out of 945 2.11640211640212%	46 out of 3085 1.49108589951378%	0.043508	1	20	AGABI2DRAFT_113733;AGABI2DRAFT_203411;AGABI2DRAFT_184355;AGABI2DRAFT_225147;AGABI2DRAFT_208605;AGABI2DRAFT_190040;AGABI2DRAFT_138150;AGABI2DRAFT_150561;AGABI2DRAFT_224770;AGABI2DRAFT_194632;AGABI2DRAFT_202594;AGABI2DRAFT_209095;AGABI2DRAFT_185156;AGABI2DRAFT_195510;AGABI2DRAFT_203941;AGABI2DRAFT_177253;AGABI2DRAFT_136982;AGABI2DRAFT_190572;AGABI2DRAFT_189667;AGABI2DRAFT_139240	K00558+K00641+K00641+K00789+K00928+K01011+K01251+K01738+K01739+K01739+K01739+K01758+K08963+K08967+K11204+K11204+K11204+K14454+K14455+K17069	12	AGABI2DRAFT_113733;AGABI2DRAFT_203411;AGABI2DRAFT_225147;AGABI2DRAFT_208605;AGABI2DRAFT_190040;AGABI2DRAFT_138150;AGABI2DRAFT_202594;AGABI2DRAFT_209095;AGABI2DRAFT_185156;AGABI2DRAFT_195510;AGABI2DRAFT_203941;AGABI2DRAFT_139240	8	AGABI2DRAFT_184355;AGABI2DRAFT_150561;AGABI2DRAFT_224770;AGABI2DRAFT_194632;AGABI2DRAFT_177253;AGABI2DRAFT_136982;AGABI2DRAFT_190572;AGABI2DRAFT_189667	https:\\www.genome.jp\dbget-bin\www_bget?map00270
Pentose phosphate pathway	ko00030	12 out of 945 1.26984126984127%	25 out of 3085 0.810372771474878%	0.0507029	1	12	AGABI2DRAFT_189765;AGABI2DRAFT_195442;AGABI2DRAFT_120744;AGABI2DRAFT_191352;AGABI2DRAFT_182387;AGABI2DRAFT_133203;AGABI2DRAFT_192128;AGABI2DRAFT_189948;AGABI2DRAFT_194643;AGABI2DRAFT_216825;AGABI2DRAFT_222809;AGABI2DRAFT_199426	K00033+K00616+K00616+K00850+K01053+K01057+K01624+K01783+K01810+K01835+K01835+K03841	10	AGABI2DRAFT_189765;AGABI2DRAFT_195442;AGABI2DRAFT_120744;AGABI2DRAFT_182387;AGABI2DRAFT_192128;AGABI2DRAFT_189948;AGABI2DRAFT_194643;AGABI2DRAFT_216825;AGABI2DRAFT_222809;AGABI2DRAFT_199426	2	AGABI2DRAFT_191352;AGABI2DRAFT_133203	https:\\www.genome.jp\dbget-bin\www_bget?map00030
Vitamin B6 metabolism	ko00750	6 out of 945 0.634920634920635%	10 out of 3085 0.324149108589951%	0.051872	1	6	AGABI2DRAFT_196448;AGABI2DRAFT_178735;AGABI2DRAFT_208152;AGABI2DRAFT_190607;AGABI2DRAFT_230018;AGABI2DRAFT_192397	K00275+K00868+K01733+K06215+K08681+K13248	6	AGABI2DRAFT_196448;AGABI2DRAFT_178735;AGABI2DRAFT_208152;AGABI2DRAFT_190607;AGABI2DRAFT_230018;AGABI2DRAFT_192397	0	--	https:\\www.genome.jp\dbget-bin\www_bget?map00750
ABC transporters	ko02010	13 out of 945 1.37566137566138%	28 out of 3085 0.907617504051864%	0.0564977	1	13	AGABI2DRAFT_55874;AGABI2DRAFT_73076;AGABI2DRAFT_149931;AGABI2DRAFT_179557;AGABI2DRAFT_207384;AGABI2DRAFT_182792;AGABI2DRAFT_197363;AGABI2DRAFT_211067;AGABI2DRAFT_201241;AGABI2DRAFT_151707;AGABI2DRAFT_66472;AGABI2DRAFT_227659;AGABI2DRAFT_208552	K05657+K05658+K05658+K05658+K05658+K05662+K05665+K05665+K05665+K05665+K05665+K08711+K15628	5	AGABI2DRAFT_149931;AGABI2DRAFT_197363;AGABI2DRAFT_201241;AGABI2DRAFT_227659;AGABI2DRAFT_208552	8	AGABI2DRAFT_55874;AGABI2DRAFT_73076;AGABI2DRAFT_179557;AGABI2DRAFT_207384;AGABI2DRAFT_182792;AGABI2DRAFT_211067;AGABI2DRAFT_151707;AGABI2DRAFT_66472	https:\\www.genome.jp\dbget-bin\www_bget?map02010
Other glycan degradation	ko00511	11 out of 945 1.16402116402116%	23 out of 3085 0.745542949756888%	0.0619722	1	11	AGABI2DRAFT_226703;AGABI2DRAFT_188899;AGABI2DRAFT_194914;AGABI2DRAFT_188016;AGABI2DRAFT_152421;AGABI2DRAFT_193587;AGABI2DRAFT_188060;AGABI2DRAFT_195919;AGABI2DRAFT_153780;AGABI2DRAFT_181818;AGABI2DRAFT_77442	K01192+K01192+K01192+K01201+K12373+K12373+K12373+K15923+K15923+K15923+K15923	7	AGABI2DRAFT_188899;AGABI2DRAFT_194914;AGABI2DRAFT_188016;AGABI2DRAFT_152421;AGABI2DRAFT_188060;AGABI2DRAFT_153780;AGABI2DRAFT_77442	4	AGABI2DRAFT_226703;AGABI2DRAFT_193587;AGABI2DRAFT_195919;AGABI2DRAFT_181818	https:\\www.genome.jp\dbget-bin\www_bget?map00511
Glycosphingolipid biosynthesis - globo and isoglobo series	ko00603	5 out of 945 0.529100529100529%	8 out of 3085 0.259319286871961%	0.0627788	1	5	AGABI2DRAFT_228269;AGABI2DRAFT_194078;AGABI2DRAFT_152421;AGABI2DRAFT_193587;AGABI2DRAFT_188060	K07407+K07407+K12373+K12373+K12373	4	AGABI2DRAFT_228269;AGABI2DRAFT_194078;AGABI2DRAFT_152421;AGABI2DRAFT_188060	1	AGABI2DRAFT_193587	https:\\www.genome.jp\dbget-bin\www_bget?map00603
Various types of N-glycan biosynthesis	ko00513	13 out of 945 1.37566137566138%	29 out of 3085 0.940032414910859%	0.0746501	1	13	AGABI2DRAFT_194179;AGABI2DRAFT_137086;AGABI2DRAFT_63838;AGABI2DRAFT_191916;AGABI2DRAFT_193103;AGABI2DRAFT_152421;AGABI2DRAFT_193587;AGABI2DRAFT_188060;AGABI2DRAFT_67658;AGABI2DRAFT_208031;AGABI2DRAFT_190864;AGABI2DRAFT_176302;AGABI2DRAFT_222683	K01230+K03844+K03846+K03846+K07151+K12373+K12373+K12373+K12667+K12667+K12670+K23741+K23741	11	AGABI2DRAFT_194179;AGABI2DRAFT_137086;AGABI2DRAFT_63838;AGABI2DRAFT_193103;AGABI2DRAFT_152421;AGABI2DRAFT_188060;AGABI2DRAFT_67658;AGABI2DRAFT_208031;AGABI2DRAFT_190864;AGABI2DRAFT_176302;AGABI2DRAFT_222683	2	AGABI2DRAFT_191916;AGABI2DRAFT_193587	https:\\www.genome.jp\dbget-bin\www_bget?map00513
Biosynthesis of cofactors	ko01240	77 out of 945 8.14814814814815%	219 out of 3085 7.09886547811993%	0.0772132	1	77	AGABI2DRAFT_193604;AGABI2DRAFT_187839;AGABI2DRAFT_217010;AGABI2DRAFT_196867;AGABI2DRAFT_195196;AGABI2DRAFT_195248;AGABI2DRAFT_181641;AGABI2DRAFT_212840;AGABI2DRAFT_118559;AGABI2DRAFT_194578;AGABI2DRAFT_192205;AGABI2DRAFT_196129;AGABI2DRAFT_193243;AGABI2DRAFT_206093;AGABI2DRAFT_196448;AGABI2DRAFT_192889;AGABI2DRAFT_177539;AGABI2DRAFT_116408;AGABI2DRAFT_179965;AGABI2DRAFT_191202;AGABI2DRAFT_203288;…	K00059+K00059+K00059+K00077+K00103+K00128+K00128+K00128+K00128+K00128+K00128+K00128+K00228+K00254+K00275+K00287+K00463+K00600+K00762+K00763+K00767+K00767+K00767+K00767+K00767+K00789+K00793+K00868+K00877+K00944+K00949+K00953+K01053+K01113+K01113+K01465+K01495+K01497+K01556+K01556+K01556+K01598+K01698+K01719+K01756+K01937+K01939+K01939+K01939+K01950+K01956+K01956+K02201+K02619+K04487+K06125+K06125+…	58	AGABI2DRAFT_193604;AGABI2DRAFT_187839;AGABI2DRAFT_217010;AGABI2DRAFT_195248;AGABI2DRAFT_181641;AGABI2DRAFT_212840;AGABI2DRAFT_118559;AGABI2DRAFT_194578;AGABI2DRAFT_196129;AGABI2DRAFT_193243;AGABI2DRAFT_206093;AGABI2DRAFT_196448;AGABI2DRAFT_192889;AGABI2DRAFT_177539;AGABI2DRAFT_179965;AGABI2DRAFT_191202;AGABI2DRAFT_203288;AGABI2DRAFT_213201;AGABI2DRAFT_194297;AGABI2DRAFT_178839;AGABI2DRAFT_225147;…	19	AGABI2DRAFT_196867;AGABI2DRAFT_195196;AGABI2DRAFT_192205;AGABI2DRAFT_116408;AGABI2DRAFT_79330;AGABI2DRAFT_56623;AGABI2DRAFT_115812;AGABI2DRAFT_114830;AGABI2DRAFT_195178;AGABI2DRAFT_190292;AGABI2DRAFT_197938;AGABI2DRAFT_197040;AGABI2DRAFT_177253;AGABI2DRAFT_136982;AGABI2DRAFT_191527;AGABI2DRAFT_189405;AGABI2DRAFT_68968;AGABI2DRAFT_133144;AGABI2DRAFT_189839	https:\\www.genome.jp\dbget-bin\www_bget?map01240
Ubiquinone and other terpenoid-quinone biosynthesis	ko00130	11 out of 945 1.16402116402116%	24 out of 3085 0.777957860615883%	0.0838085	1	11	AGABI2DRAFT_194515;AGABI2DRAFT_239433;AGABI2DRAFT_186749;AGABI2DRAFT_192760;AGABI2DRAFT_119772;AGABI2DRAFT_212169;AGABI2DRAFT_226364;AGABI2DRAFT_203037;AGABI2DRAFT_209373;AGABI2DRAFT_151612;AGABI2DRAFT_223133	K01904+K01904+K01904+K01904+K01904+K01904+K06125+K06125+K06125+K06126+K06126	8	AGABI2DRAFT_194515;AGABI2DRAFT_192760;AGABI2DRAFT_119772;AGABI2DRAFT_226364;AGABI2DRAFT_203037;AGABI2DRAFT_209373;AGABI2DRAFT_151612;AGABI2DRAFT_223133	3	AGABI2DRAFT_239433;AGABI2DRAFT_186749;AGABI2DRAFT_212169	https:\\www.genome.jp\dbget-bin\www_bget?map00130
Starch and sucrose metabolism	ko00500	24 out of 945 2.53968253968254%	61 out of 3085 1.9773095623987%	0.0902923	1	24	AGABI2DRAFT_212415;AGABI2DRAFT_66173;AGABI2DRAFT_182070;AGABI2DRAFT_194802;AGABI2DRAFT_184188;AGABI2DRAFT_194478;AGABI2DRAFT_191420;AGABI2DRAFT_191032;AGABI2DRAFT_122287;AGABI2DRAFT_192584;AGABI2DRAFT_206172;AGABI2DRAFT_183321;AGABI2DRAFT_196962;AGABI2DRAFT_189449;AGABI2DRAFT_205367;AGABI2DRAFT_200333;AGABI2DRAFT_198709;AGABI2DRAFT_194643;AGABI2DRAFT_216825;AGABI2DRAFT_222809;AGABI2DRAFT_213076;A…	K00693+K00697+K00750+K00844+K01176+K01179+K01179+K01179+K01182+K01188+K01196+K01210+K01210+K01210+K01210+K01210+K01210+K01810+K01835+K01835+K05349+K05349+K05349+K22337	15	AGABI2DRAFT_194802;AGABI2DRAFT_194478;AGABI2DRAFT_191420;AGABI2DRAFT_122287;AGABI2DRAFT_206172;AGABI2DRAFT_183321;AGABI2DRAFT_196962;AGABI2DRAFT_189449;AGABI2DRAFT_200333;AGABI2DRAFT_198709;AGABI2DRAFT_194643;AGABI2DRAFT_216825;AGABI2DRAFT_222809;AGABI2DRAFT_217305;AGABI2DRAFT_177002	9	AGABI2DRAFT_212415;AGABI2DRAFT_66173;AGABI2DRAFT_182070;AGABI2DRAFT_184188;AGABI2DRAFT_191032;AGABI2DRAFT_192584;AGABI2DRAFT_205367;AGABI2DRAFT_213076;AGABI2DRAFT_121550	https:\\www.genome.jp\dbget-bin\www_bget?map00500
Biosynthesis of amino acids	ko01230	43 out of 945 4.55026455026455%	118 out of 3085 3.82495948136143%	0.0990692	1	43	AGABI2DRAFT_195821;AGABI2DRAFT_65664;AGABI2DRAFT_153444;AGABI2DRAFT_222671;AGABI2DRAFT_226049;AGABI2DRAFT_63236;AGABI2DRAFT_116408;AGABI2DRAFT_195978;AGABI2DRAFT_195442;AGABI2DRAFT_120744;AGABI2DRAFT_203411;AGABI2DRAFT_184355;AGABI2DRAFT_193667;AGABI2DRAFT_212899;AGABI2DRAFT_225147;AGABI2DRAFT_191352;AGABI2DRAFT_208605;AGABI2DRAFT_192128;AGABI2DRAFT_193833;AGABI2DRAFT_191163;AGABI2DRAFT_191298;AG…	K00052+K00053+K00134+K00147+K00211+K00286+K00600+K00611+K00616+K00616+K00641+K00641+K00765+K00766+K00789+K00850+K00928+K01624+K01626+K01647+K01655+K01681+K01681+K01687+K01689+K01733+K01738+K01739+K01739+K01739+K01755+K01758+K01783+K01803+K01915+K13830+K13830+K14454+K14455+K15633+K17069+K17450+K17450	28	AGABI2DRAFT_195821;AGABI2DRAFT_65664;AGABI2DRAFT_222671;AGABI2DRAFT_226049;AGABI2DRAFT_195442;AGABI2DRAFT_120744;AGABI2DRAFT_203411;AGABI2DRAFT_193667;AGABI2DRAFT_212899;AGABI2DRAFT_225147;AGABI2DRAFT_208605;AGABI2DRAFT_192128;AGABI2DRAFT_193833;AGABI2DRAFT_191163;AGABI2DRAFT_191298;AGABI2DRAFT_178210;AGABI2DRAFT_189297;AGABI2DRAFT_208152;AGABI2DRAFT_202594;AGABI2DRAFT_190575;AGABI2DRAFT_209095;A…	15	AGABI2DRAFT_153444;AGABI2DRAFT_63236;AGABI2DRAFT_116408;AGABI2DRAFT_195978;AGABI2DRAFT_184355;AGABI2DRAFT_191352;AGABI2DRAFT_77363;AGABI2DRAFT_77333;AGABI2DRAFT_150561;AGABI2DRAFT_224770;AGABI2DRAFT_194632;AGABI2DRAFT_210736;AGABI2DRAFT_117786;AGABI2DRAFT_190572;AGABI2DRAFT_189667	https:\\www.genome.jp\dbget-bin\www_bget?map01230
Arginine and proline metabolism	ko00330	21 out of 945 2.22222222222222%	53 out of 3085 1.71799027552674%	0.101634	1	21	AGABI2DRAFT_195248;AGABI2DRAFT_181641;AGABI2DRAFT_212840;AGABI2DRAFT_118559;AGABI2DRAFT_194578;AGABI2DRAFT_192205;AGABI2DRAFT_196129;AGABI2DRAFT_222671;AGABI2DRAFT_208623;AGABI2DRAFT_208642;AGABI2DRAFT_63236;AGABI2DRAFT_209382;AGABI2DRAFT_193366;AGABI2DRAFT_182028;AGABI2DRAFT_118415;AGABI2DRAFT_132587;AGABI2DRAFT_194900;AGABI2DRAFT_190572;AGABI2DRAFT_189667;AGABI2DRAFT_190432;AGABI2DRAFT_191181	K00128+K00128+K00128+K00128+K00128+K00128+K00128+K00147+K00273+K00273+K00286+K01426+K01426+K01480+K11142+K11142+K14085+K14454+K14455+K18123+K18123	16	AGABI2DRAFT_195248;AGABI2DRAFT_181641;AGABI2DRAFT_212840;AGABI2DRAFT_118559;AGABI2DRAFT_194578;AGABI2DRAFT_196129;AGABI2DRAFT_222671;AGABI2DRAFT_208623;AGABI2DRAFT_208642;AGABI2DRAFT_209382;AGABI2DRAFT_193366;AGABI2DRAFT_182028;AGABI2DRAFT_118415;AGABI2DRAFT_132587;AGABI2DRAFT_190432;AGABI2DRAFT_191181	5	AGABI2DRAFT_192205;AGABI2DRAFT_63236;AGABI2DRAFT_194900;AGABI2DRAFT_190572;AGABI2DRAFT_189667	https:\\www.genome.jp\dbget-bin\www_bget?map00330
Glycolysis / Gluconeogenesis	ko00010	24 out of 945 2.53968253968254%	62 out of 3085 2.0097244732577%	0.106263	1	24	AGABI2DRAFT_195248;AGABI2DRAFT_181641;AGABI2DRAFT_212840;AGABI2DRAFT_118559;AGABI2DRAFT_194578;AGABI2DRAFT_192205;AGABI2DRAFT_196129;AGABI2DRAFT_153444;AGABI2DRAFT_194802;AGABI2DRAFT_191352;AGABI2DRAFT_192128;AGABI2DRAFT_189297;AGABI2DRAFT_191563;AGABI2DRAFT_195423;AGABI2DRAFT_194643;AGABI2DRAFT_216825;AGABI2DRAFT_222809;AGABI2DRAFT_194754;AGABI2DRAFT_199426;AGABI2DRAFT_190960;AGABI2DRAFT_152889;…	K00128+K00128+K00128+K00128+K00128+K00128+K00128+K00134+K00844+K00850+K01624+K01689+K01785+K01803+K01810+K01835+K01835+K01895+K03841+K13953+K13953+K13953+K14085+K15633	19	AGABI2DRAFT_195248;AGABI2DRAFT_181641;AGABI2DRAFT_212840;AGABI2DRAFT_118559;AGABI2DRAFT_194578;AGABI2DRAFT_196129;AGABI2DRAFT_194802;AGABI2DRAFT_192128;AGABI2DRAFT_189297;AGABI2DRAFT_191563;AGABI2DRAFT_195423;AGABI2DRAFT_194643;AGABI2DRAFT_216825;AGABI2DRAFT_222809;AGABI2DRAFT_194754;AGABI2DRAFT_199426;AGABI2DRAFT_190960;AGABI2DRAFT_152889;AGABI2DRAFT_189140	5	AGABI2DRAFT_192205;AGABI2DRAFT_153444;AGABI2DRAFT_191352;AGABI2DRAFT_194191;AGABI2DRAFT_194900	https:\\www.genome.jp\dbget-bin\www_bget?map00010
Sphingolipid metabolism	ko00600	11 out of 945 1.16402116402116%	25 out of 3085 0.810372771474878%	0.10982	1	11	AGABI2DRAFT_61534;AGABI2DRAFT_188016;AGABI2DRAFT_191824;AGABI2DRAFT_187203;AGABI2DRAFT_228269;AGABI2DRAFT_194078;AGABI2DRAFT_192931;AGABI2DRAFT_194192;AGABI2DRAFT_152421;AGABI2DRAFT_193587;AGABI2DRAFT_188060	K00720+K01201+K04709+K04712+K07407+K07407+K12349+K12350+K12373+K12373+K12373	9	AGABI2DRAFT_61534;AGABI2DRAFT_188016;AGABI2DRAFT_191824;AGABI2DRAFT_228269;AGABI2DRAFT_194078;AGABI2DRAFT_192931;AGABI2DRAFT_194192;AGABI2DRAFT_152421;AGABI2DRAFT_188060	2	AGABI2DRAFT_187203;AGABI2DRAFT_193587	https:\\www.genome.jp\dbget-bin\www_bget?map00600
Methane metabolism	ko00680	12 out of 945 1.26984126984127%	28 out of 3085 0.907617504051864%	0.115974	1	12	AGABI2DRAFT_116408;AGABI2DRAFT_180088;AGABI2DRAFT_191352;AGABI2DRAFT_229242;AGABI2DRAFT_192128;AGABI2DRAFT_189297;AGABI2DRAFT_194754;AGABI2DRAFT_199426;AGABI2DRAFT_189140;AGABI2DRAFT_191444;AGABI2DRAFT_191450;AGABI2DRAFT_191438	K00600+K00830+K00850+K00863+K01624+K01689+K01895+K03841+K15633+K17066+K17066+K17066	7	AGABI2DRAFT_180088;AGABI2DRAFT_192128;AGABI2DRAFT_189297;AGABI2DRAFT_194754;AGABI2DRAFT_199426;AGABI2DRAFT_189140;AGABI2DRAFT_191438	5	AGABI2DRAFT_116408;AGABI2DRAFT_191352;AGABI2DRAFT_229242;AGABI2DRAFT_191444;AGABI2DRAFT_191450	https:\\www.genome.jp\dbget-bin\www_bget?map00680
Biosynthesis of unsaturated fatty acids	ko01040	9 out of 945 0.952380952380952%	20 out of 3085 0.648298217179903%	0.125414	1	9	AGABI2DRAFT_227257;AGABI2DRAFT_194591;AGABI2DRAFT_196994;AGABI2DRAFT_193507;AGABI2DRAFT_190063;AGABI2DRAFT_193825;AGABI2DRAFT_225837;AGABI2DRAFT_187622;AGABI2DRAFT_209944	K00232+K00507+K00507+K07513+K08764+K10256+K10256+K10256+K10256	6	AGABI2DRAFT_227257;AGABI2DRAFT_196994;AGABI2DRAFT_193507;AGABI2DRAFT_190063;AGABI2DRAFT_187622;AGABI2DRAFT_209944	3	AGABI2DRAFT_194591;AGABI2DRAFT_193825;AGABI2DRAFT_225837	https:\\www.genome.jp\dbget-bin\www_bget?map01040
Cyanoamino acid metabolism	ko00460	10 out of 945 1.05820105820106%	23 out of 3085 0.745542949756888%	0.133483	1	10	AGABI2DRAFT_116408;AGABI2DRAFT_239362;AGABI2DRAFT_192584;AGABI2DRAFT_195548;AGABI2DRAFT_177041;AGABI2DRAFT_200700;AGABI2DRAFT_213076;AGABI2DRAFT_217305;AGABI2DRAFT_177002;AGABI2DRAFT_192544	K00600+K00681+K01188+K01455+K01455+K01501+K05349+K05349+K05349+K13051	6	AGABI2DRAFT_239362;AGABI2DRAFT_195548;AGABI2DRAFT_177041;AGABI2DRAFT_217305;AGABI2DRAFT_177002;AGABI2DRAFT_192544	4	AGABI2DRAFT_116408;AGABI2DRAFT_192584;AGABI2DRAFT_200700;AGABI2DRAFT_213076	https:\\www.genome.jp\dbget-bin\www_bget?map00460
Longevity regulating pathway - multiple species	ko04213	15 out of 945 1.58730158730159%	38 out of 3085 1.23176661264182%	0.155544	1	15	AGABI2DRAFT_123082;AGABI2DRAFT_123081;AGABI2DRAFT_79769;AGABI2DRAFT_133986;AGABI2DRAFT_198822;AGABI2DRAFT_197323;AGABI2DRAFT_136405;AGABI2DRAFT_189068;AGABI2DRAFT_223080;AGABI2DRAFT_210033;AGABI2DRAFT_197431;AGABI2DRAFT_185310;AGABI2DRAFT_189378;AGABI2DRAFT_224508;AGABI2DRAFT_116951	K01768+K01768+K03283+K03283+K03695+K03695+K04345+K04564+K07198+K07198+K07200+K08339+K11121+K11121+K12767	5	AGABI2DRAFT_79769;AGABI2DRAFT_136405;AGABI2DRAFT_189068;AGABI2DRAFT_185310;AGABI2DRAFT_189378	10	AGABI2DRAFT_123082;AGABI2DRAFT_123081;AGABI2DRAFT_133986;AGABI2DRAFT_198822;AGABI2DRAFT_197323;AGABI2DRAFT_223080;AGABI2DRAFT_210033;AGABI2DRAFT_197431;AGABI2DRAFT_224508;AGABI2DRAFT_116951	https:\\www.genome.jp\dbget-bin\www_bget?map04213
Nucleotide excision repair	ko03420	20 out of 945 2.11640211640212%	53 out of 3085 1.71799027552674%	0.162919	1	20	AGABI2DRAFT_188103;AGABI2DRAFT_150224;AGABI2DRAFT_211605;AGABI2DRAFT_118672;AGABI2DRAFT_176347;AGABI2DRAFT_193885;AGABI2DRAFT_217067;AGABI2DRAFT_72896;AGABI2DRAFT_190435;AGABI2DRAFT_200125;AGABI2DRAFT_189375;AGABI2DRAFT_200496;AGABI2DRAFT_193576;AGABI2DRAFT_217427;AGABI2DRAFT_71819;AGABI2DRAFT_186340;AGABI2DRAFT_224497;AGABI2DRAFT_218349;AGABI2DRAFT_183219;AGABI2DRAFT_114502	K02324+K02325+K03142+K03504+K07466+K07466+K10609+K10610+K10739+K10755+K10755+K10756+K10756+K10756+K10756+K10756+K10838+K10843+K10844+K10847	15	AGABI2DRAFT_188103;AGABI2DRAFT_150224;AGABI2DRAFT_211605;AGABI2DRAFT_118672;AGABI2DRAFT_176347;AGABI2DRAFT_193885;AGABI2DRAFT_217067;AGABI2DRAFT_72896;AGABI2DRAFT_190435;AGABI2DRAFT_200125;AGABI2DRAFT_189375;AGABI2DRAFT_71819;AGABI2DRAFT_218349;AGABI2DRAFT_183219;AGABI2DRAFT_114502	5	AGABI2DRAFT_200496;AGABI2DRAFT_193576;AGABI2DRAFT_217427;AGABI2DRAFT_186340;AGABI2DRAFT_224497	https:\\www.genome.jp\dbget-bin\www_bget?map03420
Glycosaminoglycan degradation	ko00531	3 out of 945 0.317460317460317%	5 out of 3085 0.162074554294976%	0.171372	1	3	AGABI2DRAFT_152421;AGABI2DRAFT_193587;AGABI2DRAFT_188060	K12373+K12373+K12373	2	AGABI2DRAFT_152421;AGABI2DRAFT_188060	1	AGABI2DRAFT_193587	https:\\www.genome.jp\dbget-bin\www_bget?map00531
Biosynthesis of secondary metabolites	ko01110	186 out of 945 19.6825396825397%	575 out of 3085 18.6385737439222%	0.173655	1	186	AGABI2DRAFT_135448;AGABI2DRAFT_194743;AGABI2DRAFT_151018;AGABI2DRAFT_208992;AGABI2DRAFT_189765;AGABI2DRAFT_120752;AGABI2DRAFT_195821;AGABI2DRAFT_65664;AGABI2DRAFT_193604;AGABI2DRAFT_187839;AGABI2DRAFT_217010;AGABI2DRAFT_196867;AGABI2DRAFT_195157;AGABI2DRAFT_189757;AGABI2DRAFT_195248;AGABI2DRAFT_181641;AGABI2DRAFT_212840;AGABI2DRAFT_118559;AGABI2DRAFT_194578;AGABI2DRAFT_192205;AGABI2DRAFT_196129;A…	K00010+K00010+K00015+K00021+K00033+K00049+K00052+K00053+K00059+K00059+K00059+K00077+K00088+K00111+K00128+K00128+K00128+K00128+K00128+K00128+K00128+K00134+K00147+K00211+K00228+K00232+K00235+K00249+K00273+K00273+K00276+K00286+K00505+K00505+K00505+K00505+K00505+K00505+K00505+K00505+K00505+K00505+K00505+K00505+K00505+K00511+K00559+K00587+K00600+K00602+K00602+K00611+K00616+K00616+K00641+K00641+K00693+…	111	AGABI2DRAFT_135448;AGABI2DRAFT_194743;AGABI2DRAFT_151018;AGABI2DRAFT_189765;AGABI2DRAFT_120752;AGABI2DRAFT_195821;AGABI2DRAFT_65664;AGABI2DRAFT_193604;AGABI2DRAFT_187839;AGABI2DRAFT_217010;AGABI2DRAFT_189757;AGABI2DRAFT_195248;AGABI2DRAFT_181641;AGABI2DRAFT_212840;AGABI2DRAFT_118559;AGABI2DRAFT_194578;AGABI2DRAFT_196129;AGABI2DRAFT_222671;AGABI2DRAFT_226049;AGABI2DRAFT_193243;AGABI2DRAFT_227257;A…	75	AGABI2DRAFT_208992;AGABI2DRAFT_196867;AGABI2DRAFT_195157;AGABI2DRAFT_192205;AGABI2DRAFT_153444;AGABI2DRAFT_195434;AGABI2DRAFT_189261;AGABI2DRAFT_63236;AGABI2DRAFT_180885;AGABI2DRAFT_239416;AGABI2DRAFT_224803;AGABI2DRAFT_194055;AGABI2DRAFT_209158;novel.594;AGABI2DRAFT_194260;AGABI2DRAFT_227997;AGABI2DRAFT_116408;AGABI2DRAFT_195978;AGABI2DRAFT_184355;AGABI2DRAFT_212415;AGABI2DRAFT_66173;AGABI2DRAFT…	https:\\www.genome.jp\dbget-bin\www_bget?map01110
Non-homologous end-joining	ko03450	12 out of 945 1.26984126984127%	30 out of 3085 0.972447325769854%	0.177793	1	12	AGABI2DRAFT_190773;AGABI2DRAFT_225025;AGABI2DRAFT_193982;AGABI2DRAFT_212410;AGABI2DRAFT_188301;AGABI2DRAFT_209568;AGABI2DRAFT_154754;AGABI2DRAFT_62120;AGABI2DRAFT_223828;AGABI2DRAFT_115264;AGABI2DRAFT_217743;AGABI2DRAFT_148177	K03512+K04799+K04799+K10777+K10777+K10865+K10865+K10866+K10866+K10866+K10884+K10885	6	AGABI2DRAFT_209568;AGABI2DRAFT_154754;AGABI2DRAFT_62120;AGABI2DRAFT_223828;AGABI2DRAFT_217743;AGABI2DRAFT_148177	6	AGABI2DRAFT_190773;AGABI2DRAFT_225025;AGABI2DRAFT_193982;AGABI2DRAFT_212410;AGABI2DRAFT_188301;AGABI2DRAFT_115264	https:\\www.genome.jp\dbget-bin\www_bget?map03450
Amino sugar and nucleotide sugar metabolism	ko00520	27 out of 945 2.85714285714286%	75 out of 3085 2.43111831442464%	0.184762	1	27	AGABI2DRAFT_213484;AGABI2DRAFT_194113;AGABI2DRAFT_194802;AGABI2DRAFT_189451;AGABI2DRAFT_175783;AGABI2DRAFT_178861;AGABI2DRAFT_208788;AGABI2DRAFT_136775;AGABI2DRAFT_215236;AGABI2DRAFT_211524;AGABI2DRAFT_194576;AGABI2DRAFT_212927;AGABI2DRAFT_185538;AGABI2DRAFT_228408;AGABI2DRAFT_194643;AGABI2DRAFT_216825;AGABI2DRAFT_222809;AGABI2DRAFT_194856;AGABI2DRAFT_192454;AGABI2DRAFT_114785;AGABI2DRAFT_192764;…	K00698+K00820+K00844+K00972+K01183+K01183+K01183+K01183+K01183+K01198+K01209+K01209+K01443+K01452+K01810+K01835+K01835+K02377+K02564+K07106+K07106+K12373+K12373+K12373+K15920+K15920+K17497	19	AGABI2DRAFT_194802;AGABI2DRAFT_189451;AGABI2DRAFT_178861;AGABI2DRAFT_136775;AGABI2DRAFT_215236;AGABI2DRAFT_194576;AGABI2DRAFT_185538;AGABI2DRAFT_228408;AGABI2DRAFT_194643;AGABI2DRAFT_216825;AGABI2DRAFT_222809;AGABI2DRAFT_194856;AGABI2DRAFT_192454;AGABI2DRAFT_114785;AGABI2DRAFT_192764;AGABI2DRAFT_152421;AGABI2DRAFT_188060;AGABI2DRAFT_179406;AGABI2DRAFT_139121	8	AGABI2DRAFT_213484;AGABI2DRAFT_194113;AGABI2DRAFT_175783;AGABI2DRAFT_208788;AGABI2DRAFT_211524;AGABI2DRAFT_212927;AGABI2DRAFT_193587;AGABI2DRAFT_133144	https:\\www.genome.jp\dbget-bin\www_bget?map00520
Nicotinate and nicotinamide metabolism	ko00760	16 out of 945 1.69312169312169%	42 out of 3085 1.3614262560778%	0.186051	1	16	AGABI2DRAFT_133877;AGABI2DRAFT_191202;AGABI2DRAFT_203288;AGABI2DRAFT_213201;AGABI2DRAFT_194297;AGABI2DRAFT_178839;AGABI2DRAFT_79330;AGABI2DRAFT_115924;AGABI2DRAFT_228399;AGABI2DRAFT_71173;AGABI2DRAFT_192827;AGABI2DRAFT_187748;AGABI2DRAFT_193599;AGABI2DRAFT_189378;AGABI2DRAFT_224508;AGABI2DRAFT_192019	K00323+K00763+K00767+K00767+K00767+K00767+K00767+K01081+K01240+K01950+K03426+K03783+K03787+K11121+K11121+K18551	12	AGABI2DRAFT_133877;AGABI2DRAFT_191202;AGABI2DRAFT_203288;AGABI2DRAFT_213201;AGABI2DRAFT_194297;AGABI2DRAFT_178839;AGABI2DRAFT_228399;AGABI2DRAFT_71173;AGABI2DRAFT_192827;AGABI2DRAFT_187748;AGABI2DRAFT_189378;AGABI2DRAFT_192019	4	AGABI2DRAFT_79330;AGABI2DRAFT_115924;AGABI2DRAFT_193599;AGABI2DRAFT_224508	https:\\www.genome.jp\dbget-bin\www_bget?map00760
One carbon pool by folate	ko00670	7 out of 945 0.740740740740741%	16 out of 3085 0.518638573743922%	0.189974	1	7	AGABI2DRAFT_192889;AGABI2DRAFT_116408;AGABI2DRAFT_223433;AGABI2DRAFT_219586;AGABI2DRAFT_74006;AGABI2DRAFT_73919;AGABI2DRAFT_216007	K00287+K00600+K00602+K00602+K00604+K01934+K25004	6	AGABI2DRAFT_192889;AGABI2DRAFT_223433;AGABI2DRAFT_219586;AGABI2DRAFT_74006;AGABI2DRAFT_73919;AGABI2DRAFT_216007	1	AGABI2DRAFT_116408	https:\\www.genome.jp\dbget-bin\www_bget?map00670
DNA replication	ko03030	23 out of 945 2.43386243386243%	64 out of 3085 2.07455429497569%	0.211981	1	23	AGABI2DRAFT_198252;AGABI2DRAFT_216187;AGABI2DRAFT_119036;AGABI2DRAFT_193722;novel.540;AGABI2DRAFT_188103;AGABI2DRAFT_150224;AGABI2DRAFT_204733;AGABI2DRAFT_114447;AGABI2DRAFT_78833;AGABI2DRAFT_118672;AGABI2DRAFT_225025;AGABI2DRAFT_193982;AGABI2DRAFT_176347;AGABI2DRAFT_193885;AGABI2DRAFT_190435;AGABI2DRAFT_200125;AGABI2DRAFT_189375;AGABI2DRAFT_200496;AGABI2DRAFT_193576;AGABI2DRAFT_217427;AGABI2DRAF…	K02209+K02210+K02320+K02321+K02321+K02324+K02325+K02540+K02541+K02542+K03504+K04799+K04799+K07466+K07466+K10739+K10755+K10755+K10756+K10756+K10756+K10756+K10756	15	AGABI2DRAFT_198252;AGABI2DRAFT_216187;AGABI2DRAFT_119036;AGABI2DRAFT_188103;AGABI2DRAFT_150224;AGABI2DRAFT_204733;AGABI2DRAFT_114447;AGABI2DRAFT_78833;AGABI2DRAFT_118672;AGABI2DRAFT_176347;AGABI2DRAFT_193885;AGABI2DRAFT_190435;AGABI2DRAFT_200125;AGABI2DRAFT_189375;AGABI2DRAFT_71819	8	AGABI2DRAFT_193722;novel.540;AGABI2DRAFT_225025;AGABI2DRAFT_193982;AGABI2DRAFT_200496;AGABI2DRAFT_193576;AGABI2DRAFT_217427;AGABI2DRAFT_186340	https:\\www.genome.jp\dbget-bin\www_bget?map03030
N-Glycan biosynthesis	ko00510	15 out of 945 1.58730158730159%	40 out of 3085 1.29659643435981%	0.21646	1	15	AGABI2DRAFT_70879;AGABI2DRAFT_201390;AGABI2DRAFT_217075;AGABI2DRAFT_212695;AGABI2DRAFT_194179;AGABI2DRAFT_137086;AGABI2DRAFT_63838;AGABI2DRAFT_191916;AGABI2DRAFT_225056;AGABI2DRAFT_193103;AGABI2DRAFT_67658;AGABI2DRAFT_208031;AGABI2DRAFT_190864;AGABI2DRAFT_176302;AGABI2DRAFT_222683	K00729+K00902+K01228+K01228+K01230+K03844+K03846+K03846+K05546+K07151+K12667+K12667+K12670+K23741+K23741	13	AGABI2DRAFT_70879;AGABI2DRAFT_217075;AGABI2DRAFT_212695;AGABI2DRAFT_194179;AGABI2DRAFT_137086;AGABI2DRAFT_63838;AGABI2DRAFT_225056;AGABI2DRAFT_193103;AGABI2DRAFT_67658;AGABI2DRAFT_208031;AGABI2DRAFT_190864;AGABI2DRAFT_176302;AGABI2DRAFT_222683	2	AGABI2DRAFT_201390;AGABI2DRAFT_191916	https:\\www.genome.jp\dbget-bin\www_bget?map00510
Linoleic acid metabolism	ko00591	2 out of 945 0.211640211640212%	3 out of 3085 0.0972447325769854%	0.223932	1	2	AGABI2DRAFT_117271;AGABI2DRAFT_143643	K14674+K17862	0	--	2	AGABI2DRAFT_117271;AGABI2DRAFT_143643	https:\\www.genome.jp\dbget-bin\www_bget?map00591
Meiosis - yeast	ko04113	39 out of 945 4.12698412698413%	114 out of 3085 3.69529983792545%	0.227676	1	39	AGABI2DRAFT_123082;AGABI2DRAFT_123081;AGABI2DRAFT_114372;AGABI2DRAFT_198252;AGABI2DRAFT_216187;AGABI2DRAFT_212703;AGABI2DRAFT_122240;AGABI2DRAFT_120023;AGABI2DRAFT_192552;AGABI2DRAFT_150805;AGABI2DRAFT_208386;AGABI2DRAFT_204733;AGABI2DRAFT_114447;AGABI2DRAFT_78833;AGABI2DRAFT_186480;AGABI2DRAFT_175941;AGABI2DRAFT_183241;AGABI2DRAFT_221677;AGABI2DRAFT_241538;AGABI2DRAFT_189621;AGABI2DRAFT_136405;A…	K01768+K01768+K02178+K02209+K02210+K02213+K02216+K02216+K02309+K02309+K02365+K02540+K02541+K02542+K02830+K03351+K03352+K03355+K03358+K03456+K04345+K04630+K04630+K06636+K06648+K06648+K06671+K06679+K08139+K08139+K08139+K08139+K08139+K11584+K12761+K12767+K12778+K12780+K12780	23	AGABI2DRAFT_198252;AGABI2DRAFT_216187;AGABI2DRAFT_212703;AGABI2DRAFT_122240;AGABI2DRAFT_120023;AGABI2DRAFT_192552;AGABI2DRAFT_150805;AGABI2DRAFT_208386;AGABI2DRAFT_204733;AGABI2DRAFT_114447;AGABI2DRAFT_78833;AGABI2DRAFT_186480;AGABI2DRAFT_175941;AGABI2DRAFT_183241;AGABI2DRAFT_221677;AGABI2DRAFT_189621;AGABI2DRAFT_136405;AGABI2DRAFT_188871;AGABI2DRAFT_203505;AGABI2DRAFT_115890;AGABI2DRAFT_71368;AG…	16	AGABI2DRAFT_123082;AGABI2DRAFT_123081;AGABI2DRAFT_114372;AGABI2DRAFT_241538;AGABI2DRAFT_150479;AGABI2DRAFT_218760;AGABI2DRAFT_177416;AGABI2DRAFT_220643;AGABI2DRAFT_191453;AGABI2DRAFT_65881;AGABI2DRAFT_115195;AGABI2DRAFT_195985;AGABI2DRAFT_116951;AGABI2DRAFT_208181;AGABI2DRAFT_175924;AGABI2DRAFT_185054	https:\\www.genome.jp\dbget-bin\www_bget?map04113
Pyruvate metabolism	ko00620	28 out of 945 2.96296296296296%	80 out of 3085 2.59319286871961%	0.228878	1	28	AGABI2DRAFT_62584;AGABI2DRAFT_120752;AGABI2DRAFT_192811;AGABI2DRAFT_186545;AGABI2DRAFT_195248;AGABI2DRAFT_181641;AGABI2DRAFT_212840;AGABI2DRAFT_118559;AGABI2DRAFT_194578;AGABI2DRAFT_192205;AGABI2DRAFT_196129;AGABI2DRAFT_195088;AGABI2DRAFT_119340;AGABI2DRAFT_186715;AGABI2DRAFT_207548;AGABI2DRAFT_224560;AGABI2DRAFT_179188;AGABI2DRAFT_191298;AGABI2DRAFT_75156;AGABI2DRAFT_201037;AGABI2DRAFT_194754;AG…	K00027+K00049+K00101+K00102+K00128+K00128+K00128+K00128+K00128+K00128+K00128+K00467+K00467+K00467+K00467+K00467+K00467+K01655+K01679+K01759+K01895+K03778+K13953+K13953+K13953+K14085+K17741+K17741	20	AGABI2DRAFT_62584;AGABI2DRAFT_120752;AGABI2DRAFT_186545;AGABI2DRAFT_195248;AGABI2DRAFT_181641;AGABI2DRAFT_212840;AGABI2DRAFT_118559;AGABI2DRAFT_194578;AGABI2DRAFT_196129;AGABI2DRAFT_119340;AGABI2DRAFT_186715;AGABI2DRAFT_207548;AGABI2DRAFT_179188;AGABI2DRAFT_191298;AGABI2DRAFT_201037;AGABI2DRAFT_194754;AGABI2DRAFT_217388;AGABI2DRAFT_190960;AGABI2DRAFT_152889;AGABI2DRAFT_228294	8	AGABI2DRAFT_192811;AGABI2DRAFT_192205;AGABI2DRAFT_195088;AGABI2DRAFT_224560;AGABI2DRAFT_75156;AGABI2DRAFT_194191;AGABI2DRAFT_194900;AGABI2DRAFT_65374	https:\\www.genome.jp\dbget-bin\www_bget?map00620
Phenylalanine, tyrosine and tryptophan biosynthesis	ko00400	7 out of 945 0.740740740740741%	17 out of 3085 0.551053484602917%	0.242299	1	7	AGABI2DRAFT_226049;AGABI2DRAFT_212899;AGABI2DRAFT_193833;AGABI2DRAFT_210736;AGABI2DRAFT_117786;AGABI2DRAFT_190572;AGABI2DRAFT_189667	K00211+K00766+K01626+K13830+K13830+K14454+K14455	3	AGABI2DRAFT_226049;AGABI2DRAFT_212899;AGABI2DRAFT_193833	4	AGABI2DRAFT_210736;AGABI2DRAFT_117786;AGABI2DRAFT_190572;AGABI2DRAFT_189667	https:\\www.genome.jp\dbget-bin\www_bget?map00400
Phenylalanine metabolism	ko00360	8 out of 945 0.846560846560847%	20 out of 3085 0.648298217179903%	0.246771	1	8	AGABI2DRAFT_189261;AGABI2DRAFT_209382;AGABI2DRAFT_193366;AGABI2DRAFT_121272;AGABI2DRAFT_192690;AGABI2DRAFT_192776;AGABI2DRAFT_190572;AGABI2DRAFT_189667	K00276+K01426+K01426+K03782+K10775+K10775+K14454+K14455	2	AGABI2DRAFT_209382;AGABI2DRAFT_193366	6	AGABI2DRAFT_189261;AGABI2DRAFT_121272;AGABI2DRAFT_192690;AGABI2DRAFT_192776;AGABI2DRAFT_190572;AGABI2DRAFT_189667	https:\\www.genome.jp\dbget-bin\www_bget?map00360
Terpenoid backbone biosynthesis	ko00900	9 out of 945 0.952380952380952%	23 out of 3085 0.745542949756888%	0.249557	1	9	AGABI2DRAFT_208992;AGABI2DRAFT_227997;AGABI2DRAFT_193864;AGABI2DRAFT_69119;AGABI2DRAFT_193269;AGABI2DRAFT_210804;AGABI2DRAFT_190174;AGABI2DRAFT_225671;AGABI2DRAFT_197250	K00021+K00587+K00787+K00938+K01641+K05954+K11778+K15889+K19177	5	AGABI2DRAFT_193864;AGABI2DRAFT_210804;AGABI2DRAFT_190174;AGABI2DRAFT_225671;AGABI2DRAFT_197250	4	AGABI2DRAFT_208992;AGABI2DRAFT_227997;AGABI2DRAFT_69119;AGABI2DRAFT_193269	https:\\www.genome.jp\dbget-bin\www_bget?map00900
D-Amino acid metabolism	ko00470	3 out of 945 0.317460317460317%	6 out of 3085 0.194489465153971%	0.267341	1	3	AGABI2DRAFT_208623;AGABI2DRAFT_208642;AGABI2DRAFT_73476	K00273+K00273+K18852	3	AGABI2DRAFT_208623;AGABI2DRAFT_208642;AGABI2DRAFT_73476	0	--	https:\\www.genome.jp\dbget-bin\www_bget?map00470
Glycerolipid metabolism	ko00561	21 out of 945 2.22222222222222%	60 out of 3085 1.94489465153971%	0.270721	1	21	AGABI2DRAFT_195248;AGABI2DRAFT_181641;AGABI2DRAFT_212840;AGABI2DRAFT_118559;AGABI2DRAFT_194578;AGABI2DRAFT_192205;AGABI2DRAFT_196129;AGABI2DRAFT_204119;AGABI2DRAFT_229242;AGABI2DRAFT_185889;AGABI2DRAFT_62511;AGABI2DRAFT_228269;AGABI2DRAFT_194078;AGABI2DRAFT_64815;AGABI2DRAFT_117770;AGABI2DRAFT_154320;AGABI2DRAFT_194900;AGABI2DRAFT_117271;AGABI2DRAFT_64136;AGABI2DRAFT_190376;AGABI2DRAFT_200181	K00128+K00128+K00128+K00128+K00128+K00128+K00128+K00679+K00863+K00864+K01046+K07407+K07407+K13507+K13507+K13509+K14085+K14674+K17900+K18097+K18693	12	AGABI2DRAFT_195248;AGABI2DRAFT_181641;AGABI2DRAFT_212840;AGABI2DRAFT_118559;AGABI2DRAFT_194578;AGABI2DRAFT_196129;AGABI2DRAFT_185889;AGABI2DRAFT_228269;AGABI2DRAFT_194078;AGABI2DRAFT_117770;AGABI2DRAFT_154320;AGABI2DRAFT_64136	9	AGABI2DRAFT_192205;AGABI2DRAFT_204119;AGABI2DRAFT_229242;AGABI2DRAFT_62511;AGABI2DRAFT_64815;AGABI2DRAFT_194900;AGABI2DRAFT_117271;AGABI2DRAFT_190376;AGABI2DRAFT_200181	https:\\www.genome.jp\dbget-bin\www_bget?map00561
Galactose metabolism	ko00052	10 out of 945 1.05820105820106%	27 out of 3085 0.875202593192869%	0.296613	1	10	AGABI2DRAFT_194802;AGABI2DRAFT_191352;AGABI2DRAFT_122287;AGABI2DRAFT_191563;AGABI2DRAFT_216825;AGABI2DRAFT_222809;AGABI2DRAFT_193900;AGABI2DRAFT_196108;AGABI2DRAFT_228269;AGABI2DRAFT_194078	K00844+K00850+K01182+K01785+K01835+K01835+K04618+K04618+K07407+K07407	7	AGABI2DRAFT_194802;AGABI2DRAFT_122287;AGABI2DRAFT_191563;AGABI2DRAFT_216825;AGABI2DRAFT_222809;AGABI2DRAFT_228269;AGABI2DRAFT_194078	3	AGABI2DRAFT_191352;AGABI2DRAFT_193900;AGABI2DRAFT_196108	https:\\www.genome.jp\dbget-bin\www_bget?map00052
Hippo signaling pathway - multiple species	ko04392	6 out of 945 0.634920634920635%	15 out of 3085 0.486223662884927%	0.29686	1	6	AGABI2DRAFT_224283;novel.489;AGABI2DRAFT_114336;AGABI2DRAFT_186432;AGABI2DRAFT_193664;AGABI2DRAFT_191821	K02218+K04409+K06684+K06685+K06685+K06685	5	AGABI2DRAFT_224283;AGABI2DRAFT_114336;AGABI2DRAFT_186432;AGABI2DRAFT_193664;AGABI2DRAFT_191821	1	novel.489	https:\\www.genome.jp\dbget-bin\www_bget?map04392
Viral life cycle - HIV-1	ko03250	8 out of 945 0.846560846560847%	21 out of 3085 0.680713128038898%	0.298622	1	8	AGABI2DRAFT_70461;AGABI2DRAFT_190352;AGABI2DRAFT_189546;AGABI2DRAFT_121155;AGABI2DRAFT_201513;AGABI2DRAFT_191648;AGABI2DRAFT_117987;AGABI2DRAFT_182668	K06062+K07936+K09578+K11648+K12200+K15171+K15183+K15436	5	AGABI2DRAFT_70461;AGABI2DRAFT_190352;AGABI2DRAFT_189546;AGABI2DRAFT_201513;AGABI2DRAFT_182668	3	AGABI2DRAFT_121155;AGABI2DRAFT_191648;AGABI2DRAFT_117987	https:\\www.genome.jp\dbget-bin\www_bget?map03250
Protein export	ko03060	8 out of 945 0.846560846560847%	21 out of 3085 0.680713128038898%	0.298622	1	8	AGABI2DRAFT_143319;AGABI2DRAFT_194675;AGABI2DRAFT_153873;AGABI2DRAFT_195173;AGABI2DRAFT_62973;AGABI2DRAFT_68067;AGABI2DRAFT_187555;AGABI2DRAFT_194285	K03108+K03109+K09481+K09490+K09647+K09648+K10956+K12947	5	AGABI2DRAFT_143319;AGABI2DRAFT_195173;AGABI2DRAFT_62973;AGABI2DRAFT_68067;AGABI2DRAFT_194285	3	AGABI2DRAFT_194675;AGABI2DRAFT_153873;AGABI2DRAFT_187555	https:\\www.genome.jp\dbget-bin\www_bget?map03060
Carotenoid biosynthesis	ko00906	1 out of 945 0.105820105820106%	1 out of 3085 0.0324149108589951%	0.306321	1	1	AGABI2DRAFT_207832	K17842	1	AGABI2DRAFT_207832	0	--	https:\\www.genome.jp\dbget-bin\www_bget?map00906
Caffeine metabolism	ko00232	1 out of 945 0.105820105820106%	1 out of 3085 0.0324149108589951%	0.306321	1	1	AGABI2DRAFT_65743	K00365	1	AGABI2DRAFT_65743	0	--	https:\\www.genome.jp\dbget-bin\www_bget?map00232
Histidine metabolism	ko00340	12 out of 945 1.26984126984127%	34 out of 3085 1.10210696920583%	0.335405	1	12	AGABI2DRAFT_195248;AGABI2DRAFT_181641;AGABI2DRAFT_212840;AGABI2DRAFT_118559;AGABI2DRAFT_194578;AGABI2DRAFT_192205;AGABI2DRAFT_196129;AGABI2DRAFT_193667;AGABI2DRAFT_194900;AGABI2DRAFT_209970;AGABI2DRAFT_121027;AGABI2DRAFT_192459	K00128+K00128+K00128+K00128+K00128+K00128+K00128+K00765+K14085+K19787+K19787+K20246	9	AGABI2DRAFT_195248;AGABI2DRAFT_181641;AGABI2DRAFT_212840;AGABI2DRAFT_118559;AGABI2DRAFT_194578;AGABI2DRAFT_196129;AGABI2DRAFT_193667;AGABI2DRAFT_209970;AGABI2DRAFT_121027	3	AGABI2DRAFT_192205;AGABI2DRAFT_194900;AGABI2DRAFT_192459	https:\\www.genome.jp\dbget-bin\www_bget?map00340
Fatty acid metabolism	ko01212	20 out of 945 2.11640211640212%	59 out of 3085 1.91247974068071%	0.336757	1	20	AGABI2DRAFT_193604;AGABI2DRAFT_187839;AGABI2DRAFT_217010;AGABI2DRAFT_227257;AGABI2DRAFT_185978;AGABI2DRAFT_194591;AGABI2DRAFT_196994;AGABI2DRAFT_178019;AGABI2DRAFT_200955;AGABI2DRAFT_217954;AGABI2DRAFT_149127;AGABI2DRAFT_186655;AGABI2DRAFT_183462;AGABI2DRAFT_134045;AGABI2DRAFT_193507;AGABI2DRAFT_190063;AGABI2DRAFT_193825;AGABI2DRAFT_225837;AGABI2DRAFT_187622;AGABI2DRAFT_209944	K00059+K00059+K00059+K00232+K00249+K00507+K00507+K00667+K00667+K00667+K01897+K01897+K01897+K01897+K07513+K08764+K10256+K10256+K10256+K10256	13	AGABI2DRAFT_193604;AGABI2DRAFT_187839;AGABI2DRAFT_217010;AGABI2DRAFT_227257;AGABI2DRAFT_185978;AGABI2DRAFT_196994;AGABI2DRAFT_186655;AGABI2DRAFT_183462;AGABI2DRAFT_134045;AGABI2DRAFT_193507;AGABI2DRAFT_190063;AGABI2DRAFT_187622;AGABI2DRAFT_209944	7	AGABI2DRAFT_194591;AGABI2DRAFT_178019;AGABI2DRAFT_200955;AGABI2DRAFT_217954;AGABI2DRAFT_149127;AGABI2DRAFT_193825;AGABI2DRAFT_225837	https:\\www.genome.jp\dbget-bin\www_bget?map01212
Fatty acid biosynthesis	ko00061	10 out of 945 1.05820105820106%	28 out of 3085 0.907617504051864%	0.343927	1	10	AGABI2DRAFT_193604;AGABI2DRAFT_187839;AGABI2DRAFT_217010;AGABI2DRAFT_178019;AGABI2DRAFT_200955;AGABI2DRAFT_217954;AGABI2DRAFT_149127;AGABI2DRAFT_186655;AGABI2DRAFT_183462;AGABI2DRAFT_134045	K00059+K00059+K00059+K00667+K00667+K00667+K01897+K01897+K01897+K01897	6	AGABI2DRAFT_193604;AGABI2DRAFT_187839;AGABI2DRAFT_217010;AGABI2DRAFT_186655;AGABI2DRAFT_183462;AGABI2DRAFT_134045	4	AGABI2DRAFT_178019;AGABI2DRAFT_200955;AGABI2DRAFT_217954;AGABI2DRAFT_149127	https:\\www.genome.jp\dbget-bin\www_bget?map00061
Homologous recombination	ko03440	17 out of 945 1.7989417989418%	50 out of 3085 1.62074554294976%	0.351038	1	17	AGABI2DRAFT_118672;AGABI2DRAFT_176347;AGABI2DRAFT_193885;AGABI2DRAFT_211683;AGABI2DRAFT_212470;AGABI2DRAFT_190435;AGABI2DRAFT_209568;AGABI2DRAFT_154754;AGABI2DRAFT_62120;AGABI2DRAFT_223828;AGABI2DRAFT_115264;AGABI2DRAFT_186863;AGABI2DRAFT_66758;AGABI2DRAFT_187023;AGABI2DRAFT_208219;AGABI2DRAFT_64426;AGABI2DRAFT_119677	K03504+K07466+K07466+K08991+K08991+K10739+K10865+K10865+K10866+K10866+K10866+K10870+K10871+K10873+K10873+K10901+K10901	14	AGABI2DRAFT_118672;AGABI2DRAFT_176347;AGABI2DRAFT_193885;AGABI2DRAFT_211683;AGABI2DRAFT_212470;AGABI2DRAFT_190435;AGABI2DRAFT_209568;AGABI2DRAFT_154754;AGABI2DRAFT_62120;AGABI2DRAFT_223828;AGABI2DRAFT_186863;AGABI2DRAFT_66758;AGABI2DRAFT_64426;AGABI2DRAFT_119677	3	AGABI2DRAFT_115264;AGABI2DRAFT_187023;AGABI2DRAFT_208219	https:\\www.genome.jp\dbget-bin\www_bget?map03440
Folate biosynthesis	ko00790	8 out of 945 0.846560846560847%	22 out of 3085 0.713128038897893%	0.352613	1	8	AGABI2DRAFT_192889;AGABI2DRAFT_65139;AGABI2DRAFT_154430;AGABI2DRAFT_68231;AGABI2DRAFT_207644;AGABI2DRAFT_197938;AGABI2DRAFT_189405;AGABI2DRAFT_70376	K00287+K01113+K01113+K01495+K01497+K02619+K13950+K15631	6	AGABI2DRAFT_192889;AGABI2DRAFT_65139;AGABI2DRAFT_154430;AGABI2DRAFT_68231;AGABI2DRAFT_207644;AGABI2DRAFT_70376	2	AGABI2DRAFT_197938;AGABI2DRAFT_189405	https:\\www.genome.jp\dbget-bin\www_bget?map00790
Biosynthesis of nucleotide sugars	ko01250	8 out of 945 0.846560846560847%	22 out of 3085 0.713128038897893%	0.352613	1	8	AGABI2DRAFT_194113;AGABI2DRAFT_194802;AGABI2DRAFT_189451;AGABI2DRAFT_194643;AGABI2DRAFT_216825;AGABI2DRAFT_222809;AGABI2DRAFT_194856;AGABI2DRAFT_133144	K00820+K00844+K00972+K01810+K01835+K01835+K02377+K17497	6	AGABI2DRAFT_194802;AGABI2DRAFT_189451;AGABI2DRAFT_194643;AGABI2DRAFT_216825;AGABI2DRAFT_222809;AGABI2DRAFT_194856	2	AGABI2DRAFT_194113;AGABI2DRAFT_133144	https:\\www.genome.jp\dbget-bin\www_bget?map01250
Monobactam biosynthesis	ko00261	2 out of 945 0.211640211640212%	4 out of 3085 0.129659643435981%	0.359442	1	2	AGABI2DRAFT_208605;AGABI2DRAFT_192415	K00928+K00958	2	AGABI2DRAFT_208605;AGABI2DRAFT_192415	0	--	https:\\www.genome.jp\dbget-bin\www_bget?map00261
Penicillin and cephalosporin biosynthesis	ko00311	2 out of 945 0.211640211640212%	4 out of 3085 0.129659643435981%	0.359442	1	2	AGABI2DRAFT_208623;AGABI2DRAFT_208642	K00273+K00273	2	AGABI2DRAFT_208623;AGABI2DRAFT_208642	0	--	https:\\www.genome.jp\dbget-bin\www_bget?map00311
Thiamine metabolism	ko00730	6 out of 945 0.634920634920635%	16 out of 3085 0.518638573743922%	0.360991	1	6	AGABI2DRAFT_183659;AGABI2DRAFT_201549;AGABI2DRAFT_63774;AGABI2DRAFT_188722;AGABI2DRAFT_190750;AGABI2DRAFT_202900	K00877+K00949+K01078+K01078+K04487+K14154	5	AGABI2DRAFT_183659;AGABI2DRAFT_201549;AGABI2DRAFT_188722;AGABI2DRAFT_190750;AGABI2DRAFT_202900	1	AGABI2DRAFT_63774	https:\\www.genome.jp\dbget-bin\www_bget?map00730
Glycerophospholipid metabolism	ko00564	21 out of 945 2.22222222222222%	64 out of 3085 2.07455429497569%	0.397008	1	21	AGABI2DRAFT_189757;AGABI2DRAFT_192262;AGABI2DRAFT_70290;AGABI2DRAFT_209388;AGABI2DRAFT_178570;AGABI2DRAFT_194604;AGABI2DRAFT_115034;AGABI2DRAFT_192901;AGABI2DRAFT_205009;AGABI2DRAFT_188389;AGABI2DRAFT_182696;AGABI2DRAFT_65754;AGABI2DRAFT_64815;AGABI2DRAFT_117770;AGABI2DRAFT_154320;AGABI2DRAFT_117271;AGABI2DRAFT_190548;AGABI2DRAFT_200181;AGABI2DRAFT_198226;AGABI2DRAFT_122726;AGABI2DRAFT_154321	K00111+K00866+K00981+K01049+K01049+K01049+K01049+K01049+K01094+K01115+K01613+K01613+K13507+K13507+K13509+K14674+K17103+K18693+K18694+K18694+K18694	8	AGABI2DRAFT_189757;AGABI2DRAFT_209388;AGABI2DRAFT_205009;AGABI2DRAFT_188389;AGABI2DRAFT_117770;AGABI2DRAFT_154320;AGABI2DRAFT_198226;AGABI2DRAFT_154321	13	AGABI2DRAFT_192262;AGABI2DRAFT_70290;AGABI2DRAFT_178570;AGABI2DRAFT_194604;AGABI2DRAFT_115034;AGABI2DRAFT_192901;AGABI2DRAFT_182696;AGABI2DRAFT_65754;AGABI2DRAFT_64815;AGABI2DRAFT_117271;AGABI2DRAFT_190548;AGABI2DRAFT_200181;AGABI2DRAFT_122726	https:\\www.genome.jp\dbget-bin\www_bget?map00564
Fatty acid degradation	ko00071	19 out of 945 2.01058201058201%	58 out of 3085 1.88006482982172%	0.409907	1	19	AGABI2DRAFT_195248;AGABI2DRAFT_181641;AGABI2DRAFT_212840;AGABI2DRAFT_118559;AGABI2DRAFT_194578;AGABI2DRAFT_192205;AGABI2DRAFT_196129;AGABI2DRAFT_227257;AGABI2DRAFT_185978;AGABI2DRAFT_149127;AGABI2DRAFT_186655;AGABI2DRAFT_183462;AGABI2DRAFT_134045;AGABI2DRAFT_193507;AGABI2DRAFT_190960;AGABI2DRAFT_152889;AGABI2DRAFT_194191;AGABI2DRAFT_194900;AGABI2DRAFT_150975	K00128+K00128+K00128+K00128+K00128+K00128+K00128+K00232+K00249+K01897+K01897+K01897+K01897+K07513+K13953+K13953+K13953+K14085+K14338	15	AGABI2DRAFT_195248;AGABI2DRAFT_181641;AGABI2DRAFT_212840;AGABI2DRAFT_118559;AGABI2DRAFT_194578;AGABI2DRAFT_196129;AGABI2DRAFT_227257;AGABI2DRAFT_185978;AGABI2DRAFT_186655;AGABI2DRAFT_183462;AGABI2DRAFT_134045;AGABI2DRAFT_193507;AGABI2DRAFT_190960;AGABI2DRAFT_152889;AGABI2DRAFT_150975	4	AGABI2DRAFT_192205;AGABI2DRAFT_149127;AGABI2DRAFT_194191;AGABI2DRAFT_194900	https:\\www.genome.jp\dbget-bin\www_bget?map00071
Peroxisome	ko04146	24 out of 945 2.53968253968254%	74 out of 3085 2.39870340356564%	0.410109	1	24	AGABI2DRAFT_227257;AGABI2DRAFT_208623;AGABI2DRAFT_208642;AGABI2DRAFT_196096;AGABI2DRAFT_66041;AGABI2DRAFT_179138;AGABI2DRAFT_200564;AGABI2DRAFT_193306;AGABI2DRAFT_180088;AGABI2DRAFT_149127;AGABI2DRAFT_186655;AGABI2DRAFT_183462;AGABI2DRAFT_134045;AGABI2DRAFT_192827;AGABI2DRAFT_189068;AGABI2DRAFT_193507;AGABI2DRAFT_154349;AGABI2DRAFT_190063;AGABI2DRAFT_79845;AGABI2DRAFT_195459;AGABI2DRAFT_193240;AG…	K00232+K00273+K00273+K00477+K00624+K00624+K00624+K00624+K00830+K01897+K01897+K01897+K01897+K03426+K04564+K07513+K08726+K08764+K12663+K13337+K13341+K13347+K13354+K15628	21	AGABI2DRAFT_227257;AGABI2DRAFT_208623;AGABI2DRAFT_208642;AGABI2DRAFT_196096;AGABI2DRAFT_66041;AGABI2DRAFT_179138;AGABI2DRAFT_200564;AGABI2DRAFT_193306;AGABI2DRAFT_180088;AGABI2DRAFT_186655;AGABI2DRAFT_183462;AGABI2DRAFT_134045;AGABI2DRAFT_192827;AGABI2DRAFT_189068;AGABI2DRAFT_193507;AGABI2DRAFT_154349;AGABI2DRAFT_190063;AGABI2DRAFT_79845;AGABI2DRAFT_195459;AGABI2DRAFT_193240;AGABI2DRAFT_208552	3	AGABI2DRAFT_149127;AGABI2DRAFT_189887;AGABI2DRAFT_218314	https:\\www.genome.jp\dbget-bin\www_bget?map04146
2-Oxocarboxylic acid metabolism	ko01210	12 out of 945 1.26984126984127%	36 out of 3085 1.16693679092382%	0.423116	1	12	AGABI2DRAFT_195821;AGABI2DRAFT_65664;AGABI2DRAFT_208605;AGABI2DRAFT_191163;AGABI2DRAFT_191298;AGABI2DRAFT_77363;AGABI2DRAFT_77333;AGABI2DRAFT_178210;AGABI2DRAFT_190572;AGABI2DRAFT_189667;AGABI2DRAFT_71881;AGABI2DRAFT_62721	K00052+K00053+K00928+K01647+K01655+K01681+K01681+K01687+K14454+K14455+K17450+K17450	8	AGABI2DRAFT_195821;AGABI2DRAFT_65664;AGABI2DRAFT_208605;AGABI2DRAFT_191163;AGABI2DRAFT_191298;AGABI2DRAFT_178210;AGABI2DRAFT_71881;AGABI2DRAFT_62721	4	AGABI2DRAFT_77363;AGABI2DRAFT_77333;AGABI2DRAFT_190572;AGABI2DRAFT_189667	https:\\www.genome.jp\dbget-bin\www_bget?map01210
Taurine and hypotaurine metabolism	ko00430	5 out of 945 0.529100529100529%	14 out of 3085 0.453808752025932%	0.436493	1	5	AGABI2DRAFT_213163;AGABI2DRAFT_115966;AGABI2DRAFT_239362;AGABI2DRAFT_194746;AGABI2DRAFT_120027	K00485+K00485+K00681+K01580+K01580	3	AGABI2DRAFT_115966;AGABI2DRAFT_239362;AGABI2DRAFT_194746	2	AGABI2DRAFT_213163;AGABI2DRAFT_120027	https:\\www.genome.jp\dbget-bin\www_bget?map00430
Glyoxylate and dicarboxylate metabolism	ko00630	14 out of 945 1.48148148148148%	43 out of 3085 1.39384116693679%	0.448285	1	14	AGABI2DRAFT_151018;AGABI2DRAFT_120752;AGABI2DRAFT_116408;AGABI2DRAFT_180088;AGABI2DRAFT_195548;AGABI2DRAFT_177041;AGABI2DRAFT_191163;AGABI2DRAFT_77363;AGABI2DRAFT_77333;AGABI2DRAFT_194754;AGABI2DRAFT_190495;AGABI2DRAFT_190432;AGABI2DRAFT_191181;AGABI2DRAFT_70890	K00015+K00049+K00600+K00830+K01455+K01455+K01647+K01681+K01681+K01895+K01915+K18123+K18123+K22133	11	AGABI2DRAFT_151018;AGABI2DRAFT_120752;AGABI2DRAFT_180088;AGABI2DRAFT_195548;AGABI2DRAFT_177041;AGABI2DRAFT_191163;AGABI2DRAFT_194754;AGABI2DRAFT_190495;AGABI2DRAFT_190432;AGABI2DRAFT_191181;AGABI2DRAFT_70890	3	AGABI2DRAFT_116408;AGABI2DRAFT_77363;AGABI2DRAFT_77333	https:\\www.genome.jp\dbget-bin\www_bget?map00630
Pantothenate and CoA biosynthesis	ko00770	13 out of 945 1.37566137566138%	40 out of 3085 1.29659643435981%	0.457414	1	13	AGABI2DRAFT_65664;AGABI2DRAFT_196867;AGABI2DRAFT_195248;AGABI2DRAFT_181641;AGABI2DRAFT_212840;AGABI2DRAFT_118559;AGABI2DRAFT_194578;AGABI2DRAFT_192205;AGABI2DRAFT_196129;AGABI2DRAFT_179248;AGABI2DRAFT_178210;AGABI2DRAFT_190292;AGABI2DRAFT_197040	K00053+K00077+K00128+K00128+K00128+K00128+K00128+K00128+K00128+K01598+K01687+K02201+K09680	9	AGABI2DRAFT_65664;AGABI2DRAFT_195248;AGABI2DRAFT_181641;AGABI2DRAFT_212840;AGABI2DRAFT_118559;AGABI2DRAFT_194578;AGABI2DRAFT_196129;AGABI2DRAFT_179248;AGABI2DRAFT_178210	4	AGABI2DRAFT_196867;AGABI2DRAFT_192205;AGABI2DRAFT_190292;AGABI2DRAFT_197040	https:\\www.genome.jp\dbget-bin\www_bget?map00770
alpha-Linolenic acid metabolism	ko00592	3 out of 945 0.317460317460317%	8 out of 3085 0.259319286871961%	0.464321	1	3	AGABI2DRAFT_227257;AGABI2DRAFT_193507;AGABI2DRAFT_117271	K00232+K07513+K14674	2	AGABI2DRAFT_227257;AGABI2DRAFT_193507	1	AGABI2DRAFT_117271	https:\\www.genome.jp\dbget-bin\www_bget?map00592
Endocytosis	ko04144	33 out of 945 3.49206349206349%	105 out of 3085 3.40356564019449%	0.465998	1	33	AGABI2DRAFT_188389;AGABI2DRAFT_79769;AGABI2DRAFT_133986;AGABI2DRAFT_134270;AGABI2DRAFT_192382;AGABI2DRAFT_195819;AGABI2DRAFT_180237;AGABI2DRAFT_181617;AGABI2DRAFT_134329;AGABI2DRAFT_193792;AGABI2DRAFT_218707;AGABI2DRAFT_63424;AGABI2DRAFT_148659;AGABI2DRAFT_63164;AGABI2DRAFT_121015;AGABI2DRAFT_193068;AGABI2DRAFT_209196;novel.675;AGABI2DRAFT_150260;AGABI2DRAFT_201513;AGABI2DRAFT_179182;AGABI2DRAFT_…	K01115+K03283+K03283+K04393+K05754+K05756+K07897+K07897+K07904+K10364+K10365+K10396+K11825+K11826+K11866+K12184+K12190+K12190+K12193+K12200+K12471+K12472+K12488+K12492+K12494+K12494+K17918+K18584+K19366+K23612+K23612+K23612+K23612	18	AGABI2DRAFT_188389;AGABI2DRAFT_79769;AGABI2DRAFT_192382;AGABI2DRAFT_195819;AGABI2DRAFT_193792;AGABI2DRAFT_218707;AGABI2DRAFT_63424;AGABI2DRAFT_148659;AGABI2DRAFT_63164;AGABI2DRAFT_150260;AGABI2DRAFT_201513;AGABI2DRAFT_179182;AGABI2DRAFT_176984;AGABI2DRAFT_195816;AGABI2DRAFT_192605;AGABI2DRAFT_192606;AGABI2DRAFT_55938;AGABI2DRAFT_191319	15	AGABI2DRAFT_133986;AGABI2DRAFT_134270;AGABI2DRAFT_180237;AGABI2DRAFT_181617;AGABI2DRAFT_134329;AGABI2DRAFT_121015;AGABI2DRAFT_193068;AGABI2DRAFT_209196;novel.675;AGABI2DRAFT_177010;AGABI2DRAFT_115629;AGABI2DRAFT_115352;AGABI2DRAFT_221018;AGABI2DRAFT_194128;AGABI2DRAFT_153764	https:\\www.genome.jp\dbget-bin\www_bget?map04144
Base excision repair	ko03410	12 out of 945 1.26984126984127%	37 out of 3085 1.19935170178282%	0.46721	1	12	AGABI2DRAFT_188103;AGABI2DRAFT_150224;AGABI2DRAFT_118672;AGABI2DRAFT_190773;AGABI2DRAFT_148081;AGABI2DRAFT_225025;AGABI2DRAFT_193982;AGABI2DRAFT_114752;AGABI2DRAFT_190373;AGABI2DRAFT_179106;AGABI2DRAFT_44066;AGABI2DRAFT_74704	K02324+K02325+K03504+K03512+K03648+K04799+K04799+K10771+K10771+K10772+K10773+K10801	8	AGABI2DRAFT_188103;AGABI2DRAFT_150224;AGABI2DRAFT_118672;AGABI2DRAFT_148081;AGABI2DRAFT_114752;AGABI2DRAFT_190373;AGABI2DRAFT_179106;AGABI2DRAFT_74704	4	AGABI2DRAFT_190773;AGABI2DRAFT_225025;AGABI2DRAFT_193982;AGABI2DRAFT_44066	https:\\www.genome.jp\dbget-bin\www_bget?map03410
Protein processing in endoplasmic reticulum	ko04141	34 out of 945 3.5978835978836%	110 out of 3085 3.56564019448947%	0.51134	1	34	AGABI2DRAFT_217075;AGABI2DRAFT_212695;AGABI2DRAFT_194179;AGABI2DRAFT_79769;AGABI2DRAFT_133986;AGABI2DRAFT_179345;AGABI2DRAFT_225056;AGABI2DRAFT_137870;AGABI2DRAFT_193103;AGABI2DRAFT_153873;AGABI2DRAFT_184582;AGABI2DRAFT_195173;AGABI2DRAFT_183915;AGABI2DRAFT_190689;AGABI2DRAFT_193217;AGABI2DRAFT_195948;AGABI2DRAFT_66759;AGABI2DRAFT_190650;AGABI2DRAFT_189386;AGABI2DRAFT_136640;AGABI2DRAFT_195199;AG…	K01228+K01228+K01230+K03283+K03283+K03347+K05546+K06689+K07151+K09481+K09487+K09490+K09503+K09503+K09503+K09503+K09507+K09562+K09580+K09584+K10575+K10601+K10956+K12667+K12667+K12670+K13984+K13993+K13993+K13993+K13993+K14015+K23741+K23741	23	AGABI2DRAFT_217075;AGABI2DRAFT_212695;AGABI2DRAFT_194179;AGABI2DRAFT_79769;AGABI2DRAFT_179345;AGABI2DRAFT_225056;AGABI2DRAFT_137870;AGABI2DRAFT_193103;AGABI2DRAFT_184582;AGABI2DRAFT_195173;AGABI2DRAFT_183915;AGABI2DRAFT_195948;AGABI2DRAFT_66759;AGABI2DRAFT_190650;AGABI2DRAFT_136640;AGABI2DRAFT_195199;AGABI2DRAFT_67658;AGABI2DRAFT_208031;AGABI2DRAFT_190864;AGABI2DRAFT_191417;AGABI2DRAFT_188101;AGA…	11	AGABI2DRAFT_133986;AGABI2DRAFT_153873;AGABI2DRAFT_190689;AGABI2DRAFT_193217;AGABI2DRAFT_189386;AGABI2DRAFT_69892;AGABI2DRAFT_187555;AGABI2DRAFT_184882;AGABI2DRAFT_188751;AGABI2DRAFT_224184;AGABI2DRAFT_121172	https:\\www.genome.jp\dbget-bin\www_bget?map04141
C5-Branched dibasic acid metabolism	ko00660	1 out of 945 0.105820105820106%	2 out of 3085 0.0648298217179903%	0.518878	1	1	AGABI2DRAFT_195821	K00052	1	AGABI2DRAFT_195821	0	--	https:\\www.genome.jp\dbget-bin\www_bget?map00660
Carbapenem biosynthesis	ko00332	1 out of 945 0.105820105820106%	2 out of 3085 0.0648298217179903%	0.518878	1	1	AGABI2DRAFT_222671	K00147	1	AGABI2DRAFT_222671	0	--	https:\\www.genome.jp\dbget-bin\www_bget?map00332
SNARE interactions in vesicular transport	ko04130	6 out of 945 0.634920634920635%	19 out of 3085 0.615883306320908%	0.550522	1	6	AGABI2DRAFT_190574;AGABI2DRAFT_192636;AGABI2DRAFT_191777;AGABI2DRAFT_193297;AGABI2DRAFT_214373;AGABI2DRAFT_215291	K08486+K08489+K08493+K08497+K08502+K08504	3	AGABI2DRAFT_191777;AGABI2DRAFT_193297;AGABI2DRAFT_215291	3	AGABI2DRAFT_190574;AGABI2DRAFT_192636;AGABI2DRAFT_214373	https:\\www.genome.jp\dbget-bin\www_bget?map04130
Nucleocytoplasmic transport	ko03013	25 out of 945 2.64550264550265%	82 out of 3085 2.6580226904376%	0.553832	1	25	AGABI2DRAFT_190352;AGABI2DRAFT_206800;AGABI2DRAFT_194268;AGABI2DRAFT_192108;AGABI2DRAFT_191117;AGABI2DRAFT_225560;AGABI2DRAFT_186175;AGABI2DRAFT_202125;AGABI2DRAFT_148042;AGABI2DRAFT_223923;AGABI2DRAFT_118092;AGABI2DRAFT_182668;AGABI2DRAFT_226927;AGABI2DRAFT_149277;AGABI2DRAFT_211033;AGABI2DRAFT_196887;AGABI2DRAFT_185642;AGABI2DRAFT_206092;AGABI2DRAFT_136483;AGABI2DRAFT_220702;AGABI2DRAFT_224634;…	K07936+K12880+K12881+K13025+K14284+K14299+K14304+K14309+K14312+K14319+K14327+K15436+K18423+K18655+K18723+K18725+K18752+K20221+K20222+K20222+K20223+K20224+K25129+K25129+K25202	18	AGABI2DRAFT_190352;AGABI2DRAFT_225560;AGABI2DRAFT_186175;AGABI2DRAFT_202125;AGABI2DRAFT_148042;AGABI2DRAFT_223923;AGABI2DRAFT_118092;AGABI2DRAFT_182668;AGABI2DRAFT_226927;AGABI2DRAFT_149277;AGABI2DRAFT_211033;AGABI2DRAFT_196887;AGABI2DRAFT_185642;AGABI2DRAFT_206092;AGABI2DRAFT_224634;AGABI2DRAFT_213497;AGABI2DRAFT_134948;AGABI2DRAFT_121839	7	AGABI2DRAFT_206800;AGABI2DRAFT_194268;AGABI2DRAFT_192108;AGABI2DRAFT_191117;AGABI2DRAFT_136483;AGABI2DRAFT_220702;AGABI2DRAFT_223909	https:\\www.genome.jp\dbget-bin\www_bget?map03013
Arachidonic acid metabolism	ko00590	3 out of 945 0.317460317460317%	9 out of 3085 0.291734197730956%	0.554123	1	3	AGABI2DRAFT_198496;AGABI2DRAFT_154349;AGABI2DRAFT_117271	K01254+K08726+K14674	2	AGABI2DRAFT_198496;AGABI2DRAFT_154349	1	AGABI2DRAFT_117271	https:\\www.genome.jp\dbget-bin\www_bget?map00590
Ascorbate and aldarate metabolism	ko00053	10 out of 945 1.05820105820106%	33 out of 3085 1.06969205834684%	0.582096	1	10	AGABI2DRAFT_195196;AGABI2DRAFT_195248;AGABI2DRAFT_181641;AGABI2DRAFT_212840;AGABI2DRAFT_118559;AGABI2DRAFT_194578;AGABI2DRAFT_192205;AGABI2DRAFT_196129;AGABI2DRAFT_182387;AGABI2DRAFT_194900	K00103+K00128+K00128+K00128+K00128+K00128+K00128+K00128+K01053+K14085	7	AGABI2DRAFT_195248;AGABI2DRAFT_181641;AGABI2DRAFT_212840;AGABI2DRAFT_118559;AGABI2DRAFT_194578;AGABI2DRAFT_196129;AGABI2DRAFT_182387	3	AGABI2DRAFT_195196;AGABI2DRAFT_192205;AGABI2DRAFT_194900	https:\\www.genome.jp\dbget-bin\www_bget?map00053
Ubiquitin mediated proteolysis	ko04120	25 out of 945 2.64550264550265%	83 out of 3085 2.6904376012966%	0.58271	1	25	AGABI2DRAFT_134021;AGABI2DRAFT_179345;AGABI2DRAFT_175941;AGABI2DRAFT_183241;AGABI2DRAFT_221677;AGABI2DRAFT_241538;AGABI2DRAFT_184837;AGABI2DRAFT_195502;AGABI2DRAFT_176396;AGABI2DRAFT_190217;AGABI2DRAFT_122253;AGABI2DRAFT_209689;AGABI2DRAFT_195410;AGABI2DRAFT_137870;AGABI2DRAFT_195199;AGABI2DRAFT_189402;AGABI2DRAFT_195393;AGABI2DRAFT_114397;AGABI2DRAFT_203625;AGABI2DRAFT_136712;AGABI2DRAFT_195424;…	K02977+K03347+K03351+K03352+K03355+K03358+K03360+K03361+K03361+K03361+K03361+K03362+K03872+K06689+K10575+K10579+K10580+K10581+K10589+K10590+K10599+K10601+K10609+K10610+K10685	17	AGABI2DRAFT_179345;AGABI2DRAFT_175941;AGABI2DRAFT_183241;AGABI2DRAFT_221677;AGABI2DRAFT_184837;AGABI2DRAFT_190217;AGABI2DRAFT_195410;AGABI2DRAFT_137870;AGABI2DRAFT_195199;AGABI2DRAFT_189402;AGABI2DRAFT_195393;AGABI2DRAFT_114397;AGABI2DRAFT_203625;AGABI2DRAFT_136712;AGABI2DRAFT_195424;AGABI2DRAFT_217067;AGABI2DRAFT_72896	8	AGABI2DRAFT_134021;AGABI2DRAFT_241538;AGABI2DRAFT_195502;AGABI2DRAFT_176396;AGABI2DRAFT_122253;AGABI2DRAFT_209689;AGABI2DRAFT_69892;AGABI2DRAFT_210664	https:\\www.genome.jp\dbget-bin\www_bget?map04120
Other types of O-glycan biosynthesis	ko00514	2 out of 945 0.211640211640212%	6 out of 3085 0.194489465153971%	0.593563	1	2	AGABI2DRAFT_205915;AGABI2DRAFT_183205	K00728+K10967	1	AGABI2DRAFT_205915	1	AGABI2DRAFT_183205	https:\\www.genome.jp\dbget-bin\www_bget?map00514
Biotin metabolism	ko00780	4 out of 945 0.423280423280423%	13 out of 3085 0.421393841166937%	0.599243	1	4	AGABI2DRAFT_193604;AGABI2DRAFT_187839;AGABI2DRAFT_217010;AGABI2DRAFT_201364	K00059+K00059+K00059+K19562	4	AGABI2DRAFT_193604;AGABI2DRAFT_187839;AGABI2DRAFT_217010;AGABI2DRAFT_201364	0	--	https:\\www.genome.jp\dbget-bin\www_bget?map00780
Riboflavin metabolism	ko00740	6 out of 945 0.634920634920635%	20 out of 3085 0.648298217179903%	0.608089	1	6	AGABI2DRAFT_182135;AGABI2DRAFT_56623;AGABI2DRAFT_63774;AGABI2DRAFT_188722;AGABI2DRAFT_207644;AGABI2DRAFT_191527	K00793+K00953+K01078+K01078+K01497+K11752	3	AGABI2DRAFT_182135;AGABI2DRAFT_188722;AGABI2DRAFT_207644	3	AGABI2DRAFT_56623;AGABI2DRAFT_63774;AGABI2DRAFT_191527	https:\\www.genome.jp\dbget-bin\www_bget?map00740
Cell cycle - yeast	ko04111	42 out of 945 4.44444444444444%	141 out of 3085 4.57050243111831%	0.620268	1	42	AGABI2DRAFT_114372;AGABI2DRAFT_198252;AGABI2DRAFT_216187;AGABI2DRAFT_212703;AGABI2DRAFT_122240;AGABI2DRAFT_120023;AGABI2DRAFT_192552;AGABI2DRAFT_150805;AGABI2DRAFT_208386;AGABI2DRAFT_204733;AGABI2DRAFT_114447;AGABI2DRAFT_78833;AGABI2DRAFT_186480;AGABI2DRAFT_179345;AGABI2DRAFT_175941;AGABI2DRAFT_183241;AGABI2DRAFT_221677;AGABI2DRAFT_241538;AGABI2DRAFT_184837;AGABI2DRAFT_195502;AGABI2DRAFT_176396;A…	K02178+K02209+K02210+K02213+K02216+K02216+K02309+K02309+K02365+K02540+K02541+K02542+K02830+K03347+K03351+K03352+K03355+K03358+K03360+K03361+K03361+K03361+K03361+K03456+K06636+K06648+K06648+K06656+K06656+K06668+K06668+K06671+K06678+K06678+K06679+K06684+K06685+K06685+K06685+K08866+K12412+K23469	31	AGABI2DRAFT_198252;AGABI2DRAFT_216187;AGABI2DRAFT_212703;AGABI2DRAFT_122240;AGABI2DRAFT_120023;AGABI2DRAFT_192552;AGABI2DRAFT_150805;AGABI2DRAFT_208386;AGABI2DRAFT_204733;AGABI2DRAFT_114447;AGABI2DRAFT_78833;AGABI2DRAFT_186480;AGABI2DRAFT_179345;AGABI2DRAFT_175941;AGABI2DRAFT_183241;AGABI2DRAFT_221677;AGABI2DRAFT_184837;AGABI2DRAFT_190217;AGABI2DRAFT_189621;AGABI2DRAFT_203505;AGABI2DRAFT_115890;A…	11	AGABI2DRAFT_114372;AGABI2DRAFT_241538;AGABI2DRAFT_195502;AGABI2DRAFT_176396;AGABI2DRAFT_122253;AGABI2DRAFT_229367;AGABI2DRAFT_190198;AGABI2DRAFT_206963;AGABI2DRAFT_193680;AGABI2DRAFT_208301;AGABI2DRAFT_193683	https:\\www.genome.jp\dbget-bin\www_bget?map04111
Autophagy - other	ko04136	8 out of 945 0.846560846560847%	28 out of 3085 0.907617504051864%	0.663019	1	8	AGABI2DRAFT_218336;AGABI2DRAFT_199699;AGABI2DRAFT_194065;AGABI2DRAFT_185310;AGABI2DRAFT_114976;AGABI2DRAFT_114265;AGABI2DRAFT_115087;AGABI2DRAFT_195614	K00914+K08266+K08337+K08339+K17606+K17890+K17906+K17908	6	AGABI2DRAFT_218336;AGABI2DRAFT_199699;AGABI2DRAFT_185310;AGABI2DRAFT_114976;AGABI2DRAFT_114265;AGABI2DRAFT_195614	2	AGABI2DRAFT_194065;AGABI2DRAFT_115087	https:\\www.genome.jp\dbget-bin\www_bget?map04136
Mannose type O-glycan biosynthesis	ko00515	1 out of 945 0.105820105820106%	3 out of 3085 0.0972447325769854%	0.666351	1	1	AGABI2DRAFT_205915	K00728	1	AGABI2DRAFT_205915	0	--	https:\\www.genome.jp\dbget-bin\www_bget?map00515
Steroid biosynthesis	ko00100	7 out of 945 0.740740740740741%	25 out of 3085 0.810372771474878%	0.684973	1	7	AGABI2DRAFT_228330;AGABI2DRAFT_194260;AGABI2DRAFT_185966;AGABI2DRAFT_193828;AGABI2DRAFT_202140;AGABI2DRAFT_189837;AGABI2DRAFT_117271	K00511+K00559+K00637+K07748+K09827+K09831+K14674	1	AGABI2DRAFT_228330	6	AGABI2DRAFT_194260;AGABI2DRAFT_185966;AGABI2DRAFT_193828;AGABI2DRAFT_202140;AGABI2DRAFT_189837;AGABI2DRAFT_117271	https:\\www.genome.jp\dbget-bin\www_bget?map00100
mRNA surveillance pathway	ko03015	18 out of 945 1.9047619047619%	63 out of 3085 2.04213938411669%	0.685441	1	18	AGABI2DRAFT_190827;AGABI2DRAFT_189621;AGABI2DRAFT_203120;AGABI2DRAFT_183496;AGABI2DRAFT_115195;AGABI2DRAFT_194268;AGABI2DRAFT_192108;AGABI2DRAFT_120172;AGABI2DRAFT_191117;AGABI2DRAFT_118092;AGABI2DRAFT_119003;AGABI2DRAFT_176420;AGABI2DRAFT_192008;AGABI2DRAFT_187183;AGABI2DRAFT_80008;AGABI2DRAFT_149982;AGABI2DRAFT_149277;AGABI2DRAFT_211033	K03265+K03456+K06965+K11124+K11584+K12881+K13025+K13126+K14284+K14327+K14376+K14399+K14400+K14401+K14411+K15544+K18655+K18723	10	AGABI2DRAFT_190827;AGABI2DRAFT_189621;AGABI2DRAFT_203120;AGABI2DRAFT_118092;AGABI2DRAFT_119003;AGABI2DRAFT_176420;AGABI2DRAFT_187183;AGABI2DRAFT_149982;AGABI2DRAFT_149277;AGABI2DRAFT_211033	8	AGABI2DRAFT_183496;AGABI2DRAFT_115195;AGABI2DRAFT_194268;AGABI2DRAFT_192108;AGABI2DRAFT_120172;AGABI2DRAFT_191117;AGABI2DRAFT_192008;AGABI2DRAFT_80008	https:\\www.genome.jp\dbget-bin\www_bget?map03015
Carbon metabolism	ko01200	36 out of 945 3.80952380952381%	124 out of 3085 4.0194489465154%	0.686039	1	36	AGABI2DRAFT_62584;AGABI2DRAFT_189765;AGABI2DRAFT_153444;AGABI2DRAFT_227257;AGABI2DRAFT_195434;AGABI2DRAFT_116408;AGABI2DRAFT_195442;AGABI2DRAFT_120744;AGABI2DRAFT_180088;AGABI2DRAFT_194802;AGABI2DRAFT_191352;AGABI2DRAFT_229242;AGABI2DRAFT_182387;AGABI2DRAFT_133203;AGABI2DRAFT_195548;AGABI2DRAFT_177041;AGABI2DRAFT_192128;AGABI2DRAFT_191163;AGABI2DRAFT_75156;AGABI2DRAFT_77363;AGABI2DRAFT_77333;AGAB…	K00027+K00033+K00134+K00232+K00235+K00600+K00616+K00616+K00830+K00844+K00850+K00863+K01053+K01057+K01455+K01455+K01624+K01647+K01679+K01681+K01681+K01689+K01738+K01783+K01803+K01810+K01895+K03841+K14454+K14455+K15633+K17066+K17066+K17066+K17069+K23146	22	AGABI2DRAFT_62584;AGABI2DRAFT_189765;AGABI2DRAFT_227257;AGABI2DRAFT_195442;AGABI2DRAFT_120744;AGABI2DRAFT_180088;AGABI2DRAFT_194802;AGABI2DRAFT_182387;AGABI2DRAFT_195548;AGABI2DRAFT_177041;AGABI2DRAFT_192128;AGABI2DRAFT_191163;AGABI2DRAFT_189297;AGABI2DRAFT_189948;AGABI2DRAFT_195423;AGABI2DRAFT_194643;AGABI2DRAFT_194754;AGABI2DRAFT_199426;AGABI2DRAFT_189140;AGABI2DRAFT_191438;AGABI2DRAFT_139240;A…	14	AGABI2DRAFT_153444;AGABI2DRAFT_195434;AGABI2DRAFT_116408;AGABI2DRAFT_191352;AGABI2DRAFT_229242;AGABI2DRAFT_133203;AGABI2DRAFT_75156;AGABI2DRAFT_77363;AGABI2DRAFT_77333;AGABI2DRAFT_150561;AGABI2DRAFT_190572;AGABI2DRAFT_189667;AGABI2DRAFT_191444;AGABI2DRAFT_191450	https:\\www.genome.jp\dbget-bin\www_bget?map01200
Diterpenoid biosynthesis	ko00904	3 out of 945 0.317460317460317%	11 out of 3085 0.356564019448947%	0.703677	1	3	AGABI2DRAFT_63850;AGABI2DRAFT_200516;AGABI2DRAFT_190902	K21292+K21292+K21292	3	AGABI2DRAFT_63850;AGABI2DRAFT_200516;AGABI2DRAFT_190902	0	--	https:\\www.genome.jp\dbget-bin\www_bget?map00904
Ether lipid metabolism	ko00565	3 out of 945 0.317460317460317%	11 out of 3085 0.356564019448947%	0.703677	1	3	AGABI2DRAFT_184827;AGABI2DRAFT_188389;AGABI2DRAFT_117271	K01062+K01115+K14674	2	AGABI2DRAFT_184827;AGABI2DRAFT_188389	1	AGABI2DRAFT_117271	https:\\www.genome.jp\dbget-bin\www_bget?map00565
RNA polymerase	ko03020	8 out of 945 0.846560846560847%	29 out of 3085 0.940032414910859%	0.705558	1	8	AGABI2DRAFT_190080;AGABI2DRAFT_194279;AGABI2DRAFT_191302;AGABI2DRAFT_197624;AGABI2DRAFT_73258;AGABI2DRAFT_202311;AGABI2DRAFT_209410;AGABI2DRAFT_179185	K03000+K03008+K03013+K03016+K03024+K03025+K03027+K25304	6	AGABI2DRAFT_190080;AGABI2DRAFT_194279;AGABI2DRAFT_191302;AGABI2DRAFT_197624;AGABI2DRAFT_209410;AGABI2DRAFT_179185	2	AGABI2DRAFT_73258;AGABI2DRAFT_202311	https:\\www.genome.jp\dbget-bin\www_bget?map03020
Glycine, serine and threonine metabolism	ko00260	21 out of 945 2.22222222222222%	74 out of 3085 2.39870340356564%	0.706044	1	21	AGABI2DRAFT_120752;AGABI2DRAFT_70764;AGABI2DRAFT_191146;AGABI2DRAFT_121682;AGABI2DRAFT_120938;AGABI2DRAFT_217506;AGABI2DRAFT_183868;AGABI2DRAFT_208623;AGABI2DRAFT_208642;AGABI2DRAFT_189261;AGABI2DRAFT_116408;AGABI2DRAFT_180088;AGABI2DRAFT_208605;AGABI2DRAFT_208152;AGABI2DRAFT_209095;AGABI2DRAFT_194900;AGABI2DRAFT_189140;AGABI2DRAFT_179315;AGABI2DRAFT_190499;AGABI2DRAFT_182469;AGABI2DRAFT_190548	K00049+K00108+K00108+K00108+K00108+K00108+K00108+K00273+K00273+K00276+K00600+K00830+K00928+K01733+K01758+K14085+K15633+K16066+K16066+K16066+K17103	14	AGABI2DRAFT_120752;AGABI2DRAFT_191146;AGABI2DRAFT_121682;AGABI2DRAFT_183868;AGABI2DRAFT_208623;AGABI2DRAFT_208642;AGABI2DRAFT_180088;AGABI2DRAFT_208605;AGABI2DRAFT_208152;AGABI2DRAFT_209095;AGABI2DRAFT_189140;AGABI2DRAFT_179315;AGABI2DRAFT_190499;AGABI2DRAFT_182469	7	AGABI2DRAFT_70764;AGABI2DRAFT_120938;AGABI2DRAFT_217506;AGABI2DRAFT_189261;AGABI2DRAFT_116408;AGABI2DRAFT_194900;AGABI2DRAFT_190548	https:\\www.genome.jp\dbget-bin\www_bget?map00260
beta-Alanine metabolism	ko00410	14 out of 945 1.48148148148148%	50 out of 3085 1.62074554294976%	0.708	1	14	AGABI2DRAFT_195248;AGABI2DRAFT_181641;AGABI2DRAFT_212840;AGABI2DRAFT_118559;AGABI2DRAFT_194578;AGABI2DRAFT_192205;AGABI2DRAFT_196129;AGABI2DRAFT_227257;AGABI2DRAFT_189261;AGABI2DRAFT_194746;AGABI2DRAFT_120027;AGABI2DRAFT_65316;AGABI2DRAFT_194900;AGABI2DRAFT_196100	K00128+K00128+K00128+K00128+K00128+K00128+K00128+K00232+K00276+K01580+K01580+K13524+K14085+K23146	10	AGABI2DRAFT_195248;AGABI2DRAFT_181641;AGABI2DRAFT_212840;AGABI2DRAFT_118559;AGABI2DRAFT_194578;AGABI2DRAFT_196129;AGABI2DRAFT_227257;AGABI2DRAFT_194746;AGABI2DRAFT_65316;AGABI2DRAFT_196100	4	AGABI2DRAFT_192205;AGABI2DRAFT_189261;AGABI2DRAFT_120027;AGABI2DRAFT_194900	https:\\www.genome.jp\dbget-bin\www_bget?map00410
Lysine biosynthesis	ko00300	4 out of 945 0.423280423280423%	15 out of 3085 0.486223662884927%	0.72181	1	4	AGABI2DRAFT_208605;AGABI2DRAFT_191298;AGABI2DRAFT_71881;AGABI2DRAFT_62721	K00928+K01655+K17450+K17450	4	AGABI2DRAFT_208605;AGABI2DRAFT_191298;AGABI2DRAFT_71881;AGABI2DRAFT_62721	0	--	https:\\www.genome.jp\dbget-bin\www_bget?map00300
Pentose and glucuronate interconversions	ko00040	9 out of 945 0.952380952380952%	34 out of 3085 1.10210696920583%	0.759173	1	9	AGABI2DRAFT_193304;AGABI2DRAFT_185916;AGABI2DRAFT_188394;AGABI2DRAFT_194942;AGABI2DRAFT_189948;AGABI2DRAFT_192003;AGABI2DRAFT_194619;AGABI2DRAFT_197644;AGABI2DRAFT_191382	K00078+K00854+K00854+K01213+K01783+K05351+K17818+K18106+K18107	8	AGABI2DRAFT_193304;AGABI2DRAFT_185916;AGABI2DRAFT_194942;AGABI2DRAFT_189948;AGABI2DRAFT_192003;AGABI2DRAFT_194619;AGABI2DRAFT_197644;AGABI2DRAFT_191382	1	AGABI2DRAFT_188394	https:\\www.genome.jp\dbget-bin\www_bget?map00040
Lipoic acid metabolism	ko00785	1 out of 945 0.105820105820106%	4 out of 3085 0.129659643435981%	0.768654	1	1	AGABI2DRAFT_189839	K23735	0	--	1	AGABI2DRAFT_189839	https:\\www.genome.jp\dbget-bin\www_bget?map00785
Tryptophan metabolism	ko00380	19 out of 945 2.01058201058201%	70 out of 3085 2.26904376012966%	0.777805	1	19	AGABI2DRAFT_195248;AGABI2DRAFT_181641;AGABI2DRAFT_212840;AGABI2DRAFT_118559;AGABI2DRAFT_194578;AGABI2DRAFT_192205;AGABI2DRAFT_196129;AGABI2DRAFT_177539;AGABI2DRAFT_209382;AGABI2DRAFT_193366;AGABI2DRAFT_200700;AGABI2DRAFT_115812;AGABI2DRAFT_186299;AGABI2DRAFT_183682;AGABI2DRAFT_121272;AGABI2DRAFT_194900;AGABI2DRAFT_67810;AGABI2DRAFT_150975;AGABI2DRAFT_187111	K00128+K00128+K00128+K00128+K00128+K00128+K00128+K00463+K01426+K01426+K01501+K01556+K01556+K01556+K03782+K14085+K14264+K14338+K15791	13	AGABI2DRAFT_195248;AGABI2DRAFT_181641;AGABI2DRAFT_212840;AGABI2DRAFT_118559;AGABI2DRAFT_194578;AGABI2DRAFT_196129;AGABI2DRAFT_177539;AGABI2DRAFT_209382;AGABI2DRAFT_193366;AGABI2DRAFT_186299;AGABI2DRAFT_183682;AGABI2DRAFT_67810;AGABI2DRAFT_150975	6	AGABI2DRAFT_192205;AGABI2DRAFT_200700;AGABI2DRAFT_115812;AGABI2DRAFT_121272;AGABI2DRAFT_194900;AGABI2DRAFT_187111	https:\\www.genome.jp\dbget-bin\www_bget?map00380
Aflatoxin biosynthesis	ko00254	8 out of 945 0.846560846560847%	31 out of 3085 1.00486223662885%	0.779599	1	8	AGABI2DRAFT_196511;AGABI2DRAFT_123172;AGABI2DRAFT_203585;AGABI2DRAFT_180254;AGABI2DRAFT_192261;AGABI2DRAFT_123130;AGABI2DRAFT_122081;AGABI2DRAFT_209318	K17647+K17647+K17648+K17648+K17650+K17651+K17651+K17651	4	AGABI2DRAFT_123172;AGABI2DRAFT_203585;AGABI2DRAFT_180254;AGABI2DRAFT_192261	4	AGABI2DRAFT_196511;AGABI2DRAFT_123130;AGABI2DRAFT_122081;AGABI2DRAFT_209318	https:\\www.genome.jp\dbget-bin\www_bget?map00254
Valine, leucine and isoleucine biosynthesis	ko00290	3 out of 945 0.317460317460317%	13 out of 3085 0.421393841166937%	0.811544	1	3	AGABI2DRAFT_195821;AGABI2DRAFT_65664;AGABI2DRAFT_178210	K00052+K00053+K01687	3	AGABI2DRAFT_195821;AGABI2DRAFT_65664;AGABI2DRAFT_178210	0	--	https:\\www.genome.jp\dbget-bin\www_bget?map00290
Tyrosine metabolism	ko00350	20 out of 945 2.11640211640212%	76 out of 3085 2.46353322528363%	0.829248	1	20	AGABI2DRAFT_189261;AGABI2DRAFT_180885;AGABI2DRAFT_239416;AGABI2DRAFT_224803;AGABI2DRAFT_121225;AGABI2DRAFT_209759;AGABI2DRAFT_194055;AGABI2DRAFT_207816;AGABI2DRAFT_177512;AGABI2DRAFT_200834;AGABI2DRAFT_121219;AGABI2DRAFT_135027;AGABI2DRAFT_209158;novel.594;AGABI2DRAFT_78126;AGABI2DRAFT_190960;AGABI2DRAFT_152889;AGABI2DRAFT_194191;AGABI2DRAFT_190572;AGABI2DRAFT_189667	K00276+K00505+K00505+K00505+K00505+K00505+K00505+K00505+K00505+K00505+K00505+K00505+K00505+K00505+K01800+K13953+K13953+K13953+K14454+K14455	10	AGABI2DRAFT_121225;AGABI2DRAFT_209759;AGABI2DRAFT_207816;AGABI2DRAFT_177512;AGABI2DRAFT_200834;AGABI2DRAFT_121219;AGABI2DRAFT_135027;AGABI2DRAFT_78126;AGABI2DRAFT_190960;AGABI2DRAFT_152889	10	AGABI2DRAFT_189261;AGABI2DRAFT_180885;AGABI2DRAFT_239416;AGABI2DRAFT_224803;AGABI2DRAFT_194055;AGABI2DRAFT_209158;novel.594;AGABI2DRAFT_194191;AGABI2DRAFT_190572;AGABI2DRAFT_189667	https:\\www.genome.jp\dbget-bin\www_bget?map00350
Propanoate metabolism	ko00640	8 out of 945 0.846560846560847%	33 out of 3085 1.06969205834684%	0.839008	1	8	AGABI2DRAFT_227257;AGABI2DRAFT_194754;AGABI2DRAFT_200803;AGABI2DRAFT_193475;AGABI2DRAFT_65316;AGABI2DRAFT_65374;AGABI2DRAFT_228294;AGABI2DRAFT_196100	K00232+K01895+K01908+K03417+K13524+K17741+K17741+K23146	7	AGABI2DRAFT_227257;AGABI2DRAFT_194754;AGABI2DRAFT_200803;AGABI2DRAFT_193475;AGABI2DRAFT_65316;AGABI2DRAFT_228294;AGABI2DRAFT_196100	1	AGABI2DRAFT_65374	https:\\www.genome.jp\dbget-bin\www_bget?map00640
Ribosome biogenesis in eukaryotes	ko03008	26 out of 945 2.75132275132275%	98 out of 3085 3.17666126418152%	0.843014	1	26	AGABI2DRAFT_207298;AGABI2DRAFT_148114;AGABI2DRAFT_189988;AGABI2DRAFT_200755;AGABI2DRAFT_224888;AGABI2DRAFT_186466;AGABI2DRAFT_190352;AGABI2DRAFT_191871;AGABI2DRAFT_188646;AGABI2DRAFT_191117;AGABI2DRAFT_224084;AGABI2DRAFT_193890;AGABI2DRAFT_180674;AGABI2DRAFT_228312;AGABI2DRAFT_196864;AGABI2DRAFT_217865;AGABI2DRAFT_185273;AGABI2DRAFT_67378;AGABI2DRAFT_179517;AGABI2DRAFT_193711;AGABI2DRAFT_193710;A…	K01164+K03097+K03097+K03538+K03539+K07178+K07936+K11129+K11883+K14284+K14536+K14538+K14550+K14552+K14552+K14556+K14557+K14561+K14564+K14572+K14572+K14572+K14572+K14575+K14575+K18532	18	AGABI2DRAFT_207298;AGABI2DRAFT_148114;AGABI2DRAFT_189988;AGABI2DRAFT_200755;AGABI2DRAFT_224888;AGABI2DRAFT_186466;AGABI2DRAFT_190352;AGABI2DRAFT_191871;AGABI2DRAFT_188646;AGABI2DRAFT_224084;AGABI2DRAFT_193890;AGABI2DRAFT_180674;AGABI2DRAFT_228312;AGABI2DRAFT_196864;AGABI2DRAFT_217865;AGABI2DRAFT_67378;AGABI2DRAFT_189093;AGABI2DRAFT_189728	8	AGABI2DRAFT_191117;AGABI2DRAFT_185273;AGABI2DRAFT_179517;AGABI2DRAFT_193711;AGABI2DRAFT_193710;AGABI2DRAFT_192200;novel.533;AGABI2DRAFT_192071	https:\\www.genome.jp\dbget-bin\www_bget?map03008
Alanine, aspartate and glutamate metabolism	ko00250	18 out of 945 1.9047619047619%	70 out of 3085 2.26904376012966%	0.84981	1	18	AGABI2DRAFT_194435;AGABI2DRAFT_194113;AGABI2DRAFT_180088;AGABI2DRAFT_194746;AGABI2DRAFT_120027;AGABI2DRAFT_190575;AGABI2DRAFT_187844;AGABI2DRAFT_190495;AGABI2DRAFT_205265;AGABI2DRAFT_195178;AGABI2DRAFT_175913;AGABI2DRAFT_185454;AGABI2DRAFT_212249;AGABI2DRAFT_192544;AGABI2DRAFT_65316;AGABI2DRAFT_190688;AGABI2DRAFT_190572;AGABI2DRAFT_189667	K00262+K00820+K00830+K01580+K01580+K01755+K01756+K01915+K01939+K01939+K01939+K01956+K01956+K13051+K13524+K13566+K14454+K14455	13	AGABI2DRAFT_194435;AGABI2DRAFT_180088;AGABI2DRAFT_194746;AGABI2DRAFT_190575;AGABI2DRAFT_187844;AGABI2DRAFT_190495;AGABI2DRAFT_205265;AGABI2DRAFT_175913;AGABI2DRAFT_185454;AGABI2DRAFT_212249;AGABI2DRAFT_192544;AGABI2DRAFT_65316;AGABI2DRAFT_190688	5	AGABI2DRAFT_194113;AGABI2DRAFT_120027;AGABI2DRAFT_195178;AGABI2DRAFT_190572;AGABI2DRAFT_189667	https:\\www.genome.jp\dbget-bin\www_bget?map00250
RNA degradation	ko03018	17 out of 945 1.7989417989418%	69 out of 3085 2.23662884927066%	0.89147	1	17	AGABI2DRAFT_191352;AGABI2DRAFT_189297;AGABI2DRAFT_114802;AGABI2DRAFT_228615;AGABI2DRAFT_192819;AGABI2DRAFT_64845;AGABI2DRAFT_191521;AGABI2DRAFT_193987;AGABI2DRAFT_63232;AGABI2DRAFT_54830;AGABI2DRAFT_115297;AGABI2DRAFT_121650;AGABI2DRAFT_66597;AGABI2DRAFT_194203;AGABI2DRAFT_192916;AGABI2DRAFT_189942;AGABI2DRAFT_120172	K00850+K01689+K03514+K03678+K04043+K10643+K12584+K12584+K12587+K12592+K12604+K12604+K12605+K12614+K12623+K12624+K13126	8	AGABI2DRAFT_189297;AGABI2DRAFT_64845;AGABI2DRAFT_193987;AGABI2DRAFT_63232;AGABI2DRAFT_54830;AGABI2DRAFT_66597;AGABI2DRAFT_192916;AGABI2DRAFT_189942	9	AGABI2DRAFT_191352;AGABI2DRAFT_114802;AGABI2DRAFT_228615;AGABI2DRAFT_192819;AGABI2DRAFT_191521;AGABI2DRAFT_115297;AGABI2DRAFT_121650;AGABI2DRAFT_194203;AGABI2DRAFT_120172	https:\\www.genome.jp\dbget-bin\www_bget?map03018
Phosphatidylinositol signaling system	ko04070	14 out of 945 1.48148148148148%	58 out of 3085 1.88006482982172%	0.892149	1	14	AGABI2DRAFT_218336;AGABI2DRAFT_203467;AGABI2DRAFT_113973;AGABI2DRAFT_70290;AGABI2DRAFT_196541;AGABI2DRAFT_187375;AGABI2DRAFT_180834;AGABI2DRAFT_138931;AGABI2DRAFT_120986;AGABI2DRAFT_63616;AGABI2DRAFT_186204;AGABI2DRAFT_215827;AGABI2DRAFT_150338;AGABI2DRAFT_220384	K00914+K00921+K00921+K00981+K01092+K01110+K02183+K02183+K05857+K10572+K13024+K18083+K20279+K20279	8	AGABI2DRAFT_218336;AGABI2DRAFT_203467;AGABI2DRAFT_196541;AGABI2DRAFT_138931;AGABI2DRAFT_186204;AGABI2DRAFT_215827;AGABI2DRAFT_150338;AGABI2DRAFT_220384	6	AGABI2DRAFT_113973;AGABI2DRAFT_70290;AGABI2DRAFT_187375;AGABI2DRAFT_180834;AGABI2DRAFT_120986;AGABI2DRAFT_63616	https:\\www.genome.jp\dbget-bin\www_bget?map04070
Sesquiterpenoid and triterpenoid biosynthesis	ko00909	2 out of 945 0.211640211640212%	11 out of 3085 0.356564019448947%	0.895597	1	2	AGABI2DRAFT_228330;AGABI2DRAFT_144791	K00511+K21927	2	AGABI2DRAFT_228330;AGABI2DRAFT_144791	0	--	https:\\www.genome.jp\dbget-bin\www_bget?map00909
Spliceosome	ko03040	31 out of 945 3.28042328042328%	120 out of 3085 3.88978930307942%	0.898408	1	31	AGABI2DRAFT_79769;AGABI2DRAFT_133986;AGABI2DRAFT_195424;AGABI2DRAFT_215172;AGABI2DRAFT_141932;AGABI2DRAFT_192916;AGABI2DRAFT_189942;AGABI2DRAFT_187322;AGABI2DRAFT_212589;AGABI2DRAFT_211679;AGABI2DRAFT_177421;AGABI2DRAFT_122973;AGABI2DRAFT_205664;AGABI2DRAFT_223813;AGABI2DRAFT_190720;AGABI2DRAFT_68031;AGABI2DRAFT_223074;AGABI2DRAFT_65577;AGABI2DRAFT_190018;AGABI2DRAFT_229642;AGABI2DRAFT_206147;AGA…	K03283+K03283+K10599+K11092+K11984+K12623+K12624+K12813+K12813+K12813+K12818+K12820+K12821+K12822+K12825+K12827+K12828+K12828+K12829+K12830+K12837+K12855+K12858+K12872+K12873+K12880+K12881+K12891+K12893+K12897+K13025	10	AGABI2DRAFT_79769;AGABI2DRAFT_195424;AGABI2DRAFT_215172;AGABI2DRAFT_192916;AGABI2DRAFT_189942;AGABI2DRAFT_187322;AGABI2DRAFT_212589;AGABI2DRAFT_122973;AGABI2DRAFT_195104;AGABI2DRAFT_191883	21	AGABI2DRAFT_133986;AGABI2DRAFT_141932;AGABI2DRAFT_211679;AGABI2DRAFT_177421;AGABI2DRAFT_205664;AGABI2DRAFT_223813;AGABI2DRAFT_190720;AGABI2DRAFT_68031;AGABI2DRAFT_223074;AGABI2DRAFT_65577;AGABI2DRAFT_190018;AGABI2DRAFT_229642;AGABI2DRAFT_206147;AGABI2DRAFT_193619;AGABI2DRAFT_216556;AGABI2DRAFT_190345;AGABI2DRAFT_211718;AGABI2DRAFT_206800;AGABI2DRAFT_194268;AGABI2DRAFT_192114;AGABI2DRAFT_192108	https:\\www.genome.jp\dbget-bin\www_bget?map03040
Valine, leucine and isoleucine degradation	ko00280	18 out of 945 1.9047619047619%	74 out of 3085 2.39870340356564%	0.908749	1	18	AGABI2DRAFT_190642;AGABI2DRAFT_195248;AGABI2DRAFT_181641;AGABI2DRAFT_212840;AGABI2DRAFT_118559;AGABI2DRAFT_194578;AGABI2DRAFT_192205;AGABI2DRAFT_196129;AGABI2DRAFT_185978;AGABI2DRAFT_190404;AGABI2DRAFT_193269;AGABI2DRAFT_185094;AGABI2DRAFT_196626;AGABI2DRAFT_193507;AGABI2DRAFT_186193;AGABI2DRAFT_65316;AGABI2DRAFT_194900;AGABI2DRAFT_196100	K00020+K00128+K00128+K00128+K00128+K00128+K00128+K00128+K00249+K00253+K01641+K01907+K01968+K07513+K08683+K13524+K14085+K23146	14	AGABI2DRAFT_190642;AGABI2DRAFT_195248;AGABI2DRAFT_181641;AGABI2DRAFT_212840;AGABI2DRAFT_118559;AGABI2DRAFT_194578;AGABI2DRAFT_196129;AGABI2DRAFT_185978;AGABI2DRAFT_185094;AGABI2DRAFT_196626;AGABI2DRAFT_193507;AGABI2DRAFT_186193;AGABI2DRAFT_65316;AGABI2DRAFT_196100	4	AGABI2DRAFT_192205;AGABI2DRAFT_190404;AGABI2DRAFT_193269;AGABI2DRAFT_194900	https:\\www.genome.jp\dbget-bin\www_bget?map00280
Autophagy - yeast	ko04138	27 out of 945 2.85714285714286%	108 out of 3085 3.50081037277147%	0.921181	1	27	AGABI2DRAFT_218336;AGABI2DRAFT_194648;AGABI2DRAFT_192052;AGABI2DRAFT_136405;AGABI2DRAFT_192382;AGABI2DRAFT_195819;AGABI2DRAFT_188589;AGABI2DRAFT_180237;AGABI2DRAFT_181617;AGABI2DRAFT_199699;AGABI2DRAFT_194065;AGABI2DRAFT_185310;AGABI2DRAFT_191777;AGABI2DRAFT_214373;AGABI2DRAFT_195985;AGABI2DRAFT_116951;AGABI2DRAFT_114976;AGABI2DRAFT_78680;AGABI2DRAFT_114265;AGABI2DRAFT_64136;AGABI2DRAFT_115087;AG…	K00914+K01336+K01381+K04345+K05754+K05756+K06027+K07897+K07897+K08266+K08337+K08339+K08493+K08502+K12761+K12767+K17606+K17607+K17890+K17900+K17906+K17908+K18083+K18584+K20180+K20182+K21141	18	AGABI2DRAFT_218336;AGABI2DRAFT_194648;AGABI2DRAFT_136405;AGABI2DRAFT_192382;AGABI2DRAFT_195819;AGABI2DRAFT_188589;AGABI2DRAFT_199699;AGABI2DRAFT_185310;AGABI2DRAFT_191777;AGABI2DRAFT_114976;AGABI2DRAFT_78680;AGABI2DRAFT_114265;AGABI2DRAFT_64136;AGABI2DRAFT_195614;AGABI2DRAFT_215827;AGABI2DRAFT_191319;AGABI2DRAFT_147551;AGABI2DRAFT_120623	9	AGABI2DRAFT_192052;AGABI2DRAFT_180237;AGABI2DRAFT_181617;AGABI2DRAFT_194065;AGABI2DRAFT_214373;AGABI2DRAFT_195985;AGABI2DRAFT_116951;AGABI2DRAFT_115087;AGABI2DRAFT_181453	https:\\www.genome.jp\dbget-bin\www_bget?map04138
Inositol phosphate metabolism	ko00562	14 out of 945 1.48148148148148%	61 out of 3085 1.9773095623987%	0.930405	1	14	AGABI2DRAFT_135448;AGABI2DRAFT_194743;AGABI2DRAFT_218336;AGABI2DRAFT_203467;AGABI2DRAFT_113973;AGABI2DRAFT_196541;AGABI2DRAFT_187375;AGABI2DRAFT_200290;AGABI2DRAFT_195423;AGABI2DRAFT_120986;AGABI2DRAFT_63616;AGABI2DRAFT_215827;AGABI2DRAFT_150338;AGABI2DRAFT_220384	K00010+K00010+K00914+K00921+K00921+K01092+K01110+K01771+K01803+K05857+K10572+K18083+K20279+K20279	10	AGABI2DRAFT_135448;AGABI2DRAFT_194743;AGABI2DRAFT_218336;AGABI2DRAFT_203467;AGABI2DRAFT_196541;AGABI2DRAFT_200290;AGABI2DRAFT_195423;AGABI2DRAFT_215827;AGABI2DRAFT_150338;AGABI2DRAFT_220384	4	AGABI2DRAFT_113973;AGABI2DRAFT_187375;AGABI2DRAFT_120986;AGABI2DRAFT_63616	https:\\www.genome.jp\dbget-bin\www_bget?map00562
Nitrogen metabolism	ko00910	8 out of 945 0.846560846560847%	38 out of 3085 1.23176661264182%	0.933161	1	8	AGABI2DRAFT_194435;AGABI2DRAFT_195548;AGABI2DRAFT_177041;AGABI2DRAFT_200700;AGABI2DRAFT_190379;AGABI2DRAFT_197957;AGABI2DRAFT_191234;AGABI2DRAFT_190495	K00262+K01455+K01455+K01501+K01673+K01673+K01725+K01915	7	AGABI2DRAFT_194435;AGABI2DRAFT_195548;AGABI2DRAFT_177041;AGABI2DRAFT_190379;AGABI2DRAFT_197957;AGABI2DRAFT_191234;AGABI2DRAFT_190495	1	AGABI2DRAFT_200700	https:\\www.genome.jp\dbget-bin\www_bget?map00910
Glycosylphosphatidylinositol (GPI)-anchor biosynthesis	ko00563	7 out of 945 0.740740740740741%	34 out of 3085 1.10210696920583%	0.933289	1	7	AGABI2DRAFT_208693;AGABI2DRAFT_207954;AGABI2DRAFT_209452;AGABI2DRAFT_224180;AGABI2DRAFT_145182;AGABI2DRAFT_122443;AGABI2DRAFT_70673	K03857+K03861+K05283+K05287+K05288+K05288+K05291	3	AGABI2DRAFT_208693;AGABI2DRAFT_207954;AGABI2DRAFT_70673	4	AGABI2DRAFT_209452;AGABI2DRAFT_224180;AGABI2DRAFT_145182;AGABI2DRAFT_122443	https:\\www.genome.jp\dbget-bin\www_bget?map00563
Porphyrin metabolism	ko00860	4 out of 945 0.423280423280423%	23 out of 3085 0.745542949756888%	0.953275	1	4	AGABI2DRAFT_193243;AGABI2DRAFT_192728;AGABI2DRAFT_227053;AGABI2DRAFT_68968	K00228+K01698+K01719+K14163	3	AGABI2DRAFT_193243;AGABI2DRAFT_192728;AGABI2DRAFT_227053	1	AGABI2DRAFT_68968	https:\\www.genome.jp\dbget-bin\www_bget?map00860
Phagosome	ko04145	15 out of 945 1.58730158730159%	68 out of 3085 2.20421393841167%	0.957426	1	15	AGABI2DRAFT_218336;AGABI2DRAFT_203467;AGABI2DRAFT_113973;AGABI2DRAFT_199848;AGABI2DRAFT_193846;AGABI2DRAFT_183080;AGABI2DRAFT_186054;novel.493;AGABI2DRAFT_221381;AGABI2DRAFT_183821;AGABI2DRAFT_187460;AGABI2DRAFT_180237;AGABI2DRAFT_181617;AGABI2DRAFT_153873;AGABI2DRAFT_187555	K00914+K00921+K00921+K02144+K02147+K02149+K02152+K02152+K07374+K07375+K07375+K07897+K07897+K09481+K10956	6	AGABI2DRAFT_218336;AGABI2DRAFT_203467;AGABI2DRAFT_199848;AGABI2DRAFT_193846;AGABI2DRAFT_183080;AGABI2DRAFT_187460	9	AGABI2DRAFT_113973;AGABI2DRAFT_186054;novel.493;AGABI2DRAFT_221381;AGABI2DRAFT_183821;AGABI2DRAFT_180237;AGABI2DRAFT_181617;AGABI2DRAFT_153873;AGABI2DRAFT_187555	https:\\www.genome.jp\dbget-bin\www_bget?map04145
Sulfur relay system	ko04122	2 out of 945 0.211640211640212%	14 out of 3085 0.453808752025932%	0.957432	1	2	AGABI2DRAFT_190040;AGABI2DRAFT_190750	K01011+K04487	2	AGABI2DRAFT_190040;AGABI2DRAFT_190750	0	--	https:\\www.genome.jp\dbget-bin\www_bget?map04122
Lysine degradation	ko00310	10 out of 945 1.05820105820106%	50 out of 3085 1.62074554294976%	0.968287	1	10	AGABI2DRAFT_195248;AGABI2DRAFT_181641;AGABI2DRAFT_212840;AGABI2DRAFT_118559;AGABI2DRAFT_194578;AGABI2DRAFT_192205;AGABI2DRAFT_196129;AGABI2DRAFT_194900;AGABI2DRAFT_188762;AGABI2DRAFT_187111	K00128+K00128+K00128+K00128+K00128+K00128+K00128+K14085+K14157+K15791	6	AGABI2DRAFT_195248;AGABI2DRAFT_181641;AGABI2DRAFT_212840;AGABI2DRAFT_118559;AGABI2DRAFT_194578;AGABI2DRAFT_196129	4	AGABI2DRAFT_192205;AGABI2DRAFT_194900;AGABI2DRAFT_188762;AGABI2DRAFT_187111	https:\\www.genome.jp\dbget-bin\www_bget?map00310
Citrate cycle (TCA cycle)	ko00020	6 out of 945 0.634920634920635%	34 out of 3085 1.10210696920583%	0.972509	1	6	AGABI2DRAFT_195434;AGABI2DRAFT_191163;AGABI2DRAFT_194501;AGABI2DRAFT_75156;AGABI2DRAFT_77363;AGABI2DRAFT_77333	K00235+K01647+K01648+K01679+K01681+K01681	1	AGABI2DRAFT_191163	5	AGABI2DRAFT_195434;AGABI2DRAFT_194501;AGABI2DRAFT_75156;AGABI2DRAFT_77363;AGABI2DRAFT_77333	https:\\www.genome.jp\dbget-bin\www_bget?map00020
MAPK signaling pathway - yeast	ko04011	30 out of 945 3.17460317460317%	130 out of 3085 4.21393841166937%	0.97974	1	30	AGABI2DRAFT_224283;AGABI2DRAFT_134270;novel.489;AGABI2DRAFT_115890;AGABI2DRAFT_71368;AGABI2DRAFT_191917;AGABI2DRAFT_180216;AGABI2DRAFT_187496;AGABI2DRAFT_195441;AGABI2DRAFT_205914;AGABI2DRAFT_183450;AGABI2DRAFT_194043;AGABI2DRAFT_193683;AGABI2DRAFT_65374;AGABI2DRAFT_228294;AGABI2DRAFT_193057;AGABI2DRAFT_193053;AGABI2DRAFT_71560;AGABI2DRAFT_194809;AGABI2DRAFT_114851;AGABI2DRAFT_77253;AGABI2DRAFT_1…	K02218+K04393+K04409+K06648+K06648+K09051+K11215+K11226+K11229+K11236+K11238+K11243+K12412+K17741+K17741+K19704+K19704+K19704+K19704+K19704+K19704+K19704+K19806+K19833+K19839+K19842+K19842+K19845+K19860+K23469	9	AGABI2DRAFT_224283;AGABI2DRAFT_115890;AGABI2DRAFT_71368;AGABI2DRAFT_195441;AGABI2DRAFT_228294;AGABI2DRAFT_182973;AGABI2DRAFT_183440;AGABI2DRAFT_78039;AGABI2DRAFT_134807	21	AGABI2DRAFT_134270;novel.489;AGABI2DRAFT_191917;AGABI2DRAFT_180216;AGABI2DRAFT_187496;AGABI2DRAFT_205914;AGABI2DRAFT_183450;AGABI2DRAFT_194043;AGABI2DRAFT_193683;AGABI2DRAFT_65374;AGABI2DRAFT_193057;AGABI2DRAFT_193053;AGABI2DRAFT_71560;AGABI2DRAFT_194809;AGABI2DRAFT_114851;AGABI2DRAFT_77253;AGABI2DRAFT_114281;novel.110;AGABI2DRAFT_185348;AGABI2DRAFT_201698;AGABI2DRAFT_191149	https:\\www.genome.jp\dbget-bin\www_bget?map04011
Ribosome	ko03010	28 out of 945 2.96296296296296%	123 out of 3085 3.9870340356564%	0.981081	1	28	AGABI2DRAFT_191929;AGABI2DRAFT_138402;AGABI2DRAFT_189640;AGABI2DRAFT_239530;AGABI2DRAFT_194625;AGABI2DRAFT_137061;AGABI2DRAFT_148565;AGABI2DRAFT_194669;AGABI2DRAFT_133805;AGABI2DRAFT_138375;AGABI2DRAFT_133080;AGABI2DRAFT_195181;AGABI2DRAFT_135353;novel.479;AGABI2DRAFT_180117;AGABI2DRAFT_201934;AGABI2DRAFT_142569;AGABI2DRAFT_212490;AGABI2DRAFT_119541;AGABI2DRAFT_133015;AGABI2DRAFT_184667;AGABI2DRA…	K02867+K02874+K02877+K02879+K02882+K02893+K02896+K02896+K02898+K02910+K02912+K02913+K02918+K02921+K02929+K02930+K02932+K02946+K02946+K02949+K02954+K02958+K02969+K02974+K02977+K02983+K02985+K02990	6	AGABI2DRAFT_239530;AGABI2DRAFT_194625;AGABI2DRAFT_133805;AGABI2DRAFT_212490;AGABI2DRAFT_119541;AGABI2DRAFT_115875	22	AGABI2DRAFT_191929;AGABI2DRAFT_138402;AGABI2DRAFT_189640;AGABI2DRAFT_137061;AGABI2DRAFT_148565;AGABI2DRAFT_194669;AGABI2DRAFT_138375;AGABI2DRAFT_133080;AGABI2DRAFT_195181;AGABI2DRAFT_135353;novel.479;AGABI2DRAFT_180117;AGABI2DRAFT_201934;AGABI2DRAFT_142569;AGABI2DRAFT_133015;AGABI2DRAFT_184667;AGABI2DRAFT_143693;AGABI2DRAFT_191193;AGABI2DRAFT_182315;AGABI2DRAFT_134021;AGABI2DRAFT_239505;AGABI2DRA…	https:\\www.genome.jp\dbget-bin\www_bget?map03010
Basal transcription factors	ko03022	7 out of 945 0.740740740740741%	40 out of 3085 1.29659643435981%	0.981101	1	7	AGABI2DRAFT_189528;AGABI2DRAFT_195540;AGABI2DRAFT_211605;AGABI2DRAFT_218349;AGABI2DRAFT_183219;AGABI2DRAFT_114304;AGABI2DRAFT_182212	K03128+K03135+K03142+K10843+K10844+K14651+K14651	4	AGABI2DRAFT_195540;AGABI2DRAFT_211605;AGABI2DRAFT_218349;AGABI2DRAFT_183219	3	AGABI2DRAFT_189528;AGABI2DRAFT_114304;AGABI2DRAFT_182212	https:\\www.genome.jp\dbget-bin\www_bget?map03022
Arginine biosynthesis	ko00220	6 out of 945 0.634920634920635%	37 out of 3085 1.19935170178282%	0.986307	1	6	AGABI2DRAFT_194435;AGABI2DRAFT_195978;AGABI2DRAFT_190575;AGABI2DRAFT_190495;AGABI2DRAFT_190572;AGABI2DRAFT_189667	K00262+K00611+K01755+K01915+K14454+K14455	3	AGABI2DRAFT_194435;AGABI2DRAFT_190575;AGABI2DRAFT_190495	3	AGABI2DRAFT_195978;AGABI2DRAFT_190572;AGABI2DRAFT_189667	https:\\www.genome.jp\dbget-bin\www_bget?map00220
Proteasome	ko03050	7 out of 945 0.740740740740741%	46 out of 3085 1.49108589951378%	0.995301	1	7	AGABI2DRAFT_193671;AGABI2DRAFT_192125;AGABI2DRAFT_191764;AGABI2DRAFT_182674;AGABI2DRAFT_188379;AGABI2DRAFT_193814;AGABI2DRAFT_207044	K02732+K03029+K03030+K03032+K03065+K06691+K06699	2	AGABI2DRAFT_193671;AGABI2DRAFT_193814	5	AGABI2DRAFT_192125;AGABI2DRAFT_191764;AGABI2DRAFT_182674;AGABI2DRAFT_188379;AGABI2DRAFT_207044	https:\\www.genome.jp\dbget-bin\www_bget?map03050
Butanoate metabolism	ko00650	6 out of 945 0.634920634920635%	42 out of 3085 1.3614262560778%	0.995994	1	6	AGABI2DRAFT_202848;AGABI2DRAFT_194746;AGABI2DRAFT_120027;AGABI2DRAFT_193269;AGABI2DRAFT_185094;AGABI2DRAFT_65316	K00109+K01580+K01580+K01641+K01907+K13524	4	AGABI2DRAFT_202848;AGABI2DRAFT_194746;AGABI2DRAFT_185094;AGABI2DRAFT_65316	2	AGABI2DRAFT_120027;AGABI2DRAFT_193269	https:\\www.genome.jp\dbget-bin\www_bget?map00650
Mitophagy - yeast	ko04139	6 out of 945 0.634920634920635%	47 out of 3085 1.52350081037277%	0.998907	1	6	AGABI2DRAFT_194371;AGABI2DRAFT_119628;AGABI2DRAFT_148114;AGABI2DRAFT_189988;AGABI2DRAFT_195441;AGABI2DRAFT_205504	K02332+K02332+K03097+K03097+K11229+K11644	3	AGABI2DRAFT_148114;AGABI2DRAFT_189988;AGABI2DRAFT_195441	3	AGABI2DRAFT_194371;AGABI2DRAFT_119628;AGABI2DRAFT_205504	https:\\www.genome.jp\dbget-bin\www_bget?map04139
Oxidative phosphorylation	ko00190	13 out of 945 1.37566137566138%	86 out of 3085 2.78768233387358%	0.999761	1	13	AGABI2DRAFT_195434;AGABI2DRAFT_186799;AGABI2DRAFT_135173;AGABI2DRAFT_199848;AGABI2DRAFT_193846;AGABI2DRAFT_183080;AGABI2DRAFT_186054;novel.493;AGABI2DRAFT_65074;AGABI2DRAFT_195719;AGABI2DRAFT_180389;AGABI2DRAFT_182062;AGABI2DRAFT_135048	K00235+K00418+K00419+K02144+K02147+K02149+K02152+K02152+K02260+K02269+K03934+K03953+K08738	5	AGABI2DRAFT_199848;AGABI2DRAFT_193846;AGABI2DRAFT_183080;AGABI2DRAFT_180389;AGABI2DRAFT_182062	8	AGABI2DRAFT_195434;AGABI2DRAFT_186799;AGABI2DRAFT_135173;AGABI2DRAFT_186054;novel.493;AGABI2DRAFT_65074;AGABI2DRAFT_195719;AGABI2DRAFT_135048	https:\\www.genome.jp\dbget-bin\www_bget?map00190

## Sheet:  RT_6 vs RT_24
KEGG_pathway	ko_id	Cluster_frequency	Genome_frequency	P-value	Corrected_P-value	count	GeneID	KEGG Orthology	Up	Up_gene	Down	Down_gene	hyperlink
Steroid biosynthesis	ko00100	16 out of 537 2.97951582867784%	25 out of 3085 0.810372771474878%	2.52002e-07	3.04922e-05	16	AGABI2DRAFT_193266;AGABI2DRAFT_218236;AGABI2DRAFT_66978;AGABI2DRAFT_205454;AGABI2DRAFT_194260;AGABI2DRAFT_185966;AGABI2DRAFT_50291;AGABI2DRAFT_204141;AGABI2DRAFT_136024;AGABI2DRAFT_206259;AGABI2DRAFT_191124;AGABI2DRAFT_228680;AGABI2DRAFT_202140;AGABI2DRAFT_135078;AGABI2DRAFT_189837;AGABI2DRAFT_117271	K00223+K00227+K00511+K00511+K00559+K00637+K00801+K01052+K01824+K01852+K05917+K07750+K09827+K09829+K09831+K14674	12	AGABI2DRAFT_193266;AGABI2DRAFT_218236;AGABI2DRAFT_205454;AGABI2DRAFT_194260;AGABI2DRAFT_50291;AGABI2DRAFT_136024;AGABI2DRAFT_206259;AGABI2DRAFT_191124;AGABI2DRAFT_228680;AGABI2DRAFT_202140;AGABI2DRAFT_135078;AGABI2DRAFT_189837	4	AGABI2DRAFT_66978;AGABI2DRAFT_185966;AGABI2DRAFT_204141;AGABI2DRAFT_117271	https:\\www.genome.jp\dbget-bin\www_bget?map00100
Ribosome	ko03010	41 out of 537 7.63500931098696%	123 out of 3085 3.9870340356564%	9.33402e-06	0.00112942	41	AGABI2DRAFT_194843;AGABI2DRAFT_136687;AGABI2DRAFT_189164;AGABI2DRAFT_189640;AGABI2DRAFT_239530;AGABI2DRAFT_193882;AGABI2DRAFT_194625;AGABI2DRAFT_190109;AGABI2DRAFT_62927;AGABI2DRAFT_195293;AGABI2DRAFT_194807;AGABI2DRAFT_151050;AGABI2DRAFT_189592;AGABI2DRAFT_135382;AGABI2DRAFT_193565;AGABI2DRAFT_150083;AGABI2DRAFT_135085;AGABI2DRAFT_138329;AGABI2DRAFT_212490;AGABI2DRAFT_119541;AGABI2DRAFT_191562;A…	K02865+K02868+K02875+K02877+K02879+K02880+K02882+K02885+K02891+K02896+K02901+K02917+K02919+K02925+K02931+K02935+K02938+K02942+K02946+K02946+K02947+K02950+K02951+K02955+K02957+K02958+K02960+K02961+K02962+K02964+K02975+K02977+K02979+K02981+K02983+K02983+K02985+K02989+K02992+K02995+K02998	40	AGABI2DRAFT_194843;AGABI2DRAFT_136687;AGABI2DRAFT_189164;AGABI2DRAFT_189640;AGABI2DRAFT_239530;AGABI2DRAFT_193882;AGABI2DRAFT_194625;AGABI2DRAFT_190109;AGABI2DRAFT_62927;AGABI2DRAFT_195293;AGABI2DRAFT_194807;AGABI2DRAFT_151050;AGABI2DRAFT_189592;AGABI2DRAFT_135382;AGABI2DRAFT_193565;AGABI2DRAFT_150083;AGABI2DRAFT_135085;AGABI2DRAFT_138329;AGABI2DRAFT_212490;AGABI2DRAFT_119541;AGABI2DRAFT_191562;A…	1	AGABI2DRAFT_239505	https:\\www.genome.jp\dbget-bin\www_bget?map03010
Metabolic pathways	ko01100	297 out of 537 55.3072625698324%	1484 out of 3085 48.1037277147488%	0.00014244	0.0172353	297	AGABI2DRAFT_178863;AGABI2DRAFT_191534;AGABI2DRAFT_194743;AGABI2DRAFT_194839;AGABI2DRAFT_192140;AGABI2DRAFT_192040;AGABI2DRAFT_138513;AGABI2DRAFT_189765;AGABI2DRAFT_195821;AGABI2DRAFT_65664;AGABI2DRAFT_60912;AGABI2DRAFT_187839;AGABI2DRAFT_224408;AGABI2DRAFT_192880;AGABI2DRAFT_195157;AGABI2DRAFT_195196;AGABI2DRAFT_70764;AGABI2DRAFT_208525;AGABI2DRAFT_67650;AGABI2DRAFT_190928;AGABI2DRAFT_181641;AGAB…	K00009+K00009+K00010+K00012+K00026+K00030+K00031+K00033+K00052+K00053+K00058+K00059+K00059+K00074+K00088+K00103+K00108+K00108+K00108+K00108+K00128+K00128+K00128+K00128+K00134+K00134+K00147+K00223+K00227+K00232+K00236+K00237+K00249+K00262+K00273+K00275+K00286+K00287+K00382+K00411+K00418+K00420+K00467+K00467+K00467+K00467+K00467+K00480+K00480+K00480+K00485+K00486+K00505+K00505+K00505+K00505+K00505+…	196	AGABI2DRAFT_191534;AGABI2DRAFT_194743;AGABI2DRAFT_194839;AGABI2DRAFT_192140;AGABI2DRAFT_192040;AGABI2DRAFT_189765;AGABI2DRAFT_195821;AGABI2DRAFT_65664;AGABI2DRAFT_60912;AGABI2DRAFT_187839;AGABI2DRAFT_224408;AGABI2DRAFT_192880;AGABI2DRAFT_208525;AGABI2DRAFT_190928;AGABI2DRAFT_181641;AGABI2DRAFT_212840;AGABI2DRAFT_118559;AGABI2DRAFT_138631;AGABI2DRAFT_222671;AGABI2DRAFT_193266;AGABI2DRAFT_218236;AG…	101	AGABI2DRAFT_178863;AGABI2DRAFT_138513;AGABI2DRAFT_195157;AGABI2DRAFT_195196;AGABI2DRAFT_70764;AGABI2DRAFT_67650;AGABI2DRAFT_196132;AGABI2DRAFT_153444;AGABI2DRAFT_185978;AGABI2DRAFT_208623;AGABI2DRAFT_63236;AGABI2DRAFT_195088;AGABI2DRAFT_177137;AGABI2DRAFT_207779;AGABI2DRAFT_224803;AGABI2DRAFT_120855;AGABI2DRAFT_121220;AGABI2DRAFT_191532;AGABI2DRAFT_66978;AGABI2DRAFT_183819;AGABI2DRAFT_119444;AGAB…	https:\\www.genome.jp\dbget-bin\www_bget?map01100
Oxidative phosphorylation	ko00190	26 out of 537 4.84171322160149%	86 out of 3085 2.78768233387358%	0.00215272	0.260479	26	AGABI2DRAFT_196410;AGABI2DRAFT_191381;AGABI2DRAFT_61124;AGABI2DRAFT_138465;AGABI2DRAFT_64191;AGABI2DRAFT_138704;AGABI2DRAFT_193168;AGABI2DRAFT_190409;AGABI2DRAFT_192355;AGABI2DRAFT_133583;AGABI2DRAFT_194800;AGABI2DRAFT_135403;AGABI2DRAFT_139908;AGABI2DRAFT_194020;AGABI2DRAFT_121800;AGABI2DRAFT_195340;AGABI2DRAFT_194416;AGABI2DRAFT_183080;AGABI2DRAFT_186054;AGABI2DRAFT_137123;AGABI2DRAFT_182202;AG…	K00236+K00237+K00411+K00418+K00420+K02127+K02132+K02133+K02134+K02135+K02136+K02138+K02139+K02140+K02141+K02142+K02143+K02149+K02152+K02155+K02258+K02263+K03661+K03943+K03955+K03966	25	AGABI2DRAFT_196410;AGABI2DRAFT_191381;AGABI2DRAFT_61124;AGABI2DRAFT_138465;AGABI2DRAFT_64191;AGABI2DRAFT_138704;AGABI2DRAFT_193168;AGABI2DRAFT_190409;AGABI2DRAFT_192355;AGABI2DRAFT_133583;AGABI2DRAFT_194800;AGABI2DRAFT_135403;AGABI2DRAFT_139908;AGABI2DRAFT_194020;AGABI2DRAFT_121800;AGABI2DRAFT_195340;AGABI2DRAFT_194416;AGABI2DRAFT_183080;AGABI2DRAFT_137123;AGABI2DRAFT_182202;AGABI2DRAFT_195535;AG…	1	AGABI2DRAFT_186054	https:\\www.genome.jp\dbget-bin\www_bget?map00190
Citrate cycle (TCA cycle)	ko00020	13 out of 537 2.42085661080074%	34 out of 3085 1.10210696920583%	0.00306063	0.370336	13	AGABI2DRAFT_192140;AGABI2DRAFT_192040;AGABI2DRAFT_138513;AGABI2DRAFT_196410;AGABI2DRAFT_191381;AGABI2DRAFT_193748;AGABI2DRAFT_119444;AGABI2DRAFT_194501;AGABI2DRAFT_75156;AGABI2DRAFT_133137;AGABI2DRAFT_77363;AGABI2DRAFT_77333;AGABI2DRAFT_198149	K00026+K00030+K00031+K00236+K00237+K00382+K00627+K01648+K01679+K01679+K01681+K01681+K01899	8	AGABI2DRAFT_192140;AGABI2DRAFT_192040;AGABI2DRAFT_196410;AGABI2DRAFT_191381;AGABI2DRAFT_193748;AGABI2DRAFT_194501;AGABI2DRAFT_133137;AGABI2DRAFT_198149	5	AGABI2DRAFT_138513;AGABI2DRAFT_119444;AGABI2DRAFT_75156;AGABI2DRAFT_77363;AGABI2DRAFT_77333	https:\\www.genome.jp\dbget-bin\www_bget?map00020
Biosynthesis of amino acids	ko01230	32 out of 537 5.95903165735568%	118 out of 3085 3.82495948136143%	0.00482904	0.584313	32	AGABI2DRAFT_192040;AGABI2DRAFT_138513;AGABI2DRAFT_195821;AGABI2DRAFT_65664;AGABI2DRAFT_60912;AGABI2DRAFT_153444;AGABI2DRAFT_138631;AGABI2DRAFT_222671;AGABI2DRAFT_63236;AGABI2DRAFT_192001;AGABI2DRAFT_138134;AGABI2DRAFT_183819;AGABI2DRAFT_193667;AGABI2DRAFT_212899;AGABI2DRAFT_190260;AGABI2DRAFT_190047;AGABI2DRAFT_191352;AGABI2DRAFT_208605;AGABI2DRAFT_64285;AGABI2DRAFT_193833;AGABI2DRAFT_191298;AGAB…	K00030+K00031+K00052+K00053+K00058+K00134+K00134+K00147+K00286+K00549+K00600+K00615+K00765+K00766+K00789+K00826+K00850+K00928+K00931+K01626+K01655+K01681+K01681+K01694+K01736+K01738+K01739+K01758+K01915+K01915+K13830+K17069	24	AGABI2DRAFT_192040;AGABI2DRAFT_195821;AGABI2DRAFT_65664;AGABI2DRAFT_60912;AGABI2DRAFT_138631;AGABI2DRAFT_222671;AGABI2DRAFT_192001;AGABI2DRAFT_138134;AGABI2DRAFT_193667;AGABI2DRAFT_212899;AGABI2DRAFT_190260;AGABI2DRAFT_190047;AGABI2DRAFT_208605;AGABI2DRAFT_64285;AGABI2DRAFT_193833;AGABI2DRAFT_191298;AGABI2DRAFT_183035;AGABI2DRAFT_189785;AGABI2DRAFT_150561;AGABI2DRAFT_202594;AGABI2DRAFT_209095;AGA…	8	AGABI2DRAFT_138513;AGABI2DRAFT_153444;AGABI2DRAFT_63236;AGABI2DRAFT_183819;AGABI2DRAFT_191352;AGABI2DRAFT_77363;AGABI2DRAFT_77333;AGABI2DRAFT_210736	https:\\www.genome.jp\dbget-bin\www_bget?map01230
Cysteine and methionine metabolism	ko00270	15 out of 537 2.79329608938547%	46 out of 3085 1.49108589951378%	0.00861065	1	15	AGABI2DRAFT_192140;AGABI2DRAFT_60912;AGABI2DRAFT_192001;AGABI2DRAFT_196202;AGABI2DRAFT_190260;AGABI2DRAFT_190047;AGABI2DRAFT_197185;AGABI2DRAFT_208605;AGABI2DRAFT_150561;AGABI2DRAFT_202594;AGABI2DRAFT_209095;AGABI2DRAFT_185156;AGABI2DRAFT_195510;AGABI2DRAFT_177333;AGABI2DRAFT_139240	K00026+K00058+K00549+K00772+K00789+K00826+K00899+K00928+K01738+K01739+K01758+K08963+K08967+K11204+K17069	13	AGABI2DRAFT_192140;AGABI2DRAFT_60912;AGABI2DRAFT_192001;AGABI2DRAFT_196202;AGABI2DRAFT_190260;AGABI2DRAFT_190047;AGABI2DRAFT_208605;AGABI2DRAFT_150561;AGABI2DRAFT_202594;AGABI2DRAFT_209095;AGABI2DRAFT_185156;AGABI2DRAFT_195510;AGABI2DRAFT_139240	2	AGABI2DRAFT_197185;AGABI2DRAFT_177333	https:\\www.genome.jp\dbget-bin\www_bget?map00270
Pyrimidine metabolism	ko00240	14 out of 537 2.60707635009311%	43 out of 3085 1.39384116693679%	0.0111551	1	14	AGABI2DRAFT_190737;AGABI2DRAFT_115924;AGABI2DRAFT_228399;AGABI2DRAFT_205453;AGABI2DRAFT_135213;AGABI2DRAFT_185454;AGABI2DRAFT_70203;AGABI2DRAFT_227511;AGABI2DRAFT_193599;AGABI2DRAFT_191772;AGABI2DRAFT_116955;AGABI2DRAFT_208119;AGABI2DRAFT_148855;AGABI2DRAFT_182469	K00940+K01081+K01240+K01489+K01520+K01956+K01956+K03787+K03787+K10808+K10808+K11541+K13800+K16066	9	AGABI2DRAFT_190737;AGABI2DRAFT_228399;AGABI2DRAFT_205453;AGABI2DRAFT_135213;AGABI2DRAFT_185454;AGABI2DRAFT_191772;AGABI2DRAFT_208119;AGABI2DRAFT_148855;AGABI2DRAFT_182469	5	AGABI2DRAFT_115924;AGABI2DRAFT_70203;AGABI2DRAFT_227511;AGABI2DRAFT_193599;AGABI2DRAFT_116955	https:\\www.genome.jp\dbget-bin\www_bget?map00240
Base excision repair	ko03410	12 out of 537 2.23463687150838%	37 out of 3085 1.19935170178282%	0.0188107	1	12	AGABI2DRAFT_188103;AGABI2DRAFT_118672;AGABI2DRAFT_193750;AGABI2DRAFT_190773;AGABI2DRAFT_193558;AGABI2DRAFT_122214;AGABI2DRAFT_148081;AGABI2DRAFT_218352;AGABI2DRAFT_196191;AGABI2DRAFT_190373;AGABI2DRAFT_44066;AGABI2DRAFT_217472	K02324+K03504+K03506+K03512+K03512+K03575+K03648+K03648+K04802+K10771+K10773+K10773	9	AGABI2DRAFT_188103;AGABI2DRAFT_118672;AGABI2DRAFT_193750;AGABI2DRAFT_190773;AGABI2DRAFT_148081;AGABI2DRAFT_218352;AGABI2DRAFT_196191;AGABI2DRAFT_190373;AGABI2DRAFT_217472	3	AGABI2DRAFT_193558;AGABI2DRAFT_122214;AGABI2DRAFT_44066	https:\\www.genome.jp\dbget-bin\www_bget?map03410
Nucleotide metabolism	ko01232	18 out of 537 3.35195530726257%	65 out of 3085 2.10696920583468%	0.0250021	1	18	AGABI2DRAFT_195157;AGABI2DRAFT_190865;AGABI2DRAFT_190737;AGABI2DRAFT_115924;AGABI2DRAFT_228399;AGABI2DRAFT_204794;AGABI2DRAFT_195776;AGABI2DRAFT_205453;AGABI2DRAFT_117417;AGABI2DRAFT_135213;AGABI2DRAFT_187844;AGABI2DRAFT_223428;AGABI2DRAFT_229573;AGABI2DRAFT_227511;AGABI2DRAFT_193599;AGABI2DRAFT_191772;AGABI2DRAFT_116955;AGABI2DRAFT_148855	K00088+K00939+K00940+K01081+K01240+K01487+K01487+K01489+K01490+K01520+K01756+K01939+K01951+K03787+K03787+K10808+K10808+K13800	12	AGABI2DRAFT_190865;AGABI2DRAFT_190737;AGABI2DRAFT_228399;AGABI2DRAFT_204794;AGABI2DRAFT_195776;AGABI2DRAFT_205453;AGABI2DRAFT_135213;AGABI2DRAFT_187844;AGABI2DRAFT_223428;AGABI2DRAFT_229573;AGABI2DRAFT_191772;AGABI2DRAFT_148855	6	AGABI2DRAFT_195157;AGABI2DRAFT_115924;AGABI2DRAFT_117417;AGABI2DRAFT_227511;AGABI2DRAFT_193599;AGABI2DRAFT_116955	https:\\www.genome.jp\dbget-bin\www_bget?map01232
Non-homologous end-joining	ko03450	10 out of 537 1.86219739292365%	30 out of 3085 0.972447325769854%	0.025514	1	10	AGABI2DRAFT_190773;AGABI2DRAFT_193558;AGABI2DRAFT_118163;AGABI2DRAFT_212410;AGABI2DRAFT_188301;AGABI2DRAFT_209568;AGABI2DRAFT_180485;AGABI2DRAFT_121287;AGABI2DRAFT_115264;AGABI2DRAFT_148177	K03512+K03512+K03513+K10777+K10777+K10865+K10866+K10866+K10866+K10885	3	AGABI2DRAFT_190773;AGABI2DRAFT_209568;AGABI2DRAFT_148177	7	AGABI2DRAFT_193558;AGABI2DRAFT_118163;AGABI2DRAFT_212410;AGABI2DRAFT_188301;AGABI2DRAFT_180485;AGABI2DRAFT_121287;AGABI2DRAFT_115264	https:\\www.genome.jp\dbget-bin\www_bget?map03450
Carbapenem biosynthesis	ko00332	2 out of 537 0.37243947858473%	2 out of 3085 0.0648298217179903%	0.0302531	1	2	AGABI2DRAFT_222671;AGABI2DRAFT_64285	K00147+K00931	2	AGABI2DRAFT_222671;AGABI2DRAFT_64285	0	--	https:\\www.genome.jp\dbget-bin\www_bget?map00332
Biosynthesis of secondary metabolites	ko01110	116 out of 537 21.6014897579143%	575 out of 3085 18.6385737439222%	0.0314573	1	116	AGABI2DRAFT_194743;AGABI2DRAFT_192140;AGABI2DRAFT_192040;AGABI2DRAFT_138513;AGABI2DRAFT_189765;AGABI2DRAFT_195821;AGABI2DRAFT_65664;AGABI2DRAFT_60912;AGABI2DRAFT_187839;AGABI2DRAFT_224408;AGABI2DRAFT_195157;AGABI2DRAFT_181641;AGABI2DRAFT_196132;AGABI2DRAFT_212840;AGABI2DRAFT_118559;AGABI2DRAFT_153444;AGABI2DRAFT_138631;AGABI2DRAFT_222671;AGABI2DRAFT_193266;AGABI2DRAFT_218236;AGABI2DRAFT_227257;AG…	K00010+K00026+K00030+K00031+K00033+K00052+K00053+K00058+K00059+K00059+K00088+K00128+K00128+K00128+K00128+K00134+K00134+K00147+K00223+K00227+K00232+K00236+K00237+K00249+K00273+K00286+K00382+K00505+K00505+K00505+K00505+K00505+K00511+K00511+K00549+K00559+K00600+K00615+K00627+K00693+K00697+K00750+K00765+K00766+K00789+K00801+K00819+K00826+K00850+K00928+K00931+K00938+K00939+K00940+K00953+K00958+K01081+…	68	AGABI2DRAFT_194743;AGABI2DRAFT_192140;AGABI2DRAFT_192040;AGABI2DRAFT_189765;AGABI2DRAFT_195821;AGABI2DRAFT_65664;AGABI2DRAFT_60912;AGABI2DRAFT_187839;AGABI2DRAFT_224408;AGABI2DRAFT_181641;AGABI2DRAFT_212840;AGABI2DRAFT_118559;AGABI2DRAFT_138631;AGABI2DRAFT_222671;AGABI2DRAFT_193266;AGABI2DRAFT_218236;AGABI2DRAFT_227257;AGABI2DRAFT_196410;AGABI2DRAFT_191381;AGABI2DRAFT_193748;AGABI2DRAFT_121225;AG…	48	AGABI2DRAFT_138513;AGABI2DRAFT_195157;AGABI2DRAFT_196132;AGABI2DRAFT_153444;AGABI2DRAFT_185978;AGABI2DRAFT_208623;AGABI2DRAFT_63236;AGABI2DRAFT_224803;AGABI2DRAFT_120855;AGABI2DRAFT_121220;AGABI2DRAFT_191532;AGABI2DRAFT_66978;AGABI2DRAFT_183819;AGABI2DRAFT_119444;AGABI2DRAFT_212415;AGABI2DRAFT_66173;AGABI2DRAFT_182070;AGABI2DRAFT_195122;AGABI2DRAFT_191352;AGABI2DRAFT_69119;AGABI2DRAFT_56623;AGABI…	https:\\www.genome.jp\dbget-bin\www_bget?map01110
Selenocompound metabolism	ko00450	5 out of 537 0.931098696461825%	12 out of 3085 0.388978930307942%	0.0427084	1	5	AGABI2DRAFT_192001;AGABI2DRAFT_192415;AGABI2DRAFT_202594;AGABI2DRAFT_209095;AGABI2DRAFT_222577	K00549+K00958+K01739+K01758+K11717	5	AGABI2DRAFT_192001;AGABI2DRAFT_192415;AGABI2DRAFT_202594;AGABI2DRAFT_209095;AGABI2DRAFT_222577	0	--	https:\\www.genome.jp\dbget-bin\www_bget?map00450
Biosynthesis of unsaturated fatty acids	ko01040	7 out of 537 1.30353817504655%	20 out of 3085 0.648298217179903%	0.0452522	1	7	AGABI2DRAFT_227257;AGABI2DRAFT_194591;AGABI2DRAFT_196994;AGABI2DRAFT_193507;AGABI2DRAFT_190063;AGABI2DRAFT_193825;AGABI2DRAFT_192575	K00232+K00507+K00507+K07513+K08764+K10256+K10703	7	AGABI2DRAFT_227257;AGABI2DRAFT_194591;AGABI2DRAFT_196994;AGABI2DRAFT_193507;AGABI2DRAFT_190063;AGABI2DRAFT_193825;AGABI2DRAFT_192575	0	--	https:\\www.genome.jp\dbget-bin\www_bget?map01040
DNA replication	ko03030	16 out of 537 2.97951582867784%	64 out of 3085 2.07455429497569%	0.0775216	1	16	AGABI2DRAFT_216187;AGABI2DRAFT_200998;AGABI2DRAFT_40860;AGABI2DRAFT_188103;AGABI2DRAFT_204733;AGABI2DRAFT_118672;AGABI2DRAFT_193750;AGABI2DRAFT_196191;AGABI2DRAFT_194202;AGABI2DRAFT_149543;AGABI2DRAFT_192416;AGABI2DRAFT_200125;AGABI2DRAFT_189375;AGABI2DRAFT_201846;AGABI2DRAFT_200465;AGABI2DRAFT_71819	K02210+K02212+K02212+K02324+K02540+K03504+K03506+K04802+K10740+K10743+K10744+K10755+K10755+K10756+K10756+K10756	15	AGABI2DRAFT_216187;AGABI2DRAFT_40860;AGABI2DRAFT_188103;AGABI2DRAFT_204733;AGABI2DRAFT_118672;AGABI2DRAFT_193750;AGABI2DRAFT_196191;AGABI2DRAFT_194202;AGABI2DRAFT_149543;AGABI2DRAFT_192416;AGABI2DRAFT_200125;AGABI2DRAFT_189375;AGABI2DRAFT_201846;AGABI2DRAFT_200465;AGABI2DRAFT_71819	1	AGABI2DRAFT_200998	https:\\www.genome.jp\dbget-bin\www_bget?map03030
Carbon metabolism	ko01200	28 out of 537 5.21415270018622%	124 out of 3085 4.0194489465154%	0.0794487	1	28	AGABI2DRAFT_192140;AGABI2DRAFT_192040;AGABI2DRAFT_138513;AGABI2DRAFT_189765;AGABI2DRAFT_60912;AGABI2DRAFT_192880;AGABI2DRAFT_153444;AGABI2DRAFT_138631;AGABI2DRAFT_227257;AGABI2DRAFT_196410;AGABI2DRAFT_191381;AGABI2DRAFT_193748;AGABI2DRAFT_138134;AGABI2DRAFT_183819;AGABI2DRAFT_119444;AGABI2DRAFT_191352;AGABI2DRAFT_229242;AGABI2DRAFT_75156;AGABI2DRAFT_133137;AGABI2DRAFT_77363;AGABI2DRAFT_77333;AGAB…	K00026+K00030+K00031+K00033+K00058+K00074+K00134+K00134+K00232+K00236+K00237+K00382+K00600+K00615+K00627+K00850+K00863+K01679+K01679+K01681+K01681+K01738+K01899+K02437+K05605+K17066+K17066+K17069	18	AGABI2DRAFT_192140;AGABI2DRAFT_192040;AGABI2DRAFT_189765;AGABI2DRAFT_60912;AGABI2DRAFT_192880;AGABI2DRAFT_138631;AGABI2DRAFT_227257;AGABI2DRAFT_196410;AGABI2DRAFT_191381;AGABI2DRAFT_193748;AGABI2DRAFT_138134;AGABI2DRAFT_133137;AGABI2DRAFT_150561;AGABI2DRAFT_198149;AGABI2DRAFT_239523;AGABI2DRAFT_133832;AGABI2DRAFT_191438;AGABI2DRAFT_139240	10	AGABI2DRAFT_138513;AGABI2DRAFT_153444;AGABI2DRAFT_183819;AGABI2DRAFT_119444;AGABI2DRAFT_191352;AGABI2DRAFT_229242;AGABI2DRAFT_75156;AGABI2DRAFT_77363;AGABI2DRAFT_77333;AGABI2DRAFT_191444	https:\\www.genome.jp\dbget-bin\www_bget?map01200
Biosynthesis of cofactors	ko01240	46 out of 537 8.56610800744879%	219 out of 3085 7.09886547811993%	0.088293	1	46	AGABI2DRAFT_194839;AGABI2DRAFT_187839;AGABI2DRAFT_224408;AGABI2DRAFT_195196;AGABI2DRAFT_181641;AGABI2DRAFT_196132;AGABI2DRAFT_212840;AGABI2DRAFT_118559;AGABI2DRAFT_196448;AGABI2DRAFT_192889;AGABI2DRAFT_193748;AGABI2DRAFT_64309;AGABI2DRAFT_138134;AGABI2DRAFT_211022;AGABI2DRAFT_213201;AGABI2DRAFT_193239;AGABI2DRAFT_194297;AGABI2DRAFT_79330;AGABI2DRAFT_190260;AGABI2DRAFT_190047;AGABI2DRAFT_178735;AG…	K00012+K00059+K00059+K00103+K00128+K00128+K00128+K00128+K00275+K00287+K00382+K00486+K00600+K00767+K00767+K00767+K00767+K00767+K00789+K00826+K00868+K00939+K00940+K00953+K01440+K01556+K01556+K01556+K01756+K01930+K01939+K01956+K01956+K03809+K04487+K04487+K06127+K09680+K11153+K11153+K11204+K11541+K13800+K13950+K14154+K20457	34	AGABI2DRAFT_194839;AGABI2DRAFT_187839;AGABI2DRAFT_224408;AGABI2DRAFT_181641;AGABI2DRAFT_212840;AGABI2DRAFT_118559;AGABI2DRAFT_196448;AGABI2DRAFT_192889;AGABI2DRAFT_193748;AGABI2DRAFT_64309;AGABI2DRAFT_138134;AGABI2DRAFT_211022;AGABI2DRAFT_213201;AGABI2DRAFT_193239;AGABI2DRAFT_194297;AGABI2DRAFT_190260;AGABI2DRAFT_190047;AGABI2DRAFT_178735;AGABI2DRAFT_190865;AGABI2DRAFT_190737;AGABI2DRAFT_213939;A…	12	AGABI2DRAFT_195196;AGABI2DRAFT_196132;AGABI2DRAFT_79330;AGABI2DRAFT_56623;AGABI2DRAFT_115812;AGABI2DRAFT_70203;AGABI2DRAFT_194700;AGABI2DRAFT_197040;AGABI2DRAFT_117623;AGABI2DRAFT_177333;AGABI2DRAFT_119011;AGABI2DRAFT_229699	https:\\www.genome.jp\dbget-bin\www_bget?map01240
ABC transporters	ko02010	8 out of 537 1.48975791433892%	28 out of 3085 0.907617504051864%	0.0988426	1	8	AGABI2DRAFT_55874;AGABI2DRAFT_180250;AGABI2DRAFT_179557;AGABI2DRAFT_207384;AGABI2DRAFT_182792;AGABI2DRAFT_211067;AGABI2DRAFT_151707;AGABI2DRAFT_66472	K05657+K05658+K05658+K05658+K05662+K05665+K05665+K05665	1	AGABI2DRAFT_55874	7	AGABI2DRAFT_180250;AGABI2DRAFT_179557;AGABI2DRAFT_207384;AGABI2DRAFT_182792;AGABI2DRAFT_211067;AGABI2DRAFT_151707;AGABI2DRAFT_66472	https:\\www.genome.jp\dbget-bin\www_bget?map02010
Glutathione metabolism	ko00480	14 out of 537 2.60707635009311%	57 out of 3085 1.84764991896272%	0.10653	1	14	AGABI2DRAFT_138513;AGABI2DRAFT_189765;AGABI2DRAFT_176448;AGABI2DRAFT_135299;AGABI2DRAFT_193539;AGABI2DRAFT_193950;AGABI2DRAFT_192272;AGABI2DRAFT_117003;AGABI2DRAFT_196214;AGABI2DRAFT_195590;AGABI2DRAFT_191772;AGABI2DRAFT_116955;AGABI2DRAFT_132587;AGABI2DRAFT_177333	K00031+K00033+K00682+K00799+K00799+K00799+K00799+K00799+K00799+K00799+K10808+K10808+K11142+K11204	10	AGABI2DRAFT_189765;AGABI2DRAFT_176448;AGABI2DRAFT_135299;AGABI2DRAFT_193539;AGABI2DRAFT_193950;AGABI2DRAFT_192272;AGABI2DRAFT_117003;AGABI2DRAFT_196214;AGABI2DRAFT_191772;AGABI2DRAFT_132587	4	AGABI2DRAFT_138513;AGABI2DRAFT_195590;AGABI2DRAFT_116955;AGABI2DRAFT_177333	https:\\www.genome.jp\dbget-bin\www_bget?map00480
Sesquiterpenoid and triterpenoid biosynthesis	ko00909	4 out of 537 0.74487895716946%	11 out of 3085 0.356564019448947%	0.108264	1	4	AGABI2DRAFT_66978;AGABI2DRAFT_205454;AGABI2DRAFT_50291;AGABI2DRAFT_183802	K00511+K00511+K00801+K21927	2	AGABI2DRAFT_205454;AGABI2DRAFT_50291	2	AGABI2DRAFT_66978;AGABI2DRAFT_183802	https:\\www.genome.jp\dbget-bin\www_bget?map00909
Fructose and mannose metabolism	ko00051	11 out of 537 2.04841713221601%	43 out of 3085 1.39384116693679%	0.113832	1	11	AGABI2DRAFT_178863;AGABI2DRAFT_191534;AGABI2DRAFT_191352;AGABI2DRAFT_229242;AGABI2DRAFT_194856;AGABI2DRAFT_134183;AGABI2DRAFT_186852;AGABI2DRAFT_189423;AGABI2DRAFT_182285;AGABI2DRAFT_191227;AGABI2DRAFT_190490	K00009+K00009+K00850+K00863+K02377+K17742+K18334+K18337+K18337+K19029+K19355	6	AGABI2DRAFT_191534;AGABI2DRAFT_194856;AGABI2DRAFT_186852;AGABI2DRAFT_182285;AGABI2DRAFT_191227;AGABI2DRAFT_190490	5	AGABI2DRAFT_178863;AGABI2DRAFT_191352;AGABI2DRAFT_229242;AGABI2DRAFT_134183;AGABI2DRAFT_189423	https:\\www.genome.jp\dbget-bin\www_bget?map00051
Arginine and proline metabolism	ko00330	13 out of 537 2.42085661080074%	53 out of 3085 1.71799027552674%	0.11807	1	13	AGABI2DRAFT_181641;AGABI2DRAFT_196132;AGABI2DRAFT_212840;AGABI2DRAFT_118559;AGABI2DRAFT_222671;AGABI2DRAFT_208623;AGABI2DRAFT_63236;AGABI2DRAFT_195122;AGABI2DRAFT_64285;AGABI2DRAFT_66184;AGABI2DRAFT_132587;AGABI2DRAFT_194900;AGABI2DRAFT_190432	K00128+K00128+K00128+K00128+K00147+K00273+K00286+K00819+K00931+K01259+K11142+K14085+K18123	8	AGABI2DRAFT_181641;AGABI2DRAFT_212840;AGABI2DRAFT_118559;AGABI2DRAFT_222671;AGABI2DRAFT_64285;AGABI2DRAFT_66184;AGABI2DRAFT_132587;AGABI2DRAFT_190432	5	AGABI2DRAFT_196132;AGABI2DRAFT_208623;AGABI2DRAFT_63236;AGABI2DRAFT_195122;AGABI2DRAFT_194900	https:\\www.genome.jp\dbget-bin\www_bget?map00330
Histidine metabolism	ko00340	9 out of 537 1.67597765363128%	34 out of 3085 1.10210696920583%	0.122501	1	9	AGABI2DRAFT_181641;AGABI2DRAFT_196132;AGABI2DRAFT_212840;AGABI2DRAFT_118559;AGABI2DRAFT_193667;AGABI2DRAFT_194900;AGABI2DRAFT_209970;AGABI2DRAFT_192459;AGABI2DRAFT_186400	K00128+K00128+K00128+K00128+K00765+K14085+K19787+K20246+K20246	5	AGABI2DRAFT_181641;AGABI2DRAFT_212840;AGABI2DRAFT_118559;AGABI2DRAFT_193667;AGABI2DRAFT_209970	4	AGABI2DRAFT_196132;AGABI2DRAFT_194900;AGABI2DRAFT_192459;AGABI2DRAFT_186400	https:\\www.genome.jp\dbget-bin\www_bget?map00340
Thiamine metabolism	ko00730	5 out of 537 0.931098696461825%	16 out of 3085 0.518638573743922%	0.130289	1	5	AGABI2DRAFT_190865;AGABI2DRAFT_122140;AGABI2DRAFT_190750;AGABI2DRAFT_194700;AGABI2DRAFT_229699	K00939+K01078+K04487+K04487+K14154	2	AGABI2DRAFT_190865;AGABI2DRAFT_190750	3	AGABI2DRAFT_122140;AGABI2DRAFT_194700;AGABI2DRAFT_229699	https:\\www.genome.jp\dbget-bin\www_bget?map00730
Monobactam biosynthesis	ko00261	2 out of 537 0.37243947858473%	4 out of 3085 0.129659643435981%	0.142248	1	2	AGABI2DRAFT_208605;AGABI2DRAFT_192415	K00928+K00958	2	AGABI2DRAFT_208605;AGABI2DRAFT_192415	0	--	https:\\www.genome.jp\dbget-bin\www_bget?map00261
Pyruvate metabolism	ko00620	18 out of 537 3.35195530726257%	80 out of 3085 2.59319286871961%	0.143312	1	18	AGABI2DRAFT_192140;AGABI2DRAFT_181641;AGABI2DRAFT_196132;AGABI2DRAFT_212840;AGABI2DRAFT_118559;AGABI2DRAFT_193748;AGABI2DRAFT_195088;AGABI2DRAFT_119340;AGABI2DRAFT_186715;AGABI2DRAFT_207548;AGABI2DRAFT_61172;AGABI2DRAFT_119444;AGABI2DRAFT_191298;AGABI2DRAFT_75156;AGABI2DRAFT_133137;AGABI2DRAFT_75119;AGABI2DRAFT_194191;AGABI2DRAFT_194900	K00026+K00128+K00128+K00128+K00128+K00382+K00467+K00467+K00467+K00467+K00467+K00627+K01655+K01679+K01679+K13953+K13953+K14085	12	AGABI2DRAFT_192140;AGABI2DRAFT_181641;AGABI2DRAFT_212840;AGABI2DRAFT_118559;AGABI2DRAFT_193748;AGABI2DRAFT_119340;AGABI2DRAFT_186715;AGABI2DRAFT_207548;AGABI2DRAFT_61172;AGABI2DRAFT_191298;AGABI2DRAFT_133137;AGABI2DRAFT_75119	6	AGABI2DRAFT_196132;AGABI2DRAFT_195088;AGABI2DRAFT_119444;AGABI2DRAFT_75156;AGABI2DRAFT_194191;AGABI2DRAFT_194900	https:\\www.genome.jp\dbget-bin\www_bget?map00620
alpha-Linolenic acid metabolism	ko00592	3 out of 537 0.558659217877095%	8 out of 3085 0.259319286871961%	0.148782	1	3	AGABI2DRAFT_227257;AGABI2DRAFT_193507;AGABI2DRAFT_117271	K00232+K07513+K14674	2	AGABI2DRAFT_227257;AGABI2DRAFT_193507	1	AGABI2DRAFT_117271	https:\\www.genome.jp\dbget-bin\www_bget?map00592
Phenylalanine, tyrosine and tryptophan biosynthesis	ko00400	5 out of 537 0.931098696461825%	17 out of 3085 0.551053484602917%	0.159585	1	5	AGABI2DRAFT_212899;AGABI2DRAFT_193833;AGABI2DRAFT_183035;AGABI2DRAFT_189785;AGABI2DRAFT_210736	K00766+K01626+K01694+K01736+K13830	4	AGABI2DRAFT_212899;AGABI2DRAFT_193833;AGABI2DRAFT_183035;AGABI2DRAFT_189785	1	AGABI2DRAFT_210736	https:\\www.genome.jp\dbget-bin\www_bget?map00400
2-Oxocarboxylic acid metabolism	ko01210	9 out of 537 1.67597765363128%	36 out of 3085 1.16693679092382%	0.160663	1	9	AGABI2DRAFT_192040;AGABI2DRAFT_138513;AGABI2DRAFT_195821;AGABI2DRAFT_65664;AGABI2DRAFT_190047;AGABI2DRAFT_208605;AGABI2DRAFT_191298;AGABI2DRAFT_77363;AGABI2DRAFT_77333	K00030+K00031+K00052+K00053+K00826+K00928+K01655+K01681+K01681	6	AGABI2DRAFT_192040;AGABI2DRAFT_195821;AGABI2DRAFT_65664;AGABI2DRAFT_190047;AGABI2DRAFT_208605;AGABI2DRAFT_191298	3	AGABI2DRAFT_138513;AGABI2DRAFT_77363;AGABI2DRAFT_77333	https:\\www.genome.jp\dbget-bin\www_bget?map01210
Mismatch repair	ko03430	9 out of 537 1.67597765363128%	36 out of 3085 1.16693679092382%	0.160663	1	9	AGABI2DRAFT_118672;AGABI2DRAFT_196191;AGABI2DRAFT_78389;AGABI2DRAFT_194202;AGABI2DRAFT_200125;AGABI2DRAFT_189375;AGABI2DRAFT_201846;AGABI2DRAFT_200465;AGABI2DRAFT_71819	K03504+K04802+K08739+K10740+K10755+K10755+K10756+K10756+K10756	8	AGABI2DRAFT_118672;AGABI2DRAFT_196191;AGABI2DRAFT_194202;AGABI2DRAFT_200125;AGABI2DRAFT_189375;AGABI2DRAFT_201846;AGABI2DRAFT_200465;AGABI2DRAFT_71819	1	AGABI2DRAFT_78389	https:\\www.genome.jp\dbget-bin\www_bget?map03430
Aminoacyl-tRNA biosynthesis	ko00970	11 out of 537 2.04841713221601%	47 out of 3085 1.52350081037277%	0.181896	1	11	AGABI2DRAFT_74006;AGABI2DRAFT_195951;AGABI2DRAFT_226641;AGABI2DRAFT_185126;AGABI2DRAFT_229511;AGABI2DRAFT_220881;AGABI2DRAFT_191987;AGABI2DRAFT_191989;AGABI2DRAFT_185659;AGABI2DRAFT_222615;AGABI2DRAFT_229630	K00604+K01866+K01868+K01870+K01873+K01883+K01889+K01890+K01893+K02433+K04567	11	AGABI2DRAFT_74006;AGABI2DRAFT_195951;AGABI2DRAFT_226641;AGABI2DRAFT_185126;AGABI2DRAFT_229511;AGABI2DRAFT_220881;AGABI2DRAFT_191987;AGABI2DRAFT_191989;AGABI2DRAFT_185659;AGABI2DRAFT_222615;AGABI2DRAFT_229630	0	--	https:\\www.genome.jp\dbget-bin\www_bget?map00970
Nicotinate and nicotinamide metabolism	ko00760	10 out of 537 1.86219739292365%	42 out of 3085 1.3614262560778%	0.182194	1	10	AGABI2DRAFT_211022;AGABI2DRAFT_213201;AGABI2DRAFT_193239;AGABI2DRAFT_194297;AGABI2DRAFT_79330;AGABI2DRAFT_115924;AGABI2DRAFT_228399;AGABI2DRAFT_213939;AGABI2DRAFT_227511;AGABI2DRAFT_193599	K00767+K00767+K00767+K00767+K00767+K01081+K01240+K01440+K03787+K03787	6	AGABI2DRAFT_211022;AGABI2DRAFT_213201;AGABI2DRAFT_193239;AGABI2DRAFT_194297;AGABI2DRAFT_228399;AGABI2DRAFT_213939	4	AGABI2DRAFT_79330;AGABI2DRAFT_115924;AGABI2DRAFT_227511;AGABI2DRAFT_193599	https:\\www.genome.jp\dbget-bin\www_bget?map00760
Purine metabolism	ko00230	18 out of 537 3.35195530726257%	84 out of 3085 2.72285251215559%	0.197922	1	18	AGABI2DRAFT_195157;AGABI2DRAFT_190865;AGABI2DRAFT_190737;AGABI2DRAFT_192415;AGABI2DRAFT_115924;AGABI2DRAFT_117817;AGABI2DRAFT_192648;AGABI2DRAFT_204794;AGABI2DRAFT_195776;AGABI2DRAFT_117417;AGABI2DRAFT_187844;AGABI2DRAFT_123082;AGABI2DRAFT_223428;AGABI2DRAFT_229573;AGABI2DRAFT_227511;AGABI2DRAFT_193599;AGABI2DRAFT_191772;AGABI2DRAFT_116955	K00088+K00939+K00940+K00958+K01081+K01120+K01466+K01487+K01487+K01490+K01756+K01768+K01939+K01951+K03787+K03787+K10808+K10808	10	AGABI2DRAFT_190865;AGABI2DRAFT_190737;AGABI2DRAFT_192415;AGABI2DRAFT_117817;AGABI2DRAFT_204794;AGABI2DRAFT_195776;AGABI2DRAFT_187844;AGABI2DRAFT_223428;AGABI2DRAFT_229573;AGABI2DRAFT_191772	8	AGABI2DRAFT_195157;AGABI2DRAFT_115924;AGABI2DRAFT_192648;AGABI2DRAFT_117417;AGABI2DRAFT_123082;AGABI2DRAFT_227511;AGABI2DRAFT_193599;AGABI2DRAFT_116955	https:\\www.genome.jp\dbget-bin\www_bget?map00230
Nucleotide excision repair	ko03420	12 out of 537 2.23463687150838%	53 out of 3085 1.71799027552674%	0.199414	1	12	AGABI2DRAFT_188103;AGABI2DRAFT_204058;AGABI2DRAFT_118672;AGABI2DRAFT_193750;AGABI2DRAFT_196191;AGABI2DRAFT_194202;AGABI2DRAFT_200125;AGABI2DRAFT_189375;AGABI2DRAFT_201846;AGABI2DRAFT_200465;AGABI2DRAFT_71819;AGABI2DRAFT_224497	K02324+K03143+K03504+K03506+K04802+K10740+K10755+K10755+K10756+K10756+K10756+K10838	10	AGABI2DRAFT_188103;AGABI2DRAFT_118672;AGABI2DRAFT_193750;AGABI2DRAFT_196191;AGABI2DRAFT_194202;AGABI2DRAFT_200125;AGABI2DRAFT_189375;AGABI2DRAFT_201846;AGABI2DRAFT_200465;AGABI2DRAFT_71819	2	AGABI2DRAFT_204058;AGABI2DRAFT_224497	https:\\www.genome.jp\dbget-bin\www_bget?map03420
Glyoxylate and dicarboxylate metabolism	ko00630	10 out of 537 1.86219739292365%	43 out of 3085 1.39384116693679%	0.202909	1	10	AGABI2DRAFT_192140;AGABI2DRAFT_193748;AGABI2DRAFT_138134;AGABI2DRAFT_210697;AGABI2DRAFT_77363;AGABI2DRAFT_77333;AGABI2DRAFT_190498;AGABI2DRAFT_135514;AGABI2DRAFT_239523;AGABI2DRAFT_190432	K00026+K00382+K00600+K01569+K01681+K01681+K01915+K01915+K02437+K18123	7	AGABI2DRAFT_192140;AGABI2DRAFT_193748;AGABI2DRAFT_138134;AGABI2DRAFT_190498;AGABI2DRAFT_135514;AGABI2DRAFT_239523;AGABI2DRAFT_190432	3	AGABI2DRAFT_210697;AGABI2DRAFT_77363;AGABI2DRAFT_77333	https:\\www.genome.jp\dbget-bin\www_bget?map00630
Glycerolipid metabolism	ko00561	13 out of 537 2.42085661080074%	60 out of 3085 1.94489465153971%	0.234246	1	13	AGABI2DRAFT_181641;AGABI2DRAFT_196132;AGABI2DRAFT_212840;AGABI2DRAFT_118559;AGABI2DRAFT_204119;AGABI2DRAFT_229242;AGABI2DRAFT_62511;AGABI2DRAFT_64815;AGABI2DRAFT_203434;AGABI2DRAFT_194900;AGABI2DRAFT_117271;AGABI2DRAFT_116245;AGABI2DRAFT_194338	K00128+K00128+K00128+K00128+K00679+K00863+K01046+K13507+K13519+K14085+K14674+K17900+K18097	5	AGABI2DRAFT_181641;AGABI2DRAFT_212840;AGABI2DRAFT_118559;AGABI2DRAFT_203434;AGABI2DRAFT_194338	8	AGABI2DRAFT_196132;AGABI2DRAFT_204119;AGABI2DRAFT_229242;AGABI2DRAFT_62511;AGABI2DRAFT_64815;AGABI2DRAFT_194900;AGABI2DRAFT_117271;AGABI2DRAFT_116245	https:\\www.genome.jp\dbget-bin\www_bget?map00561
Other types of O-glycan biosynthesis	ko00514	2 out of 537 0.37243947858473%	6 out of 3085 0.194489465153971%	0.281093	1	2	AGABI2DRAFT_205915;AGABI2DRAFT_211452	K00728+K10967	1	AGABI2DRAFT_205915	1	AGABI2DRAFT_211452	https:\\www.genome.jp\dbget-bin\www_bget?map00514
Viral life cycle - HIV-1	ko03250	5 out of 537 0.931098696461825%	21 out of 3085 0.680713128038898%	0.296526	1	5	AGABI2DRAFT_190352;AGABI2DRAFT_121155;AGABI2DRAFT_216456;AGABI2DRAFT_117987;AGABI2DRAFT_213044	K07936+K11648+K12183+K15183+K22544	2	AGABI2DRAFT_190352;AGABI2DRAFT_213044	3	AGABI2DRAFT_121155;AGABI2DRAFT_216456;AGABI2DRAFT_117987	https:\\www.genome.jp\dbget-bin\www_bget?map03250
Ether lipid metabolism	ko00565	3 out of 537 0.558659217877095%	11 out of 3085 0.356564019448947%	0.29695	1	3	AGABI2DRAFT_186563;AGABI2DRAFT_203434;AGABI2DRAFT_117271	K01115+K13519+K14674	1	AGABI2DRAFT_203434	2	AGABI2DRAFT_186563;AGABI2DRAFT_117271	https:\\www.genome.jp\dbget-bin\www_bget?map00565
Fatty acid degradation	ko00071	12 out of 537 2.23463687150838%	58 out of 3085 1.88006482982172%	0.302144	1	12	AGABI2DRAFT_181641;AGABI2DRAFT_196132;AGABI2DRAFT_212840;AGABI2DRAFT_118559;AGABI2DRAFT_227257;AGABI2DRAFT_185978;AGABI2DRAFT_134045;AGABI2DRAFT_193507;AGABI2DRAFT_75119;AGABI2DRAFT_194191;AGABI2DRAFT_194900;AGABI2DRAFT_211630	K00128+K00128+K00128+K00128+K00232+K00249+K01897+K07513+K13953+K13953+K14085+K14338	7	AGABI2DRAFT_181641;AGABI2DRAFT_212840;AGABI2DRAFT_118559;AGABI2DRAFT_227257;AGABI2DRAFT_134045;AGABI2DRAFT_193507;AGABI2DRAFT_75119	5	AGABI2DRAFT_196132;AGABI2DRAFT_185978;AGABI2DRAFT_194191;AGABI2DRAFT_194900;AGABI2DRAFT_211630	https:\\www.genome.jp\dbget-bin\www_bget?map00071
Cutin, suberine and wax biosynthesis	ko00073	1 out of 537 0.186219739292365%	2 out of 3085 0.0648298217179903%	0.317883	1	1	AGABI2DRAFT_195889	K17991	1	AGABI2DRAFT_195889	0	--	https:\\www.genome.jp\dbget-bin\www_bget?map00073
C5-Branched dibasic acid metabolism	ko00660	1 out of 537 0.186219739292365%	2 out of 3085 0.0648298217179903%	0.317883	1	1	AGABI2DRAFT_195821	K00052	1	AGABI2DRAFT_195821	0	--	https:\\www.genome.jp\dbget-bin\www_bget?map00660
Fatty acid metabolism	ko01212	12 out of 537 2.23463687150838%	59 out of 3085 1.91247974068071%	0.324306	1	12	AGABI2DRAFT_187839;AGABI2DRAFT_224408;AGABI2DRAFT_227257;AGABI2DRAFT_185978;AGABI2DRAFT_194591;AGABI2DRAFT_196994;AGABI2DRAFT_178019;AGABI2DRAFT_134045;AGABI2DRAFT_193507;AGABI2DRAFT_190063;AGABI2DRAFT_193825;AGABI2DRAFT_192575	K00059+K00059+K00232+K00249+K00507+K00507+K00667+K01897+K07513+K08764+K10256+K10703	10	AGABI2DRAFT_187839;AGABI2DRAFT_224408;AGABI2DRAFT_227257;AGABI2DRAFT_194591;AGABI2DRAFT_196994;AGABI2DRAFT_134045;AGABI2DRAFT_193507;AGABI2DRAFT_190063;AGABI2DRAFT_193825;AGABI2DRAFT_192575	2	AGABI2DRAFT_185978;AGABI2DRAFT_178019	https:\\www.genome.jp\dbget-bin\www_bget?map01212
Tryptophan metabolism	ko00380	14 out of 537 2.60707635009311%	70 out of 3085 2.26904376012966%	0.327689	1	14	AGABI2DRAFT_181641;AGABI2DRAFT_196132;AGABI2DRAFT_212840;AGABI2DRAFT_118559;AGABI2DRAFT_193748;AGABI2DRAFT_64309;AGABI2DRAFT_194127;AGABI2DRAFT_115812;AGABI2DRAFT_72269;AGABI2DRAFT_190561;AGABI2DRAFT_121272;AGABI2DRAFT_194900;AGABI2DRAFT_211630;AGABI2DRAFT_187111	K00128+K00128+K00128+K00128+K00382+K00486+K01501+K01556+K01556+K01556+K03782+K14085+K14338+K15791	8	AGABI2DRAFT_181641;AGABI2DRAFT_212840;AGABI2DRAFT_118559;AGABI2DRAFT_193748;AGABI2DRAFT_64309;AGABI2DRAFT_194127;AGABI2DRAFT_72269;AGABI2DRAFT_190561	6	AGABI2DRAFT_196132;AGABI2DRAFT_115812;AGABI2DRAFT_121272;AGABI2DRAFT_194900;AGABI2DRAFT_211630;AGABI2DRAFT_187111	https:\\www.genome.jp\dbget-bin\www_bget?map00380
Biosynthesis of nucleotide sugars	ko01250	5 out of 537 0.931098696461825%	22 out of 3085 0.713128038897893%	0.333677	1	5	AGABI2DRAFT_194839;AGABI2DRAFT_194113;AGABI2DRAFT_189451;AGABI2DRAFT_194856;AGABI2DRAFT_191898	K00012+K00820+K00972+K02377+K08678	5	AGABI2DRAFT_194839;AGABI2DRAFT_194113;AGABI2DRAFT_189451;AGABI2DRAFT_194856;AGABI2DRAFT_191898	0	--	https:\\www.genome.jp\dbget-bin\www_bget?map01250
Longevity regulating pathway - multiple species	ko04213	8 out of 537 1.48975791433892%	38 out of 3085 1.23176661264182%	0.33733	1	8	AGABI2DRAFT_213939;AGABI2DRAFT_123082;AGABI2DRAFT_190759;AGABI2DRAFT_197323;AGABI2DRAFT_185786;AGABI2DRAFT_207393;AGABI2DRAFT_210033;AGABI2DRAFT_151451	K01440+K01768+K03283+K03695+K03695+K04565+K07198+K07203	2	AGABI2DRAFT_213939;AGABI2DRAFT_190759	6	AGABI2DRAFT_123082;AGABI2DRAFT_197323;AGABI2DRAFT_185786;AGABI2DRAFT_207393;AGABI2DRAFT_210033;AGABI2DRAFT_151451	https:\\www.genome.jp\dbget-bin\www_bget?map04213
Ascorbate and aldarate metabolism	ko00053	7 out of 537 1.30353817504655%	33 out of 3085 1.06969205834684%	0.347677	1	7	AGABI2DRAFT_194839;AGABI2DRAFT_195196;AGABI2DRAFT_181641;AGABI2DRAFT_196132;AGABI2DRAFT_212840;AGABI2DRAFT_118559;AGABI2DRAFT_194900	K00012+K00103+K00128+K00128+K00128+K00128+K14085	4	AGABI2DRAFT_194839;AGABI2DRAFT_181641;AGABI2DRAFT_212840;AGABI2DRAFT_118559	3	AGABI2DRAFT_195196;AGABI2DRAFT_196132;AGABI2DRAFT_194900	https:\\www.genome.jp\dbget-bin\www_bget?map00053
Methane metabolism	ko00680	6 out of 537 1.11731843575419%	28 out of 3085 0.907617504051864%	0.358895	1	6	AGABI2DRAFT_60912;AGABI2DRAFT_138134;AGABI2DRAFT_191352;AGABI2DRAFT_229242;AGABI2DRAFT_191444;AGABI2DRAFT_191438	K00058+K00600+K00850+K00863+K17066+K17066	3	AGABI2DRAFT_60912;AGABI2DRAFT_138134;AGABI2DRAFT_191438	3	AGABI2DRAFT_191352;AGABI2DRAFT_229242;AGABI2DRAFT_191444	https:\\www.genome.jp\dbget-bin\www_bget?map00680
beta-Alanine metabolism	ko00410	10 out of 537 1.86219739292365%	50 out of 3085 1.62074554294976%	0.368705	1	10	AGABI2DRAFT_181641;AGABI2DRAFT_196132;AGABI2DRAFT_212840;AGABI2DRAFT_118559;AGABI2DRAFT_227257;AGABI2DRAFT_183499;AGABI2DRAFT_120027;AGABI2DRAFT_133832;AGABI2DRAFT_65316;AGABI2DRAFT_194900	K00128+K00128+K00128+K00128+K00232+K01580+K01580+K05605+K13524+K14085	6	AGABI2DRAFT_181641;AGABI2DRAFT_212840;AGABI2DRAFT_118559;AGABI2DRAFT_227257;AGABI2DRAFT_133832;AGABI2DRAFT_65316	4	AGABI2DRAFT_196132;AGABI2DRAFT_183499;AGABI2DRAFT_120027;AGABI2DRAFT_194900	https:\\www.genome.jp\dbget-bin\www_bget?map00410
Sulfur metabolism	ko00920	5 out of 537 0.931098696461825%	23 out of 3085 0.745542949756888%	0.371196	1	5	AGABI2DRAFT_192415;AGABI2DRAFT_209718;AGABI2DRAFT_150561;AGABI2DRAFT_202594;AGABI2DRAFT_139240	K00958+K01082+K01738+K01739+K17069	5	AGABI2DRAFT_192415;AGABI2DRAFT_209718;AGABI2DRAFT_150561;AGABI2DRAFT_202594;AGABI2DRAFT_139240	0	--	https:\\www.genome.jp\dbget-bin\www_bget?map00920
Other glycan degradation	ko00511	5 out of 537 0.931098696461825%	23 out of 3085 0.745542949756888%	0.371196	1	5	AGABI2DRAFT_188899;AGABI2DRAFT_194957;AGABI2DRAFT_188016;AGABI2DRAFT_195919;AGABI2DRAFT_77442	K01192+K01192+K01201+K15923+K15923	3	AGABI2DRAFT_188016;AGABI2DRAFT_195919;AGABI2DRAFT_77442	2	AGABI2DRAFT_188899;AGABI2DRAFT_194957	https:\\www.genome.jp\dbget-bin\www_bget?map00511
Pentose and glucuronate interconversions	ko00040	7 out of 537 1.30353817504655%	34 out of 3085 1.10210696920583%	0.378514	1	7	AGABI2DRAFT_194839;AGABI2DRAFT_210556;AGABI2DRAFT_193681;AGABI2DRAFT_194619;AGABI2DRAFT_192853;AGABI2DRAFT_117702;AGABI2DRAFT_68886	K00012+K01184+K01213+K17818+K18107+K18107+K18107	4	AGABI2DRAFT_194839;AGABI2DRAFT_194619;AGABI2DRAFT_192853;AGABI2DRAFT_117702	3	AGABI2DRAFT_210556;AGABI2DRAFT_193681;AGABI2DRAFT_68886	https:\\www.genome.jp\dbget-bin\www_bget?map00040
Glycolysis / Gluconeogenesis	ko00010	12 out of 537 2.23463687150838%	62 out of 3085 2.0097244732577%	0.392578	1	12	AGABI2DRAFT_181641;AGABI2DRAFT_196132;AGABI2DRAFT_212840;AGABI2DRAFT_118559;AGABI2DRAFT_153444;AGABI2DRAFT_138631;AGABI2DRAFT_193748;AGABI2DRAFT_119444;AGABI2DRAFT_191352;AGABI2DRAFT_75119;AGABI2DRAFT_194191;AGABI2DRAFT_194900	K00128+K00128+K00128+K00128+K00134+K00134+K00382+K00627+K00850+K13953+K13953+K14085	6	AGABI2DRAFT_181641;AGABI2DRAFT_212840;AGABI2DRAFT_118559;AGABI2DRAFT_138631;AGABI2DRAFT_193748;AGABI2DRAFT_75119	6	AGABI2DRAFT_196132;AGABI2DRAFT_153444;AGABI2DRAFT_119444;AGABI2DRAFT_191352;AGABI2DRAFT_194191;AGABI2DRAFT_194900	https:\\www.genome.jp\dbget-bin\www_bget?map00010
N-Glycan biosynthesis	ko00510	8 out of 537 1.48975791433892%	40 out of 3085 1.29659643435981%	0.394489	1	8	AGABI2DRAFT_133530;AGABI2DRAFT_201390;AGABI2DRAFT_194179;AGABI2DRAFT_137086;AGABI2DRAFT_63676;AGABI2DRAFT_67658;AGABI2DRAFT_202912;AGABI2DRAFT_181939	K00721+K00902+K01230+K03844+K09658+K12667+K12668+K23741	7	AGABI2DRAFT_133530;AGABI2DRAFT_194179;AGABI2DRAFT_137086;AGABI2DRAFT_63676;AGABI2DRAFT_67658;AGABI2DRAFT_202912;AGABI2DRAFT_181939	1	AGABI2DRAFT_201390	https:\\www.genome.jp\dbget-bin\www_bget?map00510
Valine, leucine and isoleucine biosynthesis	ko00290	3 out of 537 0.558659217877095%	13 out of 3085 0.421393841166937%	0.400445	1	3	AGABI2DRAFT_195821;AGABI2DRAFT_65664;AGABI2DRAFT_190047	K00052+K00053+K00826	3	AGABI2DRAFT_195821;AGABI2DRAFT_65664;AGABI2DRAFT_190047	0	--	https:\\www.genome.jp\dbget-bin\www_bget?map00290
Glycine, serine and threonine metabolism	ko00260	14 out of 537 2.60707635009311%	74 out of 3085 2.39870340356564%	0.411793	1	14	AGABI2DRAFT_60912;AGABI2DRAFT_70764;AGABI2DRAFT_208525;AGABI2DRAFT_67650;AGABI2DRAFT_190928;AGABI2DRAFT_208623;AGABI2DRAFT_193748;AGABI2DRAFT_138134;AGABI2DRAFT_208605;AGABI2DRAFT_183035;AGABI2DRAFT_209095;AGABI2DRAFT_239523;AGABI2DRAFT_194900;AGABI2DRAFT_182469	K00058+K00108+K00108+K00108+K00108+K00273+K00382+K00600+K00928+K01694+K01758+K02437+K14085+K16066	10	AGABI2DRAFT_60912;AGABI2DRAFT_208525;AGABI2DRAFT_190928;AGABI2DRAFT_193748;AGABI2DRAFT_138134;AGABI2DRAFT_208605;AGABI2DRAFT_183035;AGABI2DRAFT_209095;AGABI2DRAFT_239523;AGABI2DRAFT_182469	4	AGABI2DRAFT_70764;AGABI2DRAFT_67650;AGABI2DRAFT_208623;AGABI2DRAFT_194900	https:\\www.genome.jp\dbget-bin\www_bget?map00260
Mannose type O-glycan biosynthesis	ko00515	1 out of 537 0.186219739292365%	3 out of 3085 0.0972447325769854%	0.436695	1	1	AGABI2DRAFT_205915	K00728	1	AGABI2DRAFT_205915	0	--	https:\\www.genome.jp\dbget-bin\www_bget?map00515
Linoleic acid metabolism	ko00591	1 out of 537 0.186219739292365%	3 out of 3085 0.0972447325769854%	0.436695	1	1	AGABI2DRAFT_117271	K14674	0	--	1	AGABI2DRAFT_117271	https:\\www.genome.jp\dbget-bin\www_bget?map00591
Taurine and hypotaurine metabolism	ko00430	3 out of 537 0.558659217877095%	14 out of 3085 0.453808752025932%	0.450755	1	3	AGABI2DRAFT_207779;AGABI2DRAFT_183499;AGABI2DRAFT_120027	K00485+K01580+K01580	0	--	3	AGABI2DRAFT_207779;AGABI2DRAFT_183499;AGABI2DRAFT_120027	https:\\www.genome.jp\dbget-bin\www_bget?map00430
Aflatoxin biosynthesis	ko00254	6 out of 537 1.11731843575419%	31 out of 3085 1.00486223662885%	0.459777	1	6	AGABI2DRAFT_196511;AGABI2DRAFT_139707;AGABI2DRAFT_203585;AGABI2DRAFT_203712;AGABI2DRAFT_228060;AGABI2DRAFT_193185	K17647+K17647+K17648+K17650+K17651+K24855	2	AGABI2DRAFT_203585;AGABI2DRAFT_193185	4	AGABI2DRAFT_196511;AGABI2DRAFT_139707;AGABI2DRAFT_203712;AGABI2DRAFT_228060	https:\\www.genome.jp\dbget-bin\www_bget?map00254
Hippo signaling pathway - multiple species	ko04392	3 out of 537 0.558659217877095%	15 out of 3085 0.486223662884927%	0.499243	1	3	AGABI2DRAFT_114336;AGABI2DRAFT_199498;AGABI2DRAFT_137291	K06684+K09448+K20237	0	--	3	AGABI2DRAFT_114336;AGABI2DRAFT_199498;AGABI2DRAFT_137291	https:\\www.genome.jp\dbget-bin\www_bget?map04392
Penicillin and cephalosporin biosynthesis	ko00311	1 out of 537 0.186219739292365%	4 out of 3085 0.129659643435981%	0.534844	1	1	AGABI2DRAFT_208623	K00273	0	--	1	AGABI2DRAFT_208623	https:\\www.genome.jp\dbget-bin\www_bget?map00311
Vitamin B6 metabolism	ko00750	2 out of 537 0.37243947858473%	10 out of 3085 0.324149108589951%	0.541264	1	2	AGABI2DRAFT_196448;AGABI2DRAFT_178735	K00275+K00868	2	AGABI2DRAFT_196448;AGABI2DRAFT_178735	0	--	https:\\www.genome.jp\dbget-bin\www_bget?map00750
One carbon pool by folate	ko00670	3 out of 537 0.558659217877095%	16 out of 3085 0.518638573743922%	0.54546	1	3	AGABI2DRAFT_192889;AGABI2DRAFT_138134;AGABI2DRAFT_74006	K00287+K00600+K00604	3	AGABI2DRAFT_192889;AGABI2DRAFT_138134;AGABI2DRAFT_74006	0	--	https:\\www.genome.jp\dbget-bin\www_bget?map00670
mRNA surveillance pathway	ko03015	11 out of 537 2.04841713221601%	63 out of 3085 2.04213938411669%	0.548373	1	11	AGABI2DRAFT_190827;AGABI2DRAFT_189825;AGABI2DRAFT_193432;AGABI2DRAFT_194237;AGABI2DRAFT_194268;AGABI2DRAFT_195055;AGABI2DRAFT_120172;AGABI2DRAFT_147534;AGABI2DRAFT_188493;AGABI2DRAFT_120013;AGABI2DRAFT_211033	K03265+K12812+K12876+K12881+K12881+K13126+K13126+K14285+K14397+K14404+K18723	9	AGABI2DRAFT_190827;AGABI2DRAFT_189825;AGABI2DRAFT_193432;AGABI2DRAFT_194237;AGABI2DRAFT_194268;AGABI2DRAFT_195055;AGABI2DRAFT_147534;AGABI2DRAFT_188493;AGABI2DRAFT_211033	2	AGABI2DRAFT_120172;AGABI2DRAFT_120013	https:\\www.genome.jp\dbget-bin\www_bget?map03015
Folate biosynthesis	ko00790	4 out of 537 0.74487895716946%	22 out of 3085 0.713128038897893%	0.549293	1	4	AGABI2DRAFT_192889;AGABI2DRAFT_150186;AGABI2DRAFT_119011;AGABI2DRAFT_204208	K00287+K01930+K13950+K20457	3	AGABI2DRAFT_192889;AGABI2DRAFT_150186;AGABI2DRAFT_204208	1	AGABI2DRAFT_119011	https:\\www.genome.jp\dbget-bin\www_bget?map00790
Glycosylphosphatidylinositol (GPI)-anchor biosynthesis	ko00563	6 out of 537 1.11731843575419%	34 out of 3085 1.10210696920583%	0.556291	1	6	AGABI2DRAFT_208693;AGABI2DRAFT_209452;AGABI2DRAFT_145182;AGABI2DRAFT_203888;AGABI2DRAFT_63676;AGABI2DRAFT_192735	K03857+K05283+K05288+K05293+K09658+K23362	4	AGABI2DRAFT_208693;AGABI2DRAFT_203888;AGABI2DRAFT_63676;AGABI2DRAFT_192735	2	AGABI2DRAFT_209452;AGABI2DRAFT_145182	https:\\www.genome.jp\dbget-bin\www_bget?map00563
Pantothenate and CoA biosynthesis	ko00770	7 out of 537 1.30353817504655%	40 out of 3085 1.29659643435981%	0.559521	1	7	AGABI2DRAFT_65664;AGABI2DRAFT_181641;AGABI2DRAFT_196132;AGABI2DRAFT_212840;AGABI2DRAFT_118559;AGABI2DRAFT_190047;AGABI2DRAFT_197040	K00053+K00128+K00128+K00128+K00128+K00826+K09680	5	AGABI2DRAFT_65664;AGABI2DRAFT_181641;AGABI2DRAFT_212840;AGABI2DRAFT_118559;AGABI2DRAFT_190047	2	AGABI2DRAFT_196132;AGABI2DRAFT_197040	https:\\www.genome.jp\dbget-bin\www_bget?map00770
Alanine, aspartate and glutamate metabolism	ko00250	12 out of 537 2.23463687150838%	70 out of 3085 2.26904376012966%	0.573765	1	12	AGABI2DRAFT_194435;AGABI2DRAFT_194113;AGABI2DRAFT_183499;AGABI2DRAFT_120027;AGABI2DRAFT_187844;AGABI2DRAFT_190498;AGABI2DRAFT_135514;AGABI2DRAFT_223428;AGABI2DRAFT_185454;AGABI2DRAFT_70203;AGABI2DRAFT_208119;AGABI2DRAFT_65316	K00262+K00820+K01580+K01580+K01756+K01915+K01915+K01939+K01956+K01956+K11541+K13524	9	AGABI2DRAFT_194435;AGABI2DRAFT_194113;AGABI2DRAFT_187844;AGABI2DRAFT_190498;AGABI2DRAFT_135514;AGABI2DRAFT_223428;AGABI2DRAFT_185454;AGABI2DRAFT_208119;AGABI2DRAFT_65316	3	AGABI2DRAFT_183499;AGABI2DRAFT_120027;AGABI2DRAFT_70203	https:\\www.genome.jp\dbget-bin\www_bget?map00250
Nucleocytoplasmic transport	ko03013	14 out of 537 2.60707635009311%	82 out of 3085 2.6580226904376%	0.578804	1	14	AGABI2DRAFT_133083;AGABI2DRAFT_190352;AGABI2DRAFT_189825;AGABI2DRAFT_193432;AGABI2DRAFT_194237;AGABI2DRAFT_194268;AGABI2DRAFT_147534;AGABI2DRAFT_191242;AGABI2DRAFT_181072;AGABI2DRAFT_211033;AGABI2DRAFT_196887;AGABI2DRAFT_185642;AGABI2DRAFT_206092;AGABI2DRAFT_134948	K03231+K07936+K12812+K12876+K12881+K12881+K14285+K14298+K14301+K18723+K18725+K18752+K20221+K25129	14	AGABI2DRAFT_133083;AGABI2DRAFT_190352;AGABI2DRAFT_189825;AGABI2DRAFT_193432;AGABI2DRAFT_194237;AGABI2DRAFT_194268;AGABI2DRAFT_147534;AGABI2DRAFT_191242;AGABI2DRAFT_181072;AGABI2DRAFT_211033;AGABI2DRAFT_196887;AGABI2DRAFT_185642;AGABI2DRAFT_206092;AGABI2DRAFT_134948	0	--	https:\\www.genome.jp\dbget-bin\www_bget?map03013
Various types of N-glycan biosynthesis	ko00513	5 out of 537 0.931098696461825%	29 out of 3085 0.940032414910859%	0.586272	1	5	AGABI2DRAFT_194179;AGABI2DRAFT_137086;AGABI2DRAFT_67658;AGABI2DRAFT_202912;AGABI2DRAFT_181939	K01230+K03844+K12667+K12668+K23741	5	AGABI2DRAFT_194179;AGABI2DRAFT_137086;AGABI2DRAFT_67658;AGABI2DRAFT_202912;AGABI2DRAFT_181939	0	--	https:\\www.genome.jp\dbget-bin\www_bget?map00513
Terpenoid backbone biosynthesis	ko00900	4 out of 537 0.74487895716946%	23 out of 3085 0.745542949756888%	0.586787	1	4	AGABI2DRAFT_69119;AGABI2DRAFT_193269;AGABI2DRAFT_189508;AGABI2DRAFT_214023	K00938+K01641+K05355+K05355	3	AGABI2DRAFT_193269;AGABI2DRAFT_189508;AGABI2DRAFT_214023	1	AGABI2DRAFT_69119	https:\\www.genome.jp\dbget-bin\www_bget?map00900
Butanoate metabolism	ko00650	7 out of 537 1.30353817504655%	42 out of 3085 1.3614262560778%	0.614735	1	7	AGABI2DRAFT_192880;AGABI2DRAFT_183499;AGABI2DRAFT_120027;AGABI2DRAFT_193269;AGABI2DRAFT_65316;AGABI2DRAFT_211459;AGABI2DRAFT_139552	K00074+K01580+K01580+K01641+K13524+K18369+K18369	3	AGABI2DRAFT_192880;AGABI2DRAFT_193269;AGABI2DRAFT_65316	4	AGABI2DRAFT_183499;AGABI2DRAFT_120027;AGABI2DRAFT_211459;AGABI2DRAFT_139552	https:\\www.genome.jp\dbget-bin\www_bget?map00650
Meiosis - yeast	ko04113	19 out of 537 3.53817504655493%	114 out of 3085 3.69529983792545%	0.6237	1	19	AGABI2DRAFT_123082;AGABI2DRAFT_114372;AGABI2DRAFT_216187;AGABI2DRAFT_200998;AGABI2DRAFT_40860;AGABI2DRAFT_212703;AGABI2DRAFT_192552;AGABI2DRAFT_189921;AGABI2DRAFT_204733;AGABI2DRAFT_58460;AGABI2DRAFT_177922;AGABI2DRAFT_186480;AGABI2DRAFT_151207;AGABI2DRAFT_151451;AGABI2DRAFT_193226;AGABI2DRAFT_229988;AGABI2DRAFT_65881;novel.30;AGABI2DRAFT_185054	K01768+K02178+K02210+K02212+K02212+K02213+K02309+K02537+K02540+K02605+K02606+K02830+K04630+K07203+K08139+K08139+K08139+K10872+K12780	13	AGABI2DRAFT_216187;AGABI2DRAFT_40860;AGABI2DRAFT_212703;AGABI2DRAFT_192552;AGABI2DRAFT_189921;AGABI2DRAFT_204733;AGABI2DRAFT_58460;AGABI2DRAFT_177922;AGABI2DRAFT_186480;AGABI2DRAFT_151207;AGABI2DRAFT_193226;AGABI2DRAFT_229988;novel.30	6	AGABI2DRAFT_123082;AGABI2DRAFT_114372;AGABI2DRAFT_200998;AGABI2DRAFT_151451;AGABI2DRAFT_65881;AGABI2DRAFT_185054	https:\\www.genome.jp\dbget-bin\www_bget?map04113
Starch and sucrose metabolism	ko00500	10 out of 537 1.86219739292365%	61 out of 3085 1.9773095623987%	0.636687	1	10	AGABI2DRAFT_212415;AGABI2DRAFT_66173;AGABI2DRAFT_182070;AGABI2DRAFT_184188;AGABI2DRAFT_183321;AGABI2DRAFT_205367;AGABI2DRAFT_200333;AGABI2DRAFT_205212;AGABI2DRAFT_120329;AGABI2DRAFT_121550	K00693+K00697+K00750+K01176+K01210+K01210+K01210+K01210+K16055+K22337	3	AGABI2DRAFT_183321;AGABI2DRAFT_200333;AGABI2DRAFT_205212	7	AGABI2DRAFT_212415;AGABI2DRAFT_66173;AGABI2DRAFT_182070;AGABI2DRAFT_184188;AGABI2DRAFT_205367;AGABI2DRAFT_120329;AGABI2DRAFT_121550	https:\\www.genome.jp\dbget-bin\www_bget?map00500
Inositol phosphate metabolism	ko00562	10 out of 537 1.86219739292365%	61 out of 3085 1.9773095623987%	0.636687	1	10	AGABI2DRAFT_194743;AGABI2DRAFT_113973;AGABI2DRAFT_181722;AGABI2DRAFT_153211;AGABI2DRAFT_187599;AGABI2DRAFT_187375;AGABI2DRAFT_210674;AGABI2DRAFT_192199;AGABI2DRAFT_120986;AGABI2DRAFT_189975	K00010+K00921+K00921+K01099+K01099+K01110+K01771+K01858+K05857+K21797	4	AGABI2DRAFT_194743;AGABI2DRAFT_210674;AGABI2DRAFT_192199;AGABI2DRAFT_189975	6	AGABI2DRAFT_113973;AGABI2DRAFT_181722;AGABI2DRAFT_153211;AGABI2DRAFT_187599;AGABI2DRAFT_187375;AGABI2DRAFT_120986	https:\\www.genome.jp\dbget-bin\www_bget?map00562
Biosynthesis of various plant secondary metabolites	ko00999	2 out of 537 0.37243947858473%	12 out of 3085 0.388978930307942%	0.644883	1	2	AGABI2DRAFT_190260;AGABI2DRAFT_210736	K00789+K13830	1	AGABI2DRAFT_190260	1	AGABI2DRAFT_210736	https:\\www.genome.jp\dbget-bin\www_bget?map00999
Valine, leucine and isoleucine degradation	ko00280	12 out of 537 2.23463687150838%	74 out of 3085 2.39870340356564%	0.655901	1	12	AGABI2DRAFT_181641;AGABI2DRAFT_196132;AGABI2DRAFT_212840;AGABI2DRAFT_118559;AGABI2DRAFT_185978;AGABI2DRAFT_193748;AGABI2DRAFT_190047;AGABI2DRAFT_193269;AGABI2DRAFT_133832;AGABI2DRAFT_193507;AGABI2DRAFT_65316;AGABI2DRAFT_194900	K00128+K00128+K00128+K00128+K00249+K00382+K00826+K01641+K05605+K07513+K13524+K14085	9	AGABI2DRAFT_181641;AGABI2DRAFT_212840;AGABI2DRAFT_118559;AGABI2DRAFT_193748;AGABI2DRAFT_190047;AGABI2DRAFT_193269;AGABI2DRAFT_133832;AGABI2DRAFT_193507;AGABI2DRAFT_65316	3	AGABI2DRAFT_196132;AGABI2DRAFT_185978;AGABI2DRAFT_194900	https:\\www.genome.jp\dbget-bin\www_bget?map00280
Homologous recombination	ko03440	8 out of 537 1.48975791433892%	50 out of 3085 1.62074554294976%	0.662509	1	8	AGABI2DRAFT_118672;AGABI2DRAFT_211683;AGABI2DRAFT_194202;AGABI2DRAFT_209568;AGABI2DRAFT_180485;AGABI2DRAFT_121287;AGABI2DRAFT_115264;AGABI2DRAFT_119677	K03504+K08991+K10740+K10865+K10866+K10866+K10866+K10901	5	AGABI2DRAFT_118672;AGABI2DRAFT_211683;AGABI2DRAFT_194202;AGABI2DRAFT_209568;AGABI2DRAFT_119677	3	AGABI2DRAFT_180485;AGABI2DRAFT_121287;AGABI2DRAFT_115264	https:\\www.genome.jp\dbget-bin\www_bget?map03440
Lysine degradation	ko00310	8 out of 537 1.48975791433892%	50 out of 3085 1.62074554294976%	0.662509	1	8	AGABI2DRAFT_181641;AGABI2DRAFT_196132;AGABI2DRAFT_212840;AGABI2DRAFT_118559;AGABI2DRAFT_193748;AGABI2DRAFT_194900;AGABI2DRAFT_188762;AGABI2DRAFT_187111	K00128+K00128+K00128+K00128+K00382+K14085+K14157+K15791	4	AGABI2DRAFT_181641;AGABI2DRAFT_212840;AGABI2DRAFT_118559;AGABI2DRAFT_193748	4	AGABI2DRAFT_196132;AGABI2DRAFT_194900;AGABI2DRAFT_188762;AGABI2DRAFT_187111	https:\\www.genome.jp\dbget-bin\www_bget?map00310
Amino sugar and nucleotide sugar metabolism	ko00520	12 out of 537 2.23463687150838%	75 out of 3085 2.43111831442464%	0.675031	1	12	AGABI2DRAFT_194839;AGABI2DRAFT_154388;AGABI2DRAFT_194113;AGABI2DRAFT_189451;AGABI2DRAFT_175783;AGABI2DRAFT_178861;AGABI2DRAFT_208788;AGABI2DRAFT_212760;AGABI2DRAFT_194856;AGABI2DRAFT_192454;AGABI2DRAFT_114785;AGABI2DRAFT_191898	K00012+K00698+K00820+K00972+K01183+K01183+K01183+K01183+K02377+K02564+K07106+K08678	7	AGABI2DRAFT_194839;AGABI2DRAFT_194113;AGABI2DRAFT_189451;AGABI2DRAFT_194856;AGABI2DRAFT_192454;AGABI2DRAFT_114785;AGABI2DRAFT_191898	5	AGABI2DRAFT_154388;AGABI2DRAFT_175783;AGABI2DRAFT_178861;AGABI2DRAFT_208788;AGABI2DRAFT_212760	https:\\www.genome.jp\dbget-bin\www_bget?map00520
RNA degradation	ko03018	11 out of 537 2.04841713221601%	69 out of 3085 2.23662884927066%	0.676684	1	11	AGABI2DRAFT_191352;AGABI2DRAFT_189248;AGABI2DRAFT_195187;AGABI2DRAFT_199301;AGABI2DRAFT_178251;AGABI2DRAFT_199661;AGABI2DRAFT_190948;AGABI2DRAFT_192916;AGABI2DRAFT_189942;AGABI2DRAFT_195055;AGABI2DRAFT_120172	K00850+K03514+K04077+K12584+K12600+K12608+K12618+K12623+K12624+K13126+K13126	7	AGABI2DRAFT_189248;AGABI2DRAFT_195187;AGABI2DRAFT_178251;AGABI2DRAFT_199661;AGABI2DRAFT_192916;AGABI2DRAFT_189942;AGABI2DRAFT_195055	4	AGABI2DRAFT_191352;AGABI2DRAFT_199301;AGABI2DRAFT_190948;AGABI2DRAFT_120172	https:\\www.genome.jp\dbget-bin\www_bget?map03018
D-Amino acid metabolism	ko00470	1 out of 537 0.186219739292365%	6 out of 3085 0.194489465153971%	0.682883	1	1	AGABI2DRAFT_208623	K00273	0	--	1	AGABI2DRAFT_208623	https:\\www.genome.jp\dbget-bin\www_bget?map00470
Fatty acid elongation	ko00062	1 out of 537 0.186219739292365%	6 out of 3085 0.194489465153971%	0.682883	1	1	AGABI2DRAFT_192575	K10703	1	AGABI2DRAFT_192575	0	--	https:\\www.genome.jp\dbget-bin\www_bget?map00062
Biotin metabolism	ko00780	2 out of 537 0.37243947858473%	13 out of 3085 0.421393841166937%	0.689326	1	2	AGABI2DRAFT_187839;AGABI2DRAFT_224408	K00059+K00059	2	AGABI2DRAFT_187839;AGABI2DRAFT_224408	0	--	https:\\www.genome.jp\dbget-bin\www_bget?map00780
Propanoate metabolism	ko00640	5 out of 537 0.931098696461825%	33 out of 3085 1.06969205834684%	0.704896	1	5	AGABI2DRAFT_227257;AGABI2DRAFT_193748;AGABI2DRAFT_198149;AGABI2DRAFT_133832;AGABI2DRAFT_65316	K00232+K00382+K01899+K05605+K13524	5	AGABI2DRAFT_227257;AGABI2DRAFT_193748;AGABI2DRAFT_198149;AGABI2DRAFT_133832;AGABI2DRAFT_65316	0	--	https:\\www.genome.jp\dbget-bin\www_bget?map00640
Galactose metabolism	ko00052	4 out of 537 0.74487895716946%	27 out of 3085 0.875202593192869%	0.717001	1	4	AGABI2DRAFT_191352;AGABI2DRAFT_195282;AGABI2DRAFT_193903;AGABI2DRAFT_185747	K00850+K04618+K04618+K04618	2	AGABI2DRAFT_195282;AGABI2DRAFT_185747	2	AGABI2DRAFT_191352;AGABI2DRAFT_193903	https:\\www.genome.jp\dbget-bin\www_bget?map00052
Sulfur relay system	ko04122	2 out of 537 0.37243947858473%	14 out of 3085 0.453808752025932%	0.729088	1	2	AGABI2DRAFT_190750;AGABI2DRAFT_194700	K04487+K04487	1	AGABI2DRAFT_190750	1	AGABI2DRAFT_194700	https:\\www.genome.jp\dbget-bin\www_bget?map04122
Autophagy - other	ko04136	4 out of 537 0.74487895716946%	28 out of 3085 0.907617504051864%	0.744352	1	4	AGABI2DRAFT_151451;AGABI2DRAFT_209416;AGABI2DRAFT_123279;AGABI2DRAFT_115087	K07203+K08269+K08342+K17906	0	--	4	AGABI2DRAFT_151451;AGABI2DRAFT_209416;AGABI2DRAFT_123279;AGABI2DRAFT_115087	https:\\www.genome.jp\dbget-bin\www_bget?map04136
Fatty acid biosynthesis	ko00061	4 out of 537 0.74487895716946%	28 out of 3085 0.907617504051864%	0.744352	1	4	AGABI2DRAFT_187839;AGABI2DRAFT_224408;AGABI2DRAFT_178019;AGABI2DRAFT_134045	K00059+K00059+K00667+K01897	3	AGABI2DRAFT_187839;AGABI2DRAFT_224408;AGABI2DRAFT_134045	1	AGABI2DRAFT_178019	https:\\www.genome.jp\dbget-bin\www_bget?map00061
Lysine biosynthesis	ko00300	2 out of 537 0.37243947858473%	15 out of 3085 0.486223662884927%	0.764448	1	2	AGABI2DRAFT_208605;AGABI2DRAFT_191298	K00928+K01655	2	AGABI2DRAFT_208605;AGABI2DRAFT_191298	0	--	https:\\www.genome.jp\dbget-bin\www_bget?map00300
Peroxisome	ko04146	11 out of 537 2.04841713221601%	74 out of 3085 2.39870340356564%	0.765408	1	11	AGABI2DRAFT_138513;AGABI2DRAFT_227257;AGABI2DRAFT_208623;AGABI2DRAFT_196096;AGABI2DRAFT_179138;AGABI2DRAFT_134045;AGABI2DRAFT_207393;AGABI2DRAFT_193507;AGABI2DRAFT_190063;AGABI2DRAFT_218314;AGABI2DRAFT_212068	K00031+K00232+K00273+K00477+K00624+K01897+K04565+K07513+K08764+K13354+K17879	6	AGABI2DRAFT_227257;AGABI2DRAFT_196096;AGABI2DRAFT_179138;AGABI2DRAFT_134045;AGABI2DRAFT_193507;AGABI2DRAFT_190063	5	AGABI2DRAFT_138513;AGABI2DRAFT_208623;AGABI2DRAFT_207393;AGABI2DRAFT_218314;AGABI2DRAFT_212068	https:\\www.genome.jp\dbget-bin\www_bget?map04146
Cyanoamino acid metabolism	ko00460	3 out of 537 0.558659217877095%	23 out of 3085 0.745542949756888%	0.790992	1	3	AGABI2DRAFT_138134;AGABI2DRAFT_194127;AGABI2DRAFT_188287	K00600+K01501+K10675	2	AGABI2DRAFT_138134;AGABI2DRAFT_194127	1	AGABI2DRAFT_188287	https:\\www.genome.jp\dbget-bin\www_bget?map00460
Phosphatidylinositol signaling system	ko04070	8 out of 537 1.48975791433892%	58 out of 3085 1.88006482982172%	0.816394	1	8	AGABI2DRAFT_113973;AGABI2DRAFT_181722;AGABI2DRAFT_153211;AGABI2DRAFT_187599;AGABI2DRAFT_187375;AGABI2DRAFT_180834;AGABI2DRAFT_120986;AGABI2DRAFT_189975	K00921+K00921+K01099+K01099+K01110+K02183+K05857+K21797	1	AGABI2DRAFT_189975	7	AGABI2DRAFT_113973;AGABI2DRAFT_181722;AGABI2DRAFT_153211;AGABI2DRAFT_187599;AGABI2DRAFT_187375;AGABI2DRAFT_180834;AGABI2DRAFT_120986	https:\\www.genome.jp\dbget-bin\www_bget?map04070
Nitrogen metabolism	ko00910	5 out of 537 0.931098696461825%	38 out of 3085 1.23176661264182%	0.8168	1	5	AGABI2DRAFT_194435;AGABI2DRAFT_194127;AGABI2DRAFT_197957;AGABI2DRAFT_190498;AGABI2DRAFT_135514	K00262+K01501+K01673+K01915+K01915	5	AGABI2DRAFT_194435;AGABI2DRAFT_194127;AGABI2DRAFT_197957;AGABI2DRAFT_190498;AGABI2DRAFT_135514	0	--	https:\\www.genome.jp\dbget-bin\www_bget?map00910
Arachidonic acid metabolism	ko00590	1 out of 537 0.186219739292365%	9 out of 3085 0.291734197730956%	0.821586	1	1	AGABI2DRAFT_117271	K14674	0	--	1	AGABI2DRAFT_117271	https:\\www.genome.jp\dbget-bin\www_bget?map00590
Sphingolipid metabolism	ko00600	3 out of 537 0.558659217877095%	25 out of 3085 0.810372771474878%	0.836767	1	3	AGABI2DRAFT_188016;AGABI2DRAFT_191824;AGABI2DRAFT_194192	K01201+K04709+K12350	3	AGABI2DRAFT_188016;AGABI2DRAFT_191824;AGABI2DRAFT_194192	0	--	https:\\www.genome.jp\dbget-bin\www_bget?map00600
Pentose phosphate pathway	ko00030	3 out of 537 0.558659217877095%	25 out of 3085 0.810372771474878%	0.836767	1	3	AGABI2DRAFT_189765;AGABI2DRAFT_183819;AGABI2DRAFT_191352	K00033+K00615+K00850	1	AGABI2DRAFT_189765	2	AGABI2DRAFT_183819;AGABI2DRAFT_191352	https:\\www.genome.jp\dbget-bin\www_bget?map00030
Proteasome	ko03050	6 out of 537 1.11731843575419%	46 out of 3085 1.49108589951378%	0.837112	1	6	AGABI2DRAFT_191751;AGABI2DRAFT_184516;AGABI2DRAFT_191953;AGABI2DRAFT_189272;AGABI2DRAFT_193671;AGABI2DRAFT_207044	K02725+K02726+K02727+K02729+K02732+K06699	5	AGABI2DRAFT_191751;AGABI2DRAFT_184516;AGABI2DRAFT_191953;AGABI2DRAFT_189272;AGABI2DRAFT_193671	1	AGABI2DRAFT_207044	https:\\www.genome.jp\dbget-bin\www_bget?map03050
Phagosome	ko04145	9 out of 537 1.67597765363128%	68 out of 3085 2.20421393841167%	0.861521	1	9	AGABI2DRAFT_113973;AGABI2DRAFT_181722;AGABI2DRAFT_183080;AGABI2DRAFT_186054;AGABI2DRAFT_137123;AGABI2DRAFT_203919;AGABI2DRAFT_135559;AGABI2DRAFT_195658;AGABI2DRAFT_181617	K00921+K00921+K02149+K02152+K02155+K03661+K07374+K07375+K07897	5	AGABI2DRAFT_183080;AGABI2DRAFT_137123;AGABI2DRAFT_203919;AGABI2DRAFT_135559;AGABI2DRAFT_195658	4	AGABI2DRAFT_113973;AGABI2DRAFT_181722;AGABI2DRAFT_186054;AGABI2DRAFT_181617	https:\\www.genome.jp\dbget-bin\www_bget?map04145
SNARE interactions in vesicular transport	ko04130	2 out of 537 0.37243947858473%	19 out of 3085 0.615883306320908%	0.868582	1	2	AGABI2DRAFT_192636;AGABI2DRAFT_225255	K08489+K08498	0	--	2	AGABI2DRAFT_192636;AGABI2DRAFT_225255	https:\\www.genome.jp\dbget-bin\www_bget?map04130
Diterpenoid biosynthesis	ko00904	1 out of 537 0.186219739292365%	11 out of 3085 0.356564019448947%	0.878451	1	1	AGABI2DRAFT_115703	K21292	1	AGABI2DRAFT_115703	0	--	https:\\www.genome.jp\dbget-bin\www_bget?map00904
Phenylalanine metabolism	ko00360	2 out of 537 0.37243947858473%	20 out of 3085 0.648298217179903%	0.886992	1	2	AGABI2DRAFT_192880;AGABI2DRAFT_121272	K00074+K03782	1	AGABI2DRAFT_192880	1	AGABI2DRAFT_121272	https:\\www.genome.jp\dbget-bin\www_bget?map00360
Riboflavin metabolism	ko00740	2 out of 537 0.37243947858473%	20 out of 3085 0.648298217179903%	0.886992	1	2	AGABI2DRAFT_56623;AGABI2DRAFT_122140	K00953+K01078	0	--	2	AGABI2DRAFT_56623;AGABI2DRAFT_122140	https:\\www.genome.jp\dbget-bin\www_bget?map00740
Glycerophospholipid metabolism	ko00564	8 out of 537 1.48975791433892%	64 out of 3085 2.07455429497569%	0.891452	1	8	AGABI2DRAFT_200866;AGABI2DRAFT_186563;AGABI2DRAFT_224623;AGABI2DRAFT_191269;AGABI2DRAFT_64815;AGABI2DRAFT_203434;AGABI2DRAFT_117271;AGABI2DRAFT_195789	K01049+K01115+K08730+K08744+K13507+K13519+K14674+K18696	2	AGABI2DRAFT_200866;AGABI2DRAFT_203434	6	AGABI2DRAFT_186563;AGABI2DRAFT_224623;AGABI2DRAFT_191269;AGABI2DRAFT_64815;AGABI2DRAFT_117271;AGABI2DRAFT_195789	https:\\www.genome.jp\dbget-bin\www_bget?map00564
RNA polymerase	ko03020	3 out of 537 0.558659217877095%	29 out of 3085 0.940032414910859%	0.902935	1	3	AGABI2DRAFT_188567;AGABI2DRAFT_191935;AGABI2DRAFT_191302	K03002+K03009+K03013	3	AGABI2DRAFT_188567;AGABI2DRAFT_191935;AGABI2DRAFT_191302	0	--	https:\\www.genome.jp\dbget-bin\www_bget?map03020
Protein processing in endoplasmic reticulum	ko04141	14 out of 537 2.60707635009311%	110 out of 3085 3.56564019448947%	0.930635	1	14	AGABI2DRAFT_194179;AGABI2DRAFT_207881;AGABI2DRAFT_190759;AGABI2DRAFT_190809;AGABI2DRAFT_201378;AGABI2DRAFT_62224;AGABI2DRAFT_67658;AGABI2DRAFT_202912;AGABI2DRAFT_193623;AGABI2DRAFT_205955;AGABI2DRAFT_224184;AGABI2DRAFT_121172;AGABI2DRAFT_195066;AGABI2DRAFT_181939	K01230+K03237+K03283+K04079+K09503+K09580+K12667+K12668+K13989+K13993+K13993+K13993+K14009+K23741	11	AGABI2DRAFT_194179;AGABI2DRAFT_207881;AGABI2DRAFT_190759;AGABI2DRAFT_190809;AGABI2DRAFT_201378;AGABI2DRAFT_62224;AGABI2DRAFT_67658;AGABI2DRAFT_202912;AGABI2DRAFT_193623;AGABI2DRAFT_121172;AGABI2DRAFT_181939	3	AGABI2DRAFT_205955;AGABI2DRAFT_224184;AGABI2DRAFT_195066	https:\\www.genome.jp\dbget-bin\www_bget?map04141
Tyrosine metabolism	ko00350	9 out of 537 1.67597765363128%	76 out of 3085 2.46353322528363%	0.932284	1	9	AGABI2DRAFT_224803;AGABI2DRAFT_120855;AGABI2DRAFT_121225;AGABI2DRAFT_121220;AGABI2DRAFT_191532;AGABI2DRAFT_207534;AGABI2DRAFT_78126;AGABI2DRAFT_75119;AGABI2DRAFT_194191	K00505+K00505+K00505+K00505+K00505+K01800+K01800+K13953+K13953	4	AGABI2DRAFT_121225;AGABI2DRAFT_207534;AGABI2DRAFT_78126;AGABI2DRAFT_75119	5	AGABI2DRAFT_224803;AGABI2DRAFT_120855;AGABI2DRAFT_121220;AGABI2DRAFT_191532;AGABI2DRAFT_194191	https:\\www.genome.jp\dbget-bin\www_bget?map00350
Ubiquinone and other terpenoid-quinone biosynthesis	ko00130	2 out of 537 0.37243947858473%	24 out of 3085 0.777957860615883%	0.939179	1	2	AGABI2DRAFT_194638;AGABI2DRAFT_193801	K03809+K06127	2	AGABI2DRAFT_194638;AGABI2DRAFT_193801	0	--	https:\\www.genome.jp\dbget-bin\www_bget?map00130
Cell cycle - yeast	ko04111	18 out of 537 3.35195530726257%	141 out of 3085 4.57050243111831%	0.949862	1	18	AGABI2DRAFT_114372;AGABI2DRAFT_216187;AGABI2DRAFT_200998;AGABI2DRAFT_40860;AGABI2DRAFT_212703;AGABI2DRAFT_192552;AGABI2DRAFT_189921;AGABI2DRAFT_204733;AGABI2DRAFT_58460;AGABI2DRAFT_177922;AGABI2DRAFT_186480;AGABI2DRAFT_190198;AGABI2DRAFT_119950;AGABI2DRAFT_206963;AGABI2DRAFT_193680;AGABI2DRAFT_186286;AGABI2DRAFT_114336;AGABI2DRAFT_134807	K02178+K02210+K02212+K02212+K02213+K02309+K02537+K02540+K02605+K02606+K02830+K06656+K06666+K06668+K06668+K06677+K06684+K23469	11	AGABI2DRAFT_216187;AGABI2DRAFT_40860;AGABI2DRAFT_212703;AGABI2DRAFT_192552;AGABI2DRAFT_189921;AGABI2DRAFT_204733;AGABI2DRAFT_58460;AGABI2DRAFT_177922;AGABI2DRAFT_186480;AGABI2DRAFT_186286;AGABI2DRAFT_134807	7	AGABI2DRAFT_114372;AGABI2DRAFT_200998;AGABI2DRAFT_190198;AGABI2DRAFT_119950;AGABI2DRAFT_206963;AGABI2DRAFT_193680;AGABI2DRAFT_114336	https:\\www.genome.jp\dbget-bin\www_bget?map04111
Ribosome biogenesis in eukaryotes	ko03008	11 out of 537 2.04841713221601%	98 out of 3085 3.17666126418152%	0.96792	1	11	AGABI2DRAFT_191267;AGABI2DRAFT_190352;AGABI2DRAFT_190948;AGABI2DRAFT_136285;AGABI2DRAFT_147534;AGABI2DRAFT_115583;AGABI2DRAFT_180674;AGABI2DRAFT_192200;novel.533;novel.536;novel.537	K03264+K07936+K12618+K13288+K14285+K14527+K14550+K14572+K14572+K14572+K14572	6	AGABI2DRAFT_191267;AGABI2DRAFT_190352;AGABI2DRAFT_136285;AGABI2DRAFT_147534;AGABI2DRAFT_115583;AGABI2DRAFT_180674	5	AGABI2DRAFT_190948;AGABI2DRAFT_192200;novel.533;novel.536;novel.537	https:\\www.genome.jp\dbget-bin\www_bget?map03008
Arginine biosynthesis	ko00220	3 out of 537 0.558659217877095%	37 out of 3085 1.19935170178282%	0.968294	1	3	AGABI2DRAFT_194435;AGABI2DRAFT_190498;AGABI2DRAFT_135514	K00262+K01915+K01915	3	AGABI2DRAFT_194435;AGABI2DRAFT_190498;AGABI2DRAFT_135514	0	--	https:\\www.genome.jp\dbget-bin\www_bget?map00220
Spliceosome	ko03040	14 out of 537 2.60707635009311%	120 out of 3085 3.88978930307942%	0.970242	1	14	AGABI2DRAFT_190759;AGABI2DRAFT_192916;AGABI2DRAFT_189942;AGABI2DRAFT_189825;AGABI2DRAFT_211679;AGABI2DRAFT_140137;AGABI2DRAFT_183573;AGABI2DRAFT_193181;AGABI2DRAFT_119102;AGABI2DRAFT_187933;AGABI2DRAFT_193432;AGABI2DRAFT_194237;AGABI2DRAFT_194268;AGABI2DRAFT_189205	K03283+K12623+K12624+K12812+K12813+K12826+K12831+K12834+K12846+K12860+K12876+K12881+K12881+K12897	11	AGABI2DRAFT_190759;AGABI2DRAFT_192916;AGABI2DRAFT_189942;AGABI2DRAFT_189825;AGABI2DRAFT_140137;AGABI2DRAFT_183573;AGABI2DRAFT_193181;AGABI2DRAFT_193432;AGABI2DRAFT_194237;AGABI2DRAFT_194268;AGABI2DRAFT_189205	3	AGABI2DRAFT_211679;AGABI2DRAFT_119102;AGABI2DRAFT_187933	https:\\www.genome.jp\dbget-bin\www_bget?map03040
Mitophagy - yeast	ko04139	4 out of 537 0.74487895716946%	47 out of 3085 1.52350081037277%	0.97451	1	4	AGABI2DRAFT_151451;AGABI2DRAFT_209416;AGABI2DRAFT_185122;AGABI2DRAFT_205504	K07203+K08269+K11227+K11644	0	--	4	AGABI2DRAFT_151451;AGABI2DRAFT_209416;AGABI2DRAFT_185122;AGABI2DRAFT_205504	https:\\www.genome.jp\dbget-bin\www_bget?map04139
Protein export	ko03060	1 out of 537 0.186219739292365%	21 out of 3085 0.680713128038898%	0.982235	1	1	AGABI2DRAFT_62973	K09647	1	AGABI2DRAFT_62973	0	--	https:\\www.genome.jp\dbget-bin\www_bget?map03060
Endocytosis	ko04144	11 out of 537 2.04841713221601%	105 out of 3085 3.40356564019449%	0.984012	1	11	AGABI2DRAFT_186563;AGABI2DRAFT_190759;AGABI2DRAFT_139932;AGABI2DRAFT_181617;AGABI2DRAFT_216456;AGABI2DRAFT_182090;AGABI2DRAFT_177010;AGABI2DRAFT_195816;AGABI2DRAFT_196237;AGABI2DRAFT_212125;AGABI2DRAFT_221018	K01115+K03283+K04513+K07897+K12183+K12199+K12488+K12492+K17918+K17918+K23612	3	AGABI2DRAFT_190759;AGABI2DRAFT_139932;AGABI2DRAFT_195816	8	AGABI2DRAFT_186563;AGABI2DRAFT_181617;AGABI2DRAFT_216456;AGABI2DRAFT_182090;AGABI2DRAFT_177010;AGABI2DRAFT_196237;AGABI2DRAFT_212125;AGABI2DRAFT_221018	https:\\www.genome.jp\dbget-bin\www_bget?map04144
MAPK signaling pathway - yeast	ko04011	13 out of 537 2.42085661080074%	130 out of 3085 4.21393841166937%	0.994443	1	13	AGABI2DRAFT_139932;AGABI2DRAFT_119950;AGABI2DRAFT_190265;AGABI2DRAFT_199498;AGABI2DRAFT_180216;AGABI2DRAFT_185122;AGABI2DRAFT_74440;AGABI2DRAFT_205914;AGABI2DRAFT_193057;AGABI2DRAFT_114281;AGABI2DRAFT_185908;AGABI2DRAFT_191149;AGABI2DRAFT_134807	K04513+K06666+K07973+K09448+K11215+K11227+K11228+K11236+K19704+K19806+K19842+K19845+K23469	3	AGABI2DRAFT_139932;AGABI2DRAFT_190265;AGABI2DRAFT_134807	10	AGABI2DRAFT_119950;AGABI2DRAFT_199498;AGABI2DRAFT_180216;AGABI2DRAFT_185122;AGABI2DRAFT_74440;AGABI2DRAFT_205914;AGABI2DRAFT_193057;AGABI2DRAFT_114281;AGABI2DRAFT_185908;AGABI2DRAFT_191149	https:\\www.genome.jp\dbget-bin\www_bget?map04011
Autophagy - yeast	ko04138	9 out of 537 1.67597765363128%	108 out of 3085 3.50081037277147%	0.998031	1	9	AGABI2DRAFT_194648;AGABI2DRAFT_207881;AGABI2DRAFT_151451;AGABI2DRAFT_181617;AGABI2DRAFT_209416;AGABI2DRAFT_123279;AGABI2DRAFT_116245;AGABI2DRAFT_115087;AGABI2DRAFT_229096	K01336+K03237+K07203+K07897+K08269+K08342+K17900+K17906+K20184	2	AGABI2DRAFT_194648;AGABI2DRAFT_207881	7	AGABI2DRAFT_151451;AGABI2DRAFT_181617;AGABI2DRAFT_209416;AGABI2DRAFT_123279;AGABI2DRAFT_116245;AGABI2DRAFT_115087;AGABI2DRAFT_229096	https:\\www.genome.jp\dbget-bin\www_bget?map04138
Basal transcription factors	ko03022	1 out of 537 0.186219739292365%	40 out of 3085 1.29659643435981%	0.999549	1	1	AGABI2DRAFT_204058	K03143	0	--	1	AGABI2DRAFT_204058	https:\\www.genome.jp\dbget-bin\www_bget?map03022
Ubiquitin mediated proteolysis	ko04120	4 out of 537 0.74487895716946%	83 out of 3085 2.6904376012966%	0.999887	1	4	AGABI2DRAFT_193235;AGABI2DRAFT_195410;AGABI2DRAFT_190649;AGABI2DRAFT_190343	K02977+K03872+K06688+K10686	4	AGABI2DRAFT_193235;AGABI2DRAFT_195410;AGABI2DRAFT_190649;AGABI2DRAFT_190343	0	--	https:\\www.genome.jp\dbget-bin\www_bget?map04120
