# Supplementary material for: Metabolomic and Transcriptomic Analyses Revealed Lipid Differentiation Mechanisms in Agaricus bisporus at Ambient Conditions
Source: J Fungi (Basel). 2024 Jul 30;10(8):533. doi: 10.3390/jof10080533 (PMC11355595; doi:10.3390/jof10080533)
Supplement: Supplementary file 1 [file jof-10-00533-s001.zip › Supplementary Material/table S5.xlsx]

## Sheet: Sheet1
Table S5 KEGG pathway annotation and classification of DEGs
KEGG_level1	KEGG_level2	Count	GeneID	group
Cellular Processes	Transport and catabolism	26	AGABI2DRAFT_190759;AGABI2DRAFT_133986;AGABI2DRAFT_139932;AGABI2DRAFT_223546;AGABI2DRAFT_134329;AGABI2DRAFT_75898;AGABI2DRAFT_121015;AGABI2DRAFT_193068;AGABI2DRAFT_209196;AGABI2DRAFT_121137;AGABI2DRAFT_177010;AGABI2DRAFT_115629;AGABI2DRAFT_115352;AGABI2DRAFT_194128;AGABI2DRAFT_180214;AGABI2DRAFT_149127;AGABI2DRAFT_195230;AGABI2DRAFT_142912;AGABI2DRAFT_189887;AGABI2DRAFT_198367;AGABI2DRAFT_137123;A…	CK_vs_RT_6_down
Cellular Processes	Transport and catabolism	42	AGABI2DRAFT_218336;AGABI2DRAFT_151460;AGABI2DRAFT_199699;AGABI2DRAFT_121189;AGABI2DRAFT_185310;AGABI2DRAFT_114265;AGABI2DRAFT_183133;AGABI2DRAFT_195614;AGABI2DRAFT_138513;AGABI2DRAFT_208623;AGABI2DRAFT_208642;AGABI2DRAFT_200564;AGABI2DRAFT_193306;AGABI2DRAFT_147111;AGABI2DRAFT_186655;AGABI2DRAFT_183462;AGABI2DRAFT_192827;AGABI2DRAFT_189068;AGABI2DRAFT_207393;AGABI2DRAFT_154349;AGABI2DRAFT_230152;…	CK_vs_RT_6_up
Cellular Processes	Transport and catabolism	20	AGABI2DRAFT_151451;AGABI2DRAFT_209416;AGABI2DRAFT_123279;AGABI2DRAFT_115087;AGABI2DRAFT_186563;AGABI2DRAFT_181617;AGABI2DRAFT_216456;AGABI2DRAFT_182090;AGABI2DRAFT_177010;AGABI2DRAFT_196237;AGABI2DRAFT_212125;AGABI2DRAFT_221018;AGABI2DRAFT_138513;AGABI2DRAFT_208623;AGABI2DRAFT_207393;AGABI2DRAFT_218314;AGABI2DRAFT_212068;AGABI2DRAFT_113973;AGABI2DRAFT_181722;AGABI2DRAFT_186054	RT_6_vs_RT_24_down
Cellular Processes	Transport and catabolism	14	AGABI2DRAFT_227257;AGABI2DRAFT_196096;AGABI2DRAFT_179138;AGABI2DRAFT_134045;AGABI2DRAFT_193507;AGABI2DRAFT_190063;AGABI2DRAFT_183080;AGABI2DRAFT_137123;AGABI2DRAFT_203919;AGABI2DRAFT_135559;AGABI2DRAFT_195658;AGABI2DRAFT_190759;AGABI2DRAFT_139932;AGABI2DRAFT_195816	RT_6_vs_RT_24_up
Environmental Information Processing	Membrane transport	3	AGABI2DRAFT_55874;AGABI2DRAFT_205241;AGABI2DRAFT_73076	CK_vs_RT_6_down
Environmental Information Processing	Membrane transport	7	AGABI2DRAFT_188750;AGABI2DRAFT_149931;AGABI2DRAFT_197363;AGABI2DRAFT_201241;AGABI2DRAFT_187296;AGABI2DRAFT_227659;AGABI2DRAFT_208552	CK_vs_RT_6_up
Environmental Information Processing	Membrane transport	7	AGABI2DRAFT_180250;AGABI2DRAFT_179557;AGABI2DRAFT_207384;AGABI2DRAFT_182792;AGABI2DRAFT_211067;AGABI2DRAFT_151707;AGABI2DRAFT_66472	RT_6_vs_RT_24_down
Environmental Information Processing	Membrane transport	1	AGABI2DRAFT_55874	RT_6_vs_RT_24_up
Environmental Information Processing	Signal transduction	3	AGABI2DRAFT_140569;AGABI2DRAFT_70290;AGABI2DRAFT_63616	CK_vs_RT_6_down
Environmental Information Processing	Signal transduction	15	AGABI2DRAFT_218336;AGABI2DRAFT_203467;AGABI2DRAFT_181722;AGABI2DRAFT_196541;AGABI2DRAFT_153211;AGABI2DRAFT_216100;AGABI2DRAFT_187599;AGABI2DRAFT_122377;AGABI2DRAFT_177663;AGABI2DRAFT_186204;AGABI2DRAFT_215827;AGABI2DRAFT_150338;AGABI2DRAFT_220384;AGABI2DRAFT_122706;AGABI2DRAFT_61786	CK_vs_RT_6_up
Environmental Information Processing	Signal transduction	8	AGABI2DRAFT_113973;AGABI2DRAFT_181722;AGABI2DRAFT_153211;AGABI2DRAFT_187599;AGABI2DRAFT_187375;AGABI2DRAFT_180834;AGABI2DRAFT_120986;AGABI2DRAFT_136361	RT_6_vs_RT_24_down
Environmental Information Processing	Signal transduction	4	AGABI2DRAFT_194108;AGABI2DRAFT_190737;AGABI2DRAFT_140569;AGABI2DRAFT_189975	RT_6_vs_RT_24_up
Genetic Information Processing	Folding, sorting and degradation	53	AGABI2DRAFT_184516;AGABI2DRAFT_190285;AGABI2DRAFT_194589;AGABI2DRAFT_192125;AGABI2DRAFT_191764;AGABI2DRAFT_182674;AGABI2DRAFT_148303;AGABI2DRAFT_63917;AGABI2DRAFT_193194;AGABI2DRAFT_189363;AGABI2DRAFT_114802;AGABI2DRAFT_192819;AGABI2DRAFT_195187;AGABI2DRAFT_178686;AGABI2DRAFT_191521;AGABI2DRAFT_186232;AGABI2DRAFT_77358;AGABI2DRAFT_115297;AGABI2DRAFT_202439;AGABI2DRAFT_121482;AGABI2DRAFT_195055;AG…	CK_vs_RT_6_down
Genetic Information Processing	Folding, sorting and degradation	35	AGABI2DRAFT_217075;AGABI2DRAFT_194179;AGABI2DRAFT_225056;AGABI2DRAFT_184582;AGABI2DRAFT_195173;AGABI2DRAFT_183915;AGABI2DRAFT_195948;AGABI2DRAFT_66759;AGABI2DRAFT_190650;AGABI2DRAFT_136640;AGABI2DRAFT_195199;AGABI2DRAFT_208031;AGABI2DRAFT_190864;AGABI2DRAFT_191417;AGABI2DRAFT_205955;AGABI2DRAFT_176302;AGABI2DRAFT_206040;AGABI2DRAFT_175941;AGABI2DRAFT_183241;AGABI2DRAFT_184837;AGABI2DRAFT_219723;A…	CK_vs_RT_6_up
Genetic Information Processing	Folding, sorting and degradation	11	AGABI2DRAFT_192636;AGABI2DRAFT_225255;AGABI2DRAFT_194700;AGABI2DRAFT_191352;AGABI2DRAFT_199301;AGABI2DRAFT_190948;AGABI2DRAFT_120172;AGABI2DRAFT_207044;AGABI2DRAFT_205955;AGABI2DRAFT_224184;AGABI2DRAFT_195066	RT_6_vs_RT_24_down
Genetic Information Processing	Folding, sorting and degradation	29	AGABI2DRAFT_191751;AGABI2DRAFT_184516;AGABI2DRAFT_191953;AGABI2DRAFT_189272;AGABI2DRAFT_193671;AGABI2DRAFT_189248;AGABI2DRAFT_195187;AGABI2DRAFT_178251;AGABI2DRAFT_199661;AGABI2DRAFT_192916;AGABI2DRAFT_189942;AGABI2DRAFT_195055;AGABI2DRAFT_194179;AGABI2DRAFT_207881;AGABI2DRAFT_190759;AGABI2DRAFT_190809;AGABI2DRAFT_201378;AGABI2DRAFT_62224;AGABI2DRAFT_67658;AGABI2DRAFT_202912;AGABI2DRAFT_193623;AG…	RT_6_vs_RT_24_up
Genetic Information Processing	Information processing in viruses	1	AGABI2DRAFT_191648	CK_vs_RT_6_down
Genetic Information Processing	Information processing in viruses	4	AGABI2DRAFT_70461;AGABI2DRAFT_201513;AGABI2DRAFT_182668;AGABI2DRAFT_196224	CK_vs_RT_6_up
Genetic Information Processing	Information processing in viruses	3	AGABI2DRAFT_121155;AGABI2DRAFT_216456;AGABI2DRAFT_117987	RT_6_vs_RT_24_down
Genetic Information Processing	Information processing in viruses	2	AGABI2DRAFT_190352;AGABI2DRAFT_213044	RT_6_vs_RT_24_up
Genetic Information Processing	Replication and repair	16	AGABI2DRAFT_183500;AGABI2DRAFT_141320;AGABI2DRAFT_207951;AGABI2DRAFT_200496;AGABI2DRAFT_193576;AGABI2DRAFT_217427;AGABI2DRAFT_186340;AGABI2DRAFT_190773;AGABI2DRAFT_190771;AGABI2DRAFT_133064;AGABI2DRAFT_193982;AGABI2DRAFT_217472;AGABI2DRAFT_191544;AGABI2DRAFT_193722;AGABI2DRAFT_189334;AGABI2DRAFT_138923	CK_vs_RT_6_down
Genetic Information Processing	Replication and repair	33	AGABI2DRAFT_176347;AGABI2DRAFT_193885;AGABI2DRAFT_211683;AGABI2DRAFT_190435;AGABI2DRAFT_62120;AGABI2DRAFT_190952;AGABI2DRAFT_121287;AGABI2DRAFT_203654;AGABI2DRAFT_186863;AGABI2DRAFT_66758;AGABI2DRAFT_114184;AGABI2DRAFT_64426;AGABI2DRAFT_150224;AGABI2DRAFT_211605;AGABI2DRAFT_217067;AGABI2DRAFT_72896;AGABI2DRAFT_203506;AGABI2DRAFT_183219;AGABI2DRAFT_114502;AGABI2DRAFT_227537;AGABI2DRAFT_217743;AGAB…	CK_vs_RT_6_up
Genetic Information Processing	Replication and repair	13	AGABI2DRAFT_193558;AGABI2DRAFT_118163;AGABI2DRAFT_212410;AGABI2DRAFT_188301;AGABI2DRAFT_180485;AGABI2DRAFT_121287;AGABI2DRAFT_115264;AGABI2DRAFT_122214;AGABI2DRAFT_44066;AGABI2DRAFT_204058;AGABI2DRAFT_224497;AGABI2DRAFT_78389;AGABI2DRAFT_200998	RT_6_vs_RT_24_down
Genetic Information Processing	Replication and repair	24	AGABI2DRAFT_216187;AGABI2DRAFT_40860;AGABI2DRAFT_188103;AGABI2DRAFT_204733;AGABI2DRAFT_118672;AGABI2DRAFT_193750;AGABI2DRAFT_196191;AGABI2DRAFT_194202;AGABI2DRAFT_149543;AGABI2DRAFT_192416;AGABI2DRAFT_200125;AGABI2DRAFT_189375;AGABI2DRAFT_201846;AGABI2DRAFT_200465;AGABI2DRAFT_71819;AGABI2DRAFT_190773;AGABI2DRAFT_148081;AGABI2DRAFT_218352;AGABI2DRAFT_190373;AGABI2DRAFT_217472;AGABI2DRAFT_209568;AG…	RT_6_vs_RT_24_up
Genetic Information Processing	Transcription	35	AGABI2DRAFT_190759;AGABI2DRAFT_133986;AGABI2DRAFT_215127;AGABI2DRAFT_136942;AGABI2DRAFT_189187;AGABI2DRAFT_141932;AGABI2DRAFT_121482;AGABI2DRAFT_189825;AGABI2DRAFT_177421;AGABI2DRAFT_205664;AGABI2DRAFT_223813;AGABI2DRAFT_65810;AGABI2DRAFT_140137;AGABI2DRAFT_68031;AGABI2DRAFT_223074;AGABI2DRAFT_190018;AGABI2DRAFT_229642;AGABI2DRAFT_183573;AGABI2DRAFT_193181;AGABI2DRAFT_206147;AGABI2DRAFT_190345;AG…	CK_vs_RT_6_down
Genetic Information Processing	Transcription	15	AGABI2DRAFT_195540;AGABI2DRAFT_211605;AGABI2DRAFT_183219;AGABI2DRAFT_195424;AGABI2DRAFT_208469;AGABI2DRAFT_187322;AGABI2DRAFT_212589;AGABI2DRAFT_122973;AGABI2DRAFT_186633;AGABI2DRAFT_134979;AGABI2DRAFT_187933;AGABI2DRAFT_195104;AGABI2DRAFT_191883;AGABI2DRAFT_190388;AGABI2DRAFT_194279	CK_vs_RT_6_up
Genetic Information Processing	Transcription	4	AGABI2DRAFT_204058;AGABI2DRAFT_211679;AGABI2DRAFT_119102;AGABI2DRAFT_187933	RT_6_vs_RT_24_down
Genetic Information Processing	Transcription	14	AGABI2DRAFT_188567;AGABI2DRAFT_191935;AGABI2DRAFT_191302;AGABI2DRAFT_190759;AGABI2DRAFT_192916;AGABI2DRAFT_189942;AGABI2DRAFT_189825;AGABI2DRAFT_140137;AGABI2DRAFT_183573;AGABI2DRAFT_193181;AGABI2DRAFT_193432;AGABI2DRAFT_194237;AGABI2DRAFT_194268;AGABI2DRAFT_189205	RT_6_vs_RT_24_up
Genetic Information Processing	Translation	100	AGABI2DRAFT_191929;AGABI2DRAFT_136687;AGABI2DRAFT_133112;AGABI2DRAFT_138402;AGABI2DRAFT_189164;AGABI2DRAFT_189640;AGABI2DRAFT_193882;AGABI2DRAFT_192115;AGABI2DRAFT_190109;AGABI2DRAFT_62927;AGABI2DRAFT_137061;AGABI2DRAFT_195355;AGABI2DRAFT_148565;AGABI2DRAFT_194807;AGABI2DRAFT_192113;AGABI2DRAFT_138375;AGABI2DRAFT_133080;AGABI2DRAFT_195181;AGABI2DRAFT_138389;AGABI2DRAFT_189592;AGABI2DRAFT_135521;n…	CK_vs_RT_6_down
Genetic Information Processing	Translation	38	AGABI2DRAFT_226641;AGABI2DRAFT_187407;AGABI2DRAFT_177879;AGABI2DRAFT_192563;AGABI2DRAFT_210873;AGABI2DRAFT_196743;AGABI2DRAFT_225676;AGABI2DRAFT_202425;AGABI2DRAFT_60530;AGABI2DRAFT_214362;AGABI2DRAFT_148114;AGABI2DRAFT_200755;AGABI2DRAFT_190948;AGABI2DRAFT_224084;AGABI2DRAFT_228312;AGABI2DRAFT_196864;AGABI2DRAFT_217865;AGABI2DRAFT_197388;AGABI2DRAFT_211210;novel.536;novel.537;AGABI2DRAFT_189093;…	CK_vs_RT_6_up
Genetic Information Processing	Translation	8	AGABI2DRAFT_190948;AGABI2DRAFT_192200;novel.533;novel.536;novel.537;AGABI2DRAFT_120172;AGABI2DRAFT_120013;AGABI2DRAFT_239505	RT_6_vs_RT_24_down
Genetic Information Processing	Translation	72	AGABI2DRAFT_194843;AGABI2DRAFT_136687;AGABI2DRAFT_189164;AGABI2DRAFT_189640;AGABI2DRAFT_239530;AGABI2DRAFT_193882;AGABI2DRAFT_194625;AGABI2DRAFT_190109;AGABI2DRAFT_62927;AGABI2DRAFT_195293;AGABI2DRAFT_194807;AGABI2DRAFT_151050;AGABI2DRAFT_189592;AGABI2DRAFT_135382;AGABI2DRAFT_193565;AGABI2DRAFT_150083;AGABI2DRAFT_135085;AGABI2DRAFT_138329;AGABI2DRAFT_212490;AGABI2DRAFT_119541;AGABI2DRAFT_191562;A…	RT_6_vs_RT_24_up
Metabolism	Amino acid metabolism	41	AGABI2DRAFT_192140;AGABI2DRAFT_115056;AGABI2DRAFT_184355;AGABI2DRAFT_196202;AGABI2DRAFT_190260;AGABI2DRAFT_205908;AGABI2DRAFT_150561;AGABI2DRAFT_194632;AGABI2DRAFT_177253;AGABI2DRAFT_136982;AGABI2DRAFT_190572;AGABI2DRAFT_189667;AGABI2DRAFT_189785;AGABI2DRAFT_182401;AGABI2DRAFT_117786;AGABI2DRAFT_192690;AGABI2DRAFT_192776;AGABI2DRAFT_195978;AGABI2DRAFT_193487;AGABI2DRAFT_190498;AGABI2DRAFT_180097;…	CK_vs_RT_6_down
Metabolism	Amino acid metabolism	74	AGABI2DRAFT_135276;AGABI2DRAFT_195248;AGABI2DRAFT_196116;AGABI2DRAFT_148348;AGABI2DRAFT_118559;AGABI2DRAFT_194578;AGABI2DRAFT_196129;AGABI2DRAFT_222671;AGABI2DRAFT_208623;AGABI2DRAFT_208642;AGABI2DRAFT_195831;AGABI2DRAFT_195122;AGABI2DRAFT_209382;AGABI2DRAFT_193366;AGABI2DRAFT_182028;AGABI2DRAFT_184595;AGABI2DRAFT_121027;AGABI2DRAFT_186400;AGABI2DRAFT_211744;AGABI2DRAFT_192796;AGABI2DRAFT_184169;…	CK_vs_RT_6_up
Metabolism	Amino acid metabolism	26	AGABI2DRAFT_196132;AGABI2DRAFT_194900;AGABI2DRAFT_192459;AGABI2DRAFT_186400;AGABI2DRAFT_208623;AGABI2DRAFT_63236;AGABI2DRAFT_195122;AGABI2DRAFT_115812;AGABI2DRAFT_121272;AGABI2DRAFT_211630;AGABI2DRAFT_187111;AGABI2DRAFT_188762;AGABI2DRAFT_224803;AGABI2DRAFT_120855;AGABI2DRAFT_121220;AGABI2DRAFT_191532;AGABI2DRAFT_194191;AGABI2DRAFT_210736;AGABI2DRAFT_70764;AGABI2DRAFT_67650;AGABI2DRAFT_197185;AGA…	RT_6_vs_RT_24_down
Metabolism	Amino acid metabolism	57	AGABI2DRAFT_192140;AGABI2DRAFT_60912;AGABI2DRAFT_192001;AGABI2DRAFT_196202;AGABI2DRAFT_190260;AGABI2DRAFT_190047;AGABI2DRAFT_208605;AGABI2DRAFT_150561;AGABI2DRAFT_202594;AGABI2DRAFT_209095;AGABI2DRAFT_185156;AGABI2DRAFT_195510;AGABI2DRAFT_139240;AGABI2DRAFT_212899;AGABI2DRAFT_193833;AGABI2DRAFT_183035;AGABI2DRAFT_189785;AGABI2DRAFT_195821;AGABI2DRAFT_65664;AGABI2DRAFT_181641;AGABI2DRAFT_212840;AG…	RT_6_vs_RT_24_up
Metabolism	Biosynthesis of other secondary metabolites	16	AGABI2DRAFT_190260;AGABI2DRAFT_213076;AGABI2DRAFT_117786;AGABI2DRAFT_186749;AGABI2DRAFT_192690;AGABI2DRAFT_192776;AGABI2DRAFT_196511;AGABI2DRAFT_196347;AGABI2DRAFT_123130;AGABI2DRAFT_209318;AGABI2DRAFT_193185;AGABI2DRAFT_205727;AGABI2DRAFT_190572;AGABI2DRAFT_189667;AGABI2DRAFT_239416;AGABI2DRAFT_194055	CK_vs_RT_6_down
Metabolism	Biosynthesis of other secondary metabolites	28	AGABI2DRAFT_123172;AGABI2DRAFT_139707;AGABI2DRAFT_203585;AGABI2DRAFT_180254;AGABI2DRAFT_203712;AGABI2DRAFT_192261;AGABI2DRAFT_227934;AGABI2DRAFT_121773;AGABI2DRAFT_139003;AGABI2DRAFT_208623;AGABI2DRAFT_208642;AGABI2DRAFT_65743;AGABI2DRAFT_225147;AGABI2DRAFT_217305;AGABI2DRAFT_177002;AGABI2DRAFT_194802;AGABI2DRAFT_222671;AGABI2DRAFT_217789;AGABI2DRAFT_146675;AGABI2DRAFT_121225;AGABI2DRAFT_121220;A…	CK_vs_RT_6_up
Metabolism	Biosynthesis of other secondary metabolites	11	AGABI2DRAFT_196511;AGABI2DRAFT_139707;AGABI2DRAFT_203712;AGABI2DRAFT_228060;AGABI2DRAFT_208623;AGABI2DRAFT_224803;AGABI2DRAFT_120855;AGABI2DRAFT_121220;AGABI2DRAFT_191532;AGABI2DRAFT_210736;AGABI2DRAFT_121272	RT_6_vs_RT_24_down
Metabolism	Biosynthesis of other secondary metabolites	9	AGABI2DRAFT_222671;AGABI2DRAFT_64285;AGABI2DRAFT_208605;AGABI2DRAFT_192415;AGABI2DRAFT_190047;AGABI2DRAFT_190260;AGABI2DRAFT_203585;AGABI2DRAFT_193185;AGABI2DRAFT_121225	RT_6_vs_RT_24_up
Metabolism	Carbohydrate metabolism	59	AGABI2DRAFT_192140;AGABI2DRAFT_192040;AGABI2DRAFT_195227;AGABI2DRAFT_195434;AGABI2DRAFT_214484;AGABI2DRAFT_194501;AGABI2DRAFT_133137;AGABI2DRAFT_198149;AGABI2DRAFT_198869;AGABI2DRAFT_195282;AGABI2DRAFT_193900;AGABI2DRAFT_185747;AGABI2DRAFT_196108;AGABI2DRAFT_194839;AGABI2DRAFT_191834;AGABI2DRAFT_194113;AGABI2DRAFT_208965;AGABI2DRAFT_211524;AGABI2DRAFT_212927;AGABI2DRAFT_219773;AGABI2DRAFT_193192;…	CK_vs_RT_6_down
Metabolism	Carbohydrate metabolism	96	AGABI2DRAFT_121070;AGABI2DRAFT_153030;AGABI2DRAFT_202848;AGABI2DRAFT_211744;AGABI2DRAFT_194531;AGABI2DRAFT_152717;AGABI2DRAFT_183499;AGABI2DRAFT_185094;AGABI2DRAFT_184169;AGABI2DRAFT_65316;AGABI2DRAFT_211459;AGABI2DRAFT_139552;AGABI2DRAFT_183819;AGABI2DRAFT_120744;AGABI2DRAFT_194493;AGABI2DRAFT_182387;AGABI2DRAFT_192128;AGABI2DRAFT_189948;AGABI2DRAFT_194643;AGABI2DRAFT_222809;AGABI2DRAFT_135276;A…	CK_vs_RT_6_up
Metabolism	Carbohydrate metabolism	44	AGABI2DRAFT_138513;AGABI2DRAFT_119444;AGABI2DRAFT_75156;AGABI2DRAFT_77363;AGABI2DRAFT_77333;AGABI2DRAFT_212415;AGABI2DRAFT_66173;AGABI2DRAFT_182070;AGABI2DRAFT_184188;AGABI2DRAFT_205367;AGABI2DRAFT_120329;AGABI2DRAFT_121550;AGABI2DRAFT_178863;AGABI2DRAFT_191352;AGABI2DRAFT_229242;AGABI2DRAFT_134183;AGABI2DRAFT_189423;AGABI2DRAFT_113973;AGABI2DRAFT_181722;AGABI2DRAFT_153211;AGABI2DRAFT_187599;AGAB…	RT_6_vs_RT_24_down
Metabolism	Carbohydrate metabolism	54	AGABI2DRAFT_192140;AGABI2DRAFT_192040;AGABI2DRAFT_196410;AGABI2DRAFT_191381;AGABI2DRAFT_193748;AGABI2DRAFT_194501;AGABI2DRAFT_133137;AGABI2DRAFT_198149;AGABI2DRAFT_195821;AGABI2DRAFT_181641;AGABI2DRAFT_212840;AGABI2DRAFT_118559;AGABI2DRAFT_119340;AGABI2DRAFT_186715;AGABI2DRAFT_207548;AGABI2DRAFT_61172;AGABI2DRAFT_191298;AGABI2DRAFT_75119;AGABI2DRAFT_138134;AGABI2DRAFT_190498;AGABI2DRAFT_135514;AG…	RT_6_vs_RT_24_up
Metabolism	Energy metabolism	37	AGABI2DRAFT_195434;AGABI2DRAFT_61124;AGABI2DRAFT_121857;AGABI2DRAFT_186799;AGABI2DRAFT_138465;AGABI2DRAFT_135173;AGABI2DRAFT_64191;AGABI2DRAFT_138704;AGABI2DRAFT_193168;AGABI2DRAFT_190409;AGABI2DRAFT_192355;AGABI2DRAFT_133583;AGABI2DRAFT_194800;AGABI2DRAFT_135403;AGABI2DRAFT_139908;AGABI2DRAFT_194020;AGABI2DRAFT_195340;AGABI2DRAFT_194416;AGABI2DRAFT_137123;AGABI2DRAFT_65074;AGABI2DRAFT_195535;AGA…	CK_vs_RT_6_down
Metabolism	Energy metabolism	19	AGABI2DRAFT_194435;AGABI2DRAFT_195548;AGABI2DRAFT_177041;AGABI2DRAFT_190379;AGABI2DRAFT_197957;AGABI2DRAFT_191234;AGABI2DRAFT_190495;AGABI2DRAFT_203411;AGABI2DRAFT_190040;AGABI2DRAFT_209718;AGABI2DRAFT_202594;AGABI2DRAFT_183819;AGABI2DRAFT_192128;AGABI2DRAFT_189948;AGABI2DRAFT_193846;AGABI2DRAFT_195316;AGABI2DRAFT_180389;AGABI2DRAFT_188636;AGABI2DRAFT_182062	CK_vs_RT_6_up
Metabolism	Energy metabolism	3	AGABI2DRAFT_153444;AGABI2DRAFT_183819;AGABI2DRAFT_186054	RT_6_vs_RT_24_down
Metabolism	Energy metabolism	37	AGABI2DRAFT_196410;AGABI2DRAFT_191381;AGABI2DRAFT_61124;AGABI2DRAFT_138465;AGABI2DRAFT_64191;AGABI2DRAFT_138704;AGABI2DRAFT_193168;AGABI2DRAFT_190409;AGABI2DRAFT_192355;AGABI2DRAFT_133583;AGABI2DRAFT_194800;AGABI2DRAFT_135403;AGABI2DRAFT_139908;AGABI2DRAFT_194020;AGABI2DRAFT_121800;AGABI2DRAFT_195340;AGABI2DRAFT_194416;AGABI2DRAFT_183080;AGABI2DRAFT_137123;AGABI2DRAFT_182202;AGABI2DRAFT_195535;AG…	RT_6_vs_RT_24_up
Metabolism	Global and overview maps	199	AGABI2DRAFT_190121;AGABI2DRAFT_194591;AGABI2DRAFT_200955;AGABI2DRAFT_217954;AGABI2DRAFT_220514;AGABI2DRAFT_149127;AGABI2DRAFT_195230;AGABI2DRAFT_193825;AGABI2DRAFT_225837;AGABI2DRAFT_192575;AGABI2DRAFT_190865;AGABI2DRAFT_185267;AGABI2DRAFT_193941;AGABI2DRAFT_205453;AGABI2DRAFT_135213;AGABI2DRAFT_114830;AGABI2DRAFT_195178;AGABI2DRAFT_223428;AGABI2DRAFT_194364;AGABI2DRAFT_194839;AGABI2DRAFT_194113;…	CK_vs_RT_6_down
Metabolism	Global and overview maps	279	AGABI2DRAFT_223797;AGABI2DRAFT_72053;AGABI2DRAFT_135448;AGABI2DRAFT_138513;AGABI2DRAFT_120752;AGABI2DRAFT_77756;AGABI2DRAFT_193604;AGABI2DRAFT_64679;AGABI2DRAFT_186545;AGABI2DRAFT_120653;AGABI2DRAFT_121682;AGABI2DRAFT_203659;AGABI2DRAFT_183868;AGABI2DRAFT_202848;AGABI2DRAFT_135276;AGABI2DRAFT_195248;AGABI2DRAFT_196116;AGABI2DRAFT_148348;AGABI2DRAFT_118559;AGABI2DRAFT_194578;AGABI2DRAFT_196129;AGA…	CK_vs_RT_6_up
Metabolism	Global and overview maps	105	AGABI2DRAFT_138513;AGABI2DRAFT_195157;AGABI2DRAFT_196132;AGABI2DRAFT_153444;AGABI2DRAFT_185978;AGABI2DRAFT_208623;AGABI2DRAFT_63236;AGABI2DRAFT_224803;AGABI2DRAFT_120855;AGABI2DRAFT_121220;AGABI2DRAFT_191532;AGABI2DRAFT_66978;AGABI2DRAFT_183819;AGABI2DRAFT_119444;AGABI2DRAFT_212415;AGABI2DRAFT_66173;AGABI2DRAFT_182070;AGABI2DRAFT_195122;AGABI2DRAFT_191352;AGABI2DRAFT_69119;AGABI2DRAFT_56623;AGABI…	RT_6_vs_RT_24_down
Metabolism	Global and overview maps	198	AGABI2DRAFT_192040;AGABI2DRAFT_195821;AGABI2DRAFT_65664;AGABI2DRAFT_60912;AGABI2DRAFT_138631;AGABI2DRAFT_222671;AGABI2DRAFT_192001;AGABI2DRAFT_138134;AGABI2DRAFT_193667;AGABI2DRAFT_212899;AGABI2DRAFT_190260;AGABI2DRAFT_190047;AGABI2DRAFT_208605;AGABI2DRAFT_64285;AGABI2DRAFT_193833;AGABI2DRAFT_191298;AGABI2DRAFT_183035;AGABI2DRAFT_189785;AGABI2DRAFT_150561;AGABI2DRAFT_202594;AGABI2DRAFT_209095;AGA…	RT_6_vs_RT_24_up
Metabolism	Glycan biosynthesis and metabolism	12	AGABI2DRAFT_186352;AGABI2DRAFT_193587;AGABI2DRAFT_226703;AGABI2DRAFT_195919;AGABI2DRAFT_183205;AGABI2DRAFT_191916;AGABI2DRAFT_181939;AGABI2DRAFT_224180;AGABI2DRAFT_122443;AGABI2DRAFT_203888;AGABI2DRAFT_192735;AGABI2DRAFT_133530	CK_vs_RT_6_down
Metabolism	Glycan biosynthesis and metabolism	19	AGABI2DRAFT_228269;AGABI2DRAFT_194078;AGABI2DRAFT_152421;AGABI2DRAFT_188060;AGABI2DRAFT_188899;AGABI2DRAFT_194914;AGABI2DRAFT_196226;AGABI2DRAFT_153780;AGABI2DRAFT_194179;AGABI2DRAFT_208031;AGABI2DRAFT_190864;AGABI2DRAFT_176302;AGABI2DRAFT_206040;AGABI2DRAFT_217075;AGABI2DRAFT_225056;AGABI2DRAFT_211452;AGABI2DRAFT_207954;AGABI2DRAFT_119993;AGABI2DRAFT_70673	CK_vs_RT_6_up
Metabolism	Glycan biosynthesis and metabolism	6	AGABI2DRAFT_211452;AGABI2DRAFT_188899;AGABI2DRAFT_194957;AGABI2DRAFT_209452;AGABI2DRAFT_145182;AGABI2DRAFT_201390	RT_6_vs_RT_24_down
Metabolism	Glycan biosynthesis and metabolism	14	AGABI2DRAFT_133530;AGABI2DRAFT_194179;AGABI2DRAFT_137086;AGABI2DRAFT_63676;AGABI2DRAFT_67658;AGABI2DRAFT_202912;AGABI2DRAFT_181939;AGABI2DRAFT_205915;AGABI2DRAFT_188016;AGABI2DRAFT_195919;AGABI2DRAFT_77442;AGABI2DRAFT_208693;AGABI2DRAFT_203888;AGABI2DRAFT_192735	RT_6_vs_RT_24_up
Metabolism	Lipid metabolism	41	AGABI2DRAFT_193266;AGABI2DRAFT_218236;AGABI2DRAFT_205454;AGABI2DRAFT_194260;AGABI2DRAFT_50291;AGABI2DRAFT_206259;AGABI2DRAFT_191124;AGABI2DRAFT_193828;AGABI2DRAFT_228680;AGABI2DRAFT_202140;AGABI2DRAFT_135078;AGABI2DRAFT_189837;AGABI2DRAFT_190121;AGABI2DRAFT_200955;AGABI2DRAFT_217954;AGABI2DRAFT_220514;AGABI2DRAFT_149127;AGABI2DRAFT_195230;AGABI2DRAFT_195889;AGABI2DRAFT_194591;AGABI2DRAFT_193825;A…	CK_vs_RT_6_down
Metabolism	Lipid metabolism	40	AGABI2DRAFT_135276;AGABI2DRAFT_195248;AGABI2DRAFT_196116;AGABI2DRAFT_148348;AGABI2DRAFT_118559;AGABI2DRAFT_194578;AGABI2DRAFT_196129;AGABI2DRAFT_185978;AGABI2DRAFT_192796;AGABI2DRAFT_147111;AGABI2DRAFT_186655;AGABI2DRAFT_183462;AGABI2DRAFT_184169;AGABI2DRAFT_152889;AGABI2DRAFT_186349;AGABI2DRAFT_228269;AGABI2DRAFT_194078;AGABI2DRAFT_117770;AGABI2DRAFT_64136;AGABI2DRAFT_195333;AGABI2DRAFT_205847;A…	CK_vs_RT_6_up
Metabolism	Lipid metabolism	19	AGABI2DRAFT_196132;AGABI2DRAFT_204119;AGABI2DRAFT_229242;AGABI2DRAFT_62511;AGABI2DRAFT_64815;AGABI2DRAFT_194900;AGABI2DRAFT_117271;AGABI2DRAFT_116245;AGABI2DRAFT_66978;AGABI2DRAFT_185966;AGABI2DRAFT_204141;AGABI2DRAFT_186563;AGABI2DRAFT_224623;AGABI2DRAFT_191269;AGABI2DRAFT_195789;AGABI2DRAFT_185978;AGABI2DRAFT_194191;AGABI2DRAFT_211630;AGABI2DRAFT_178019	RT_6_vs_RT_24_down
Metabolism	Lipid metabolism	33	AGABI2DRAFT_193266;AGABI2DRAFT_218236;AGABI2DRAFT_205454;AGABI2DRAFT_194260;AGABI2DRAFT_50291;AGABI2DRAFT_136024;AGABI2DRAFT_206259;AGABI2DRAFT_191124;AGABI2DRAFT_228680;AGABI2DRAFT_202140;AGABI2DRAFT_135078;AGABI2DRAFT_189837;AGABI2DRAFT_227257;AGABI2DRAFT_194591;AGABI2DRAFT_196994;AGABI2DRAFT_193507;AGABI2DRAFT_190063;AGABI2DRAFT_193825;AGABI2DRAFT_192575;AGABI2DRAFT_195889;AGABI2DRAFT_181641;A…	RT_6_vs_RT_24_up
Metabolism	Metabolism of cofactors and vitamins	22	AGABI2DRAFT_228136;AGABI2DRAFT_208226;AGABI2DRAFT_189405;AGABI2DRAFT_204208;AGABI2DRAFT_183212;AGABI2DRAFT_138134;AGABI2DRAFT_116408;AGABI2DRAFT_189839;AGABI2DRAFT_190865;AGABI2DRAFT_211022;AGABI2DRAFT_189830;AGABI2DRAFT_79330;AGABI2DRAFT_185267;AGABI2DRAFT_213939;AGABI2DRAFT_190121;AGABI2DRAFT_186749;AGABI2DRAFT_194638;AGABI2DRAFT_180097;AGABI2DRAFT_200309;AGABI2DRAFT_192205;AGABI2DRAFT_192925;A…	CK_vs_RT_6_down
Metabolism	Metabolism of cofactors and vitamins	47	AGABI2DRAFT_196448;AGABI2DRAFT_208152;AGABI2DRAFT_190607;AGABI2DRAFT_230018;AGABI2DRAFT_192397;AGABI2DRAFT_201549;AGABI2DRAFT_188722;AGABI2DRAFT_122140;AGABI2DRAFT_202900;AGABI2DRAFT_229699;AGABI2DRAFT_211744;AGABI2DRAFT_191202;AGABI2DRAFT_203288;AGABI2DRAFT_194297;AGABI2DRAFT_71173;AGABI2DRAFT_192827;AGABI2DRAFT_187748;AGABI2DRAFT_227511;AGABI2DRAFT_189378;AGABI2DRAFT_192019;AGABI2DRAFT_65139;AG…	CK_vs_RT_6_up
Metabolism	Metabolism of cofactors and vitamins	11	AGABI2DRAFT_122140;AGABI2DRAFT_194700;AGABI2DRAFT_229699;AGABI2DRAFT_79330;AGABI2DRAFT_115924;AGABI2DRAFT_227511;AGABI2DRAFT_193599;AGABI2DRAFT_56623;AGABI2DRAFT_196132;AGABI2DRAFT_197040;AGABI2DRAFT_119011	RT_6_vs_RT_24_down
Metabolism	Metabolism of cofactors and vitamins	24	AGABI2DRAFT_192889;AGABI2DRAFT_138134;AGABI2DRAFT_74006;AGABI2DRAFT_196448;AGABI2DRAFT_178735;AGABI2DRAFT_211022;AGABI2DRAFT_213201;AGABI2DRAFT_193239;AGABI2DRAFT_194297;AGABI2DRAFT_228399;AGABI2DRAFT_213939;AGABI2DRAFT_187839;AGABI2DRAFT_224408;AGABI2DRAFT_150186;AGABI2DRAFT_204208;AGABI2DRAFT_65664;AGABI2DRAFT_181641;AGABI2DRAFT_212840;AGABI2DRAFT_118559;AGABI2DRAFT_190047;AGABI2DRAFT_190865;AG…	RT_6_vs_RT_24_up
Metabolism	Metabolism of other amino acids	14	AGABI2DRAFT_194632;AGABI2DRAFT_222577;AGABI2DRAFT_138134;AGABI2DRAFT_116408;AGABI2DRAFT_213076;AGABI2DRAFT_213163;AGABI2DRAFT_192272;AGABI2DRAFT_195499;AGABI2DRAFT_211572;AGABI2DRAFT_177253;AGABI2DRAFT_136982;AGABI2DRAFT_180097;AGABI2DRAFT_200309;AGABI2DRAFT_192205	CK_vs_RT_6_down
Metabolism	Metabolism of other amino acids	34	AGABI2DRAFT_135276;AGABI2DRAFT_195248;AGABI2DRAFT_196116;AGABI2DRAFT_148348;AGABI2DRAFT_118559;AGABI2DRAFT_194578;AGABI2DRAFT_196129;AGABI2DRAFT_194531;AGABI2DRAFT_152717;AGABI2DRAFT_183499;AGABI2DRAFT_184169;AGABI2DRAFT_65316;AGABI2DRAFT_196100;AGABI2DRAFT_195548;AGABI2DRAFT_177041;AGABI2DRAFT_217305;AGABI2DRAFT_177002;AGABI2DRAFT_188287;AGABI2DRAFT_192544;AGABI2DRAFT_207779;AGABI2DRAFT_208623;A…	CK_vs_RT_6_up
Metabolism	Metabolism of other amino acids	11	AGABI2DRAFT_207779;AGABI2DRAFT_183499;AGABI2DRAFT_120027;AGABI2DRAFT_208623;AGABI2DRAFT_196132;AGABI2DRAFT_194900;AGABI2DRAFT_138513;AGABI2DRAFT_195590;AGABI2DRAFT_116955;AGABI2DRAFT_177333;AGABI2DRAFT_188287	RT_6_vs_RT_24_down
Metabolism	Metabolism of other amino acids	23	AGABI2DRAFT_192001;AGABI2DRAFT_192415;AGABI2DRAFT_202594;AGABI2DRAFT_209095;AGABI2DRAFT_222577;AGABI2DRAFT_189765;AGABI2DRAFT_176448;AGABI2DRAFT_135299;AGABI2DRAFT_193539;AGABI2DRAFT_193950;AGABI2DRAFT_192272;AGABI2DRAFT_117003;AGABI2DRAFT_196214;AGABI2DRAFT_191772;AGABI2DRAFT_132587;AGABI2DRAFT_181641;AGABI2DRAFT_212840;AGABI2DRAFT_118559;AGABI2DRAFT_227257;AGABI2DRAFT_133832;AGABI2DRAFT_65316;A…	RT_6_vs_RT_24_up
Metabolism	Metabolism of terpenoids and polyketides	10	AGABI2DRAFT_208992;AGABI2DRAFT_227997;AGABI2DRAFT_193269;AGABI2DRAFT_189508;AGABI2DRAFT_205454;AGABI2DRAFT_50291;AGABI2DRAFT_180097;AGABI2DRAFT_200309;AGABI2DRAFT_192205;AGABI2DRAFT_113919	CK_vs_RT_6_down
Metabolism	Metabolism of terpenoids and polyketides	20	AGABI2DRAFT_135276;AGABI2DRAFT_195248;AGABI2DRAFT_196116;AGABI2DRAFT_148348;AGABI2DRAFT_118559;AGABI2DRAFT_194578;AGABI2DRAFT_196129;AGABI2DRAFT_185154;AGABI2DRAFT_221542;AGABI2DRAFT_63850;AGABI2DRAFT_200516;AGABI2DRAFT_190902;AGABI2DRAFT_207832;AGABI2DRAFT_193864;AGABI2DRAFT_192934;AGABI2DRAFT_210804;AGABI2DRAFT_225671;AGABI2DRAFT_197250;AGABI2DRAFT_66978;AGABI2DRAFT_183802	CK_vs_RT_6_up
Metabolism	Metabolism of terpenoids and polyketides	4	AGABI2DRAFT_66978;AGABI2DRAFT_183802;AGABI2DRAFT_69119;AGABI2DRAFT_196132	RT_6_vs_RT_24_down
Metabolism	Metabolism of terpenoids and polyketides	9	AGABI2DRAFT_205454;AGABI2DRAFT_50291;AGABI2DRAFT_193269;AGABI2DRAFT_189508;AGABI2DRAFT_214023;AGABI2DRAFT_181641;AGABI2DRAFT_212840;AGABI2DRAFT_118559;AGABI2DRAFT_115703	RT_6_vs_RT_24_up
Metabolism	Nucleotide metabolism	13	AGABI2DRAFT_190865;AGABI2DRAFT_117817;AGABI2DRAFT_176697;AGABI2DRAFT_192400;AGABI2DRAFT_193941;AGABI2DRAFT_123081;AGABI2DRAFT_195178;AGABI2DRAFT_223428;AGABI2DRAFT_194364;AGABI2DRAFT_185267;AGABI2DRAFT_205453;AGABI2DRAFT_135213;AGABI2DRAFT_114830	CK_vs_RT_6_down
Metabolism	Nucleotide metabolism	25	AGABI2DRAFT_64679;AGABI2DRAFT_65743;AGABI2DRAFT_223433;AGABI2DRAFT_192648;AGABI2DRAFT_204794;AGABI2DRAFT_197124;AGABI2DRAFT_222809;AGABI2DRAFT_226784;AGABI2DRAFT_205265;AGABI2DRAFT_175913;AGABI2DRAFT_120383;AGABI2DRAFT_146097;AGABI2DRAFT_187748;AGABI2DRAFT_227511;AGABI2DRAFT_206438;AGABI2DRAFT_116955;AGABI2DRAFT_196703;AGABI2DRAFT_230061;AGABI2DRAFT_176461;AGABI2DRAFT_206093;AGABI2DRAFT_179965;AG…	CK_vs_RT_6_up
Metabolism	Nucleotide metabolism	9	AGABI2DRAFT_115924;AGABI2DRAFT_70203;AGABI2DRAFT_227511;AGABI2DRAFT_193599;AGABI2DRAFT_116955;AGABI2DRAFT_195157;AGABI2DRAFT_192648;AGABI2DRAFT_117417;AGABI2DRAFT_123082	RT_6_vs_RT_24_down
Metabolism	Nucleotide metabolism	17	AGABI2DRAFT_190737;AGABI2DRAFT_228399;AGABI2DRAFT_205453;AGABI2DRAFT_135213;AGABI2DRAFT_185454;AGABI2DRAFT_191772;AGABI2DRAFT_208119;AGABI2DRAFT_148855;AGABI2DRAFT_182469;AGABI2DRAFT_190865;AGABI2DRAFT_192415;AGABI2DRAFT_117817;AGABI2DRAFT_204794;AGABI2DRAFT_195776;AGABI2DRAFT_187844;AGABI2DRAFT_223428;AGABI2DRAFT_229573	RT_6_vs_RT_24_up
Organismal Systems	Environmental adaptation	1	AGABI2DRAFT_189677	CK_vs_RT_6_down
Organismal Systems	Environmental adaptation	4	AGABI2DRAFT_184582;AGABI2DRAFT_122706;AGABI2DRAFT_61786;AGABI2DRAFT_148114	CK_vs_RT_6_up
Organismal Systems	Environmental adaptation	2	AGABI2DRAFT_180834;AGABI2DRAFT_136361	RT_6_vs_RT_24_down
Organismal Systems	Environmental adaptation	2	AGABI2DRAFT_189677;AGABI2DRAFT_190809	RT_6_vs_RT_24_up
