# Supplementary material for: Metabolomic and Transcriptomic Analyses Revealed Lipid Differentiation Mechanisms in Agaricus bisporus at Ambient Conditions
Source: J Fungi (Basel). 2024 Jul 30;10(8):533. doi: 10.3390/jof10080533 (PMC11355595; doi:10.3390/jof10080533)
Supplement: Supplementary file 1 [file jof-10-00533-s001.zip › Supplementary Material/table S6.xlsx]

## Sheet: Sheet1
Table S6 DEGs and pathways related to lipid metabolism
Index	CK-1	CK-2	CK-3	RT_6_1	RT_6_2	RT_6_3	RT_24_1	RT_24_2	RT_24_3	homologous gene	CK	RT_6	RT_24
AGABI2DRAFT_202648	1.38554	-0.142302	-0.199436	-0.795915	-1.36979	-1.24634	0.986762	0.811451	0.570029	MCMT	0.347934	-1.13735	0.789414
AGABI2DRAFT_149127	-0.786249	-0.820487	-1.09243	-0.375792	-0.55522	-0.209511	1.01345	1.39155	1.43469	LACS	-0.899722	-0.380175	1.2799
AGABI2DRAFT_192638	-0.381061	-0.660524	-0.600876	-0.612817	-0.598726	-0.687717	0.878076	2.20702	0.456621	LACS	-0.547487	-0.633087	1.18057
AGABI2DRAFT_186655	1.9954	0.526408	-0.28705	0.224602	-0.41179	0.821564	-1.01379	-0.841223	-1.01413	LACS	0.74492	0.211459	-0.956379
AGABI2DRAFT_134045	1.36427	1.90514	0.413138	-0.446619	-0.64106	-0.473379	-0.751232	-0.664554	-0.705706	LACS	1.22752	-0.520353	-0.707164
AGABI2DRAFT_195230	0.273137	-0.569726	-0.18514	-1.03039	-1.08853	-0.957642	0.912128	1.50985	1.13632	LACS	-0.160576	-1.02552	1.1861
AGABI2DRAFT_183440	1.61293	0.746643	-0.283	0.50926	0.34377	0.536196	-1.07197	-1.39884	-0.994995	SK	0.692191	0.463075	-1.15527
AGABI2DRAFT_228680	0.840434	1.20755	0.352098	-1.2422	-1.31375	-1.14198	1.05132	0.160225	0.0862983	SBH	0.800027	-1.23264	0.432616
AGABI2DRAFT_183499	-0.72044	-0.62462	-0.793491	1.34834	0.45202	1.89175	-0.563536	-0.657026	-0.332993	SPL	-0.71285	1.2307	-0.517852
AGABI2DRAFT_194531	0.966588	0.681273	0.0152059	0.901253	0.205436	0.834168	-0.545916	-1.72562	-1.33239	SPL	0.554356	0.646952	-1.20131
AGABI2DRAFT_186193	0.737827	2.16098	0.248193	0.00337675	-0.0883591	-0.347267	-0.619656	-1.14001	-0.955082	KSR	1.049	-0.144083	-0.904916
AGABI2DRAFT_192931	1.49643	1.03967	0.985621	-0.0267226	-0.0275112	-0.144441	-1.15252	-1.05282	-1.11771	Cdase	1.17391	-0.0662249	-1.10768
AGABI2DRAFT_191824	1.90446	1.31685	0.415368	-0.669111	-1.02114	-0.565654	-0.374593	-0.434266	-0.571922	LOH	1.21223	-0.751967	-0.46026
AGABI2DRAFT_189913	0.87408	0.929752	0.431069	-1.2642	-1.37404	-1.26605	0.789389	0.647767	0.232228	delta8	0.744967	-1.30143	0.556461
AGABI2DRAFT_194616	-0.377293	-0.358527	-0.568225	-0.81472	-0.832001	-0.88043	1.75738	1.17171	0.902107	FAH	-0.434682	-0.842384	1.27707
AGABI2DRAFT_182070	-0.760247	-1.42582	-1.41625	0.440419	0.530246	-0.185283	0.612679	0.91631	1.28795	IPUT	-1.20077	0.261794	0.93898
AGABI2DRAFT_151295	-0.533205	-1.79922	-0.174656	1.65771	1.09285	-0.13831	0.299336	-0.599194	0.194692	PLA	-0.835694	0.87075	-0.0350554
AGABI2DRAFT_147858	2.02477	1.09148	0.283902	-0.480325	-1.03923	-0.999924	-0.382515	-0.0950781	-0.403085	LPAT	1.13338	-0.839825	-0.293559
AGABI2DRAFT_70290	-0.352396	-0.207012	-0.779381	-0.700592	-1.31498	-0.380688	1.59214	1.19327	0.949645	CDS	-0.446263	-0.798753	1.24502
AGABI2DRAFT_224623	-0.81155	-0.836828	-1.13902	1.58466	0.858062	1.3142	-0.320676	-0.49153	-0.157326	PSS	-0.929132	1.25231	-0.323177
AGABI2DRAFT_186887	-0.0647022	0.230093	-0.159772	1.30454	0.944178	1.14122	-1.03595	-1.46667	-0.89294	PGPP	0.00187294	1.12998	-1.13185
AGABI2DRAFT_212070	0.105292	0.25448	-0.261521	1.25342	1.47178	0.556271	-1.11547	-1.1588	-1.10545	PGPP	0.0327502	1.09382	-1.12657
AGABI2DRAFT_151460	0.875971	-0.143744	0.16155	1.51996	0.610565	0.503979	-1.24355	-0.927411	-1.35732	PI3K	0.297926	0.878169	-1.1761
AGABI2DRAFT_218336	0.439093	0.0105471	-0.0337454	1.17876	1.14289	0.873024	-1.17426	-1.24471	-1.1916	PI3K	0.138631	1.06489	-1.20352
AGABI2DRAFT_151451	0.38409	-1.15493	-0.808243	1.86678	1.03549	0.47116	-0.528581	-0.579112	-0.686651	PI3K	-0.526361	1.12448	-0.598115
AGABI2DRAFT_191269	-0.876004	-0.696501	-0.906781	1.00036	1.6115	1.26966	-0.559802	-0.575027	-0.267413	CLS	-0.826429	1.29384	-0.467414
AGABI2DRAFT_186563	-0.546482	-1.08233	-0.898363	1.76173	1.19819	0.811858	-0.379843	-0.487982	-0.376783	PLD	-0.842392	1.25726	-0.414869
AGABI2DRAFT_188389	1.68245	0.97984	1.10916	-0.283992	-0.359187	-0.296642	-0.906777	-1.01988	-0.904973	PLD	1.25715	-0.313274	-0.943877
AGABI2DRAFT_205847	0.0587841	0.648309	-0.0852595	1.12348	1.14478	0.745185	-1.14634	-1.12321	-1.36574	PAP	0.207278	1.00448	-1.21176
AGABI2DRAFT_200181	-0.546353	-0.485139	-0.569314	-0.768577	-0.803994	-0.770589	1.05223	1.55273	1.33901	PAP	-0.533602	-0.781053	1.31466
							0.570029
