# Supplementary material for: Metabolomic and Transcriptomic Analyses Revealed Lipid Differentiation Mechanisms in Agaricus bisporus at Ambient Conditions
Source: J Fungi (Basel). 2024 Jul 30;10(8):533. doi: 10.3390/jof10080533 (PMC11355595; doi:10.3390/jof10080533)
Supplement: Supplementary file 1 [file jof-10-00533-s001.zip › Supplementary Material/table S7.xlsx]

## Sheet: Sheet1
Table S7 Details of primers for qPCR used in this study
Gene name	Gene ID	Forward primer(5’-3’)	Reverse primer(5’-3’)
ppo1	AGABI2DRAFT_194055	ACAAGTGGAAAGGAGCAG	GAGGATTATTTGGTATGA
ppo3	AGABI2DRAFT_239416	TTGCCGATGACCATAGCG	GCAGTGAGACCGATGTTG
ppo4	AGABI2DRAFT_191507	GCAGGACGCAGGATAACCTTGT	GGACGACCTTGGACTCGGATTC
ppo5	AGABI2DRAFT_135027	GCGGATCACGAAGATGAC	GAGACGTGAGTTCTCCTTCAG
pal1	AGABI2DRAFT_192776	GTCCCGTTTCTACTCACATTC	CCACCAGCATTGACAAGAC
pal2	AGABI2DRAFT_192690	GCTCGGTTATTTAGCGAATCC	TTTGTCGGCCTGAGATCAAAG
